# Supplementary material for: How common is ecological speciation in plant-feeding insects? A 'Higher' Nematinae perspective
Source: BMC Evol Biol. 2010 Sep 1;10:266. doi: 10.1186/1471-2148-10-266 (PMC2936908; doi:10.1186/1471-2148-10-266)
Supplement: Additional file 1 — Collection data for exemplar specimens, and taxonomic and ecological background information. Excel file containing collection data for the specimens used in the study, as well as species numbers, geographical distributions, larval lifestyles, and collective host ranges of genera, subgenera, and species groups within the Higher Nematinae. [file 1471-2148-10-266-S1.XLS]

## Sheet: Sample data
Additional file 1
Collection data for exemplar specimens, and taxonomic and ecological background information.
Excel file containing collection data for the specimens used in the study, as well as species numbers, geographical distributions, larval lifestyles, and collective host ranges of genera, subgenera, and species groups within the Higher Nematinae.
Table 1. Classification of the Higher Nematinae, estimated species numbers and ecological background information for various higher-nematine taxa, and collection data for the included exemplars. The classification mainly follows Smith (1979), Lacourt (1998, 1999), and Nyman et al. (2006), but morphologically defined taxa that are poly- or paraphyletic according to our phylogenetic results are ind…
Tribe	Genus	Subgenus	Species-group	Status according to phylogeny	Number of species	Number of exemplar species	Distribution	Larval habit(s)	Host genera	Exemplar species	Abbreviation	Extract	Collection ref. #	Stage	Host	Location	Date	Notes	Collector	Host species	Host genera	Host families	CoI	Cytb	EF-1a
Nematini				Monophyletic	>800	84
	Amauronematus			Para- and polyphyletic	120	19	Holarctic	External or intermediate	Salix, Populus, Betula, Vaccinium, Rhododendron, Potentilla
			A. histrio -group	Paraphyletic	40	6	Holarctic	External feeders	Salix, Vaccinium
										Amauronematus nuorbinjargi Saarinen	1n.A.nuo	1n	08040	Ad. F	…	Kilpisjärvi, Finland	17.vi.2008	V. Vikberg det.	Tommi Nyman	Salix hastata	Salix	Salicaceae	+	+	+
										Amauronematus histrio -group	Xc.A.his	Xc	04109	Ad. F	…	Monte Baldo, Italy	26.vi.2004	Will be described by S. Schmidt	Tommi Nyman	Salix spp.	Salix	Salicaceae	+	+	+
										Amauronematus histrio -group	7c.A.his	7c	05065	Ad. F	…	Korvua, Suomussalmi, Finland	08.vi.2005	V. Vikberg det.	Tommi Nyman	Salix spp.	Salix	Salicaceae	+	+	+
										Amauronematus histrio -group	2d.A.his	2d	"20", "3"	Ad. F	…	Somerset Island, Canada	09.viii.1999	D. R. Smith det.: A. "similis"	Jens Rydell, Heikki Roininen	Host unknown	Host unknown	Host unknown	+	+	+
										Amauronematus histrio -group	5e.A.his	5e	02115	Ad. F	…	Mount Washington, Vancouver Island, Canada	15.vii.2002	D. R. Smith det.: A. "similis"	Tommi Nyman	Host unknown	Host unknown	Host unknown	+	+	+
										Amauronematus histrio -group	5n.A.his	5n	02187	Ad. F	…	Mount Seymour, BC, Canada	17.-22.vii.2002	D. R. Smith det.: A. "similis"	Tommi Nyman	Host unknown	Host unknown	Host unknown	+	+	-
			A. longiserra -group	Monophyletic	6	4	Holarctic	Rudimentary-gall-inducers-to-external-feeders	Salix
										Amauronematus abnormis (Holmgren)	6f.A.abn	6f	06048	Ad. F	…	Kilpisjärvi, Finland	22.vi.2006	V. Vikberg det.	Tommi Nyman	Salix herbacea, S. polaris, S. retusa	Salix	Salicaceae	+	+	+
										Amauronematus eiteli Saarinen	M2.A.eit	M2	01074	Larva	Salix pentandra	Parikkala, Finland	24.vi.2001	...	Tommi Nyman	Salix pentandra	Salix	Salicaceae	+	+	+
										Amauronematus longicauda (Hellén)	F4.A.lon	F4	01015	Ad. F	...	Nuorgam, Finland	08.vi.2001	V. Vikberg det.	Tommi Nyman, Veli Vikberg	Salix glauca, S. lanata	Salix	Salicaceae	+	+	+
										Amauronematus spiniserra Malaise	9a.A.spi	9a	02311	Larva	Salix phylicifolia	Janakkala, Finland	…	K2b/02 (= A. neglectus (Kirby))	Veli Vikberg	Salix phylicifolia	Salix	Salicaceae	+	+	+
			A. sagmarius -group	Belongs to Nematus	3	1	Holarctic	External feeders	Salix
										Amauronematus nimbus Benson	9m.A.nim	9m	08081	Ad. F	…	Tromsö, Flöya, Norway	21.vi.2008	V. Vikberg det.	Marko Prous	Salix lapponum, S. phylicifolia	Salix	Salicaceae	+	+	+
			A. vittatus -group	…	7	1	Palearctic	External feeders	Salix
										Amauronematus vittatus -group	9d.A.vit	9d	04029	Ad. F	…	Oulu, Finland	29.v.2004	Collected on Salix repens	Tommi Nyman	Salix spp.	Salix	Salicaceae	+	+	+
			Unclassified Amauronematus species	Polyphyletic (A. berolinensis belong to Nematus)	>50	7	Holarctic	External feeders	Salix, Populus, Betula, Vaccinium, Rhododendron, Potentilla
										Amauronematus amplus Konow	A5.A.amp	A5	01019	Ad. F	...	Nuorgam, Pulmankijärvi, Finland	08.vi.2001	...	Tommi Nyman	Betula spp.	Betula	Betulaceae	+	+	+
										Amauronematus berolinensis (Muche)	1e.A.ber	1e	7, /P263 (B11)	Ad. M	…	Kevo, Finland	…	Reared lab individual	Lauri Kapari	Betula spp.	Betula	Betulaceae	+	+	+
										Amauronematus brunneus Norton	4m.A.bru	4m	03077	Ad. F	…	Petersham, MA, USA	10.-20.v.2003	D. R. Smith det.	Tommi Nyman	Host unknown	Host unknown	Host unknown	+	+	+
										Amauronematus godmani Benson	8n.A.god	8n	04080	Ad. F	…	Vent, Austria	19.vi.2004	V. Vikberg det.	Tommi Nyman	Salix reticulata, S. retusa, S. herbacea	Salix	Salicaceae	+	+	+
										Amauronematus humeralis (Serville)	1d.A.hum	1d	05066	Ad. F	…	Korvua, Suomussalmi, Finland	08.vi.2005	V. Vikberg det.	Tommi Nyman	Salix aurita, S. caprea, S. cinerea, S. starkeana	Salix	Salicaceae	+	+	+
										Amauronematus krausi Taeger & Blank	4f.A.kra	4f	05085	Ad. F	…	Kiiminki, Finland	11.vi.2005	V. Vikberg det.	Tommi Nyman	Populus tremula	Populus	Salicaceae	+	+	+
										Amauronematus toeniatus (Serville)	9c.A.toe	9c	04004	Ad. F	…	Oulu, Finland	02.-09.v.2004	V. Vikberg det.	Tommi Nyman	Salix spp.	Salix	Salicaceae	+	+	+
	Bacconematus			Monotypic	1	1	Palearctic	Berry gallers	Ribes
										Bacconematus pumilio (Konow)	H5.B.pum	H5	02310	Larva	Ribes nigrum	Turenki, Finland	03.vii.2002	...	Veli Vikberg	Ribes nigrum	Ribes	Grossulariaceae	+	+	+
	Brachycoluma			Monophyletic	15	3	Holarctic	Shoot growth distorters	Salix
										Brachycoluma sp.	9e.B.sp.	9e	04001	Ad. F	…	Oulu, Finland	02.-09.v.2004	…	Tommi Nyman	Salix spp.	Salix	Salicaceae	+	+	+
										Brachycoluma sp.	N6.B.sp.	N6	...	Larva	Salix pentandra	Joensuu, Finland	12.vi.1996	...	Heikki Roininen	Salix spp.	Salix	Salicaceae	+	+	+
										Brachycoluma viduata (Zetterstedt)	H6.B.vid	H6 (=PX)	02316	Larva	Salix myrsinifolia	Parikkala, Finland	01.vi.2002	…	Heikki Roininen	Salix spp.	Salix	Salicaceae	+	-	+
	Craesus			Monophyletic	20	3	Holarctic	External feeders	Alnus, Betula, Corylus, Carpinus, Castanea, Platycarya, Juglans
										Craesus alniastri (Scharfenberg)	3b.C.aln	3b	P1778A	Larva	Alnus glutinosa	Grimminge, Belgium	04.ix.2000	…	Jean-Luc Boevé	Alnus glutinosa, A. incana	Alnus	Betulaceae	+	+	+
										Craesus latipes (Villaret)	2m.C.lat	2m	08127	Larva	Betula sp.	Austria	ix.2002	(=P2271)	Ewald Altenhofer	Betula pendula, B. pubescens, B. alba, Alnus viridis	Betula, Alnus	Betulaceae	-	-	+
										Craesus septentrionalis (Linné)	G4.C.sep	G4	P1778B	Larva	Alnus glutinosa	Grimminge, Belgium	04.ix.2000	...	Jean-Luc Boevé	Alnus spp., Betula spp., Corylus spp.	Alnus, Betula, Corylus	Betulaceae	+	+	+
	Eitelius			Monophyletic	2	2	Holarctic	External feeders	Salix
										Eitelius dentatus Kontuniemi	M3.E.den	M3	02315	Larva	Salix phylicifolia	Janakkala, Finland	07.vii.2001	6758:372	Veli Vikberg	Salix phylicifolia	Salix	Salicaceae	+	+	+
										Eitelius gregarius (Marlatt)	E4.E.gre	E4	098013	Larva	Salix discolor	Ithaca, NY, USA	1997	AZ #41	Alexey Zinovjev	Salix spp.	Salix	Salicaceae	+	+	+
	Epicenematus			…	3	1	Palearctic	External feeders	Picea
										Epicenematus montanus (Zaddach)	F1.E.mon	F1	Par-96 #10	Larva	Picea abies	Parikkala, Finland	12.vii.1996	...	Alexey Zinovjev, Heikki Roininen	Picea abies	Picea	Pinaceae	+	+	+
	Fagineura			…	2	1	Palearctic	External feeders	Fagus, Quercus
										Fagineura crenativora Vikberg & Zinovjev	N2.F.cre	N2	03007	Ad. F	...	Mount Tanzawa, Kanagawa prefecture, Japan	24.iv.2003	Reared	Akira Yamagami	Fagus crenata, F. japonica	Fagus	Fagaceae	+	+	+
	Larinematus			…	3	1	Palearctic	External feeders	Larix
										Larinematus imperfectus Zhelochovtsev	H9.L.imp	H9	02304	Larva	Larix sibirica	Janakkala, Finland	03.vi.2002	6761:371	Veli Vikberg	Larix decidua, Larix sibirica	Larix	Pinaceae	+	+	+
	Nematus			Paraphyletic	150	31	Holarctic	External feeders
		sg. Nematus		…	1	1	Palearctic	External feeders	Prunus, Crataegus
										Nematus lucidus (Panzer)	5f.N.luc	5f	P2734	Larva	Prunus spinosa	Wellin, Belgium	16.vi.2006	…	Jean-Luc Boevé	Prunus spp., Crataegus spp.	Prunus, Crataegus	Rosaceae	+	+	+
		sg. Hypolaepus (+ N. abbotii -group)		…	7	1	Holarctic	External feeders	Salix, Rumex, Robinia
										Nematus caeruleocarpus Hartig	6c.N.cae	6c	04099	Ad. F	…	Hintertux, Austria	23.vi.2004	…	Tommi Nyman	Salix spp., Populus spp.	Salix, Populus	Salicaceae	+	+	+
		sg. Lindqvistia		…	30	1	Holarctic	External feeders	Vaccinium, Salix
										Nematus reticulatus Holmgren	2f.N.ret	2f	05173	Ad. F	…	Tana Bru - Berlevåg, Norway	02.vii.2005	V. Vikberg det.	Tommi Nyman	Vaccinium myrtillus	Vaccinium	Ericaceae	+	+	+
		sg. Kontuniemiana		…	9	1	Holarctic	External feeders	Ribes
										Nematus ribesii (Scopoli)	F5.N.rib	F5	RW #4	Larva	Ribes rubrum	Ruokolahti, Finland	10.vii.1994	...	Heikki Roininen	Ribes spp.	Ribes	Grossulariaceae	+	+	+
		sg. Alpinematus		…	1	0	Palearctic	Unknown	Unknown
		sg. Pteronidea		Paraphyletic	90	27	Holarctic	External feeders	Betula, Alnus, Corylus, Ostrya, Salix, Populus, Fagus, Rhododendron, Vaccinium, Robinia, Trifolium, Vicia, Lathyrus, Astragalus, Gleditsia, Onobrychis, Polygonum, Spiraea, Aruncus, Potentilla…
			N. ferrugineus -group	Monophyletic	10	3	Palearctic	External feeders	Salix, Corylus
										Nematus bohemani Thomson	6m.N.boh	6m	08125	Larva	Salix phylicifolia	Kilpisjärvi, Finland	13.viii.2008	…	Tommi Nyman	Salix spp.	Salix	Salicaceae	+	+	+
										Nematus ferrugineus -group	XX.N.fer	XX	01181	Ad. F	Salix lapponum	Kilpisjärvi, Finland	11.viii.2001	Reared, emerged 04.i.2002	Tommi Nyman	Salix spp.	Salix	Salicaceae	+	+	+
										Nematus melanocephalus Hartig	6b.N.mcp	6b	P1788	Larva	Salix alba	Grimminge, Belgium	04.ix.2000	…	Jean-Luc Boevé	Corylus avellana, Salix spp., Betula spp., Populus spp., Ulmus spp.	Corylus, Salix, Betula, Populus, Ulmus	Betulaceae, Salicaceae, Ulmaceae	+	+	+
			N. miliaris (+ magus) -group	…	5	1	Holarctic	External feeders	Salix, Fagus
										Nematus miliaris (Panzer)	M1.N.mil	M1	01176	Larva	Salix caprea	Joensuu, Finland	28.viii.2001	...	Tommi Nyman	Salix spp.	Salix	Salicaceae	+	+	+
			N. ventralis -group	…	8	0	Nearctic	External feeders	Salix, Populus
			N. atriceps -group	Monophyletic	4	2	Holarctic	External feeders or facultative flower-feeders	Trifolium, Onobrychis, Vicia, Lathyrus
										Nematus atriceps -group	8e.N.atr	8e	02138	Ad. F	…	Petersham, MA, USA	22.v.2002	…	Tommi Nyman	Trifolium spp.	Trifolium	Fabaceae	+	+	-
										Nematus myosotidis (Fabricius)	Xf.N.myo	Xf	P2755	Larva	Trifolium sp.	Ortho, Belgium	11.vii.2006	…	Jean-Luc Boevé	Onobrychis spp., Vicia spp., Trifolium spp., Lathyrus spp.	Onobrychis, Vicia, Trifolium, Lathyrus	Fabaceae	+	+	+
			N. erythrogaster -group	Monophyletic	5	2	Nearctic	External feeders	Alnus, Betula, Carpinus, Corylus, Ostrya, Hamamelis
										Nematus carpini (Marlatt)	1p.N.car	1p	08185	Ad. F	…	Turkey Run Park, Fairfax Co., Virginia, USA	3.-25.viii.2008	…	David R. Smith	Carpinus caroliniana	Carpinus	Betulaceae	+	+	+
										Nematus erythrogaster Norton	2p.N.ery	2p	08186	Larva	Alnus glutinosa	2 mi S Boyce, Clarke Co., Virginia, USA	07.viii.1990	…	David R. Smith	Alnus spp., Betula spp.	Alnus, Betula	Betulaceae	+	+	-
			N. oligospilus -group	Polyphyletic	20	6	Holarctic	External feeders	Salix, Populus, Azalea, Betula, Robinia, Gleditsia
										Nematus lipovskyi Smith	K8.N.lip	K8	02054	Ad. F	...	Petersham, MA, USA	07.-14.v.2002	D. R. Smith det.	Tommi Nyman	Azalea	Azalea	Ericaceae	+	+	+
										Nematus oligospilus Förster	4n.N.oli	4n	08171	Larva	Salix fragilis	New South Wales, Australia	15.i.2008	Non-native introduced invasive species in Australia	Valerie Caron	Salix spp.	Salix	Salicaceae	+	+	-
										Nematus pinguidorsum Dyar	6e.N.pin	6e	02233	Ad. F	…	Petersham, MA, USA	22.-29.v.2002	…	Tommi Nyman	Betula spp.	Betula	Betulaceae	-	+	+
										Nematus tibialis Newman	3a.N.tib	3a	P2599	Larva	Robinia pseudoacacia	Uccle, Belgium	09.vi.2005	…	Jean-Luc Boevé	Robinia pseudoacacia, Gleditsia triacanthos	Robinia, Gleditsia	Fabaceae	+	+	+
										Nematus viridescens Cameron	8d.N.vdc	8d	(LK)36/P443(B124)	Ad. F	…	Kevo, Finland	…	Reared lab individual (= N. poecilonotus Zaddach)	Lauri Kapari	Betula spp.	Betula	Betulaceae	+	+	-
										Nematus zebratus (Kincaid)	4e.N.zeb	4e	02110	Ad. F	…	Mount Washington, Vancouver Island, Canada	15.vii.2002	(Collected on Vaccinium)	Tommi Nyman	Host unknown	Host unknown	Host unknown	+	+	+
		Unplaced sg. Pteronidea species		Polyphyletic	>20	13	Holarctic	External feeders	Salix, Populus, Alnus, Betula, Spiraea, Aruncus…
										Nematus brevivalvis Thomson	8c.N.bre	8c	29, P477(B92)	Ad. F	…	Kevo, Finland	…	…	Lauri Kapari	Betula pendula, B. pubescens	Betula	Betulaceae	+	+	+
										Nematus distinguendus (Enslin)	8a.N.dis	8a	02307	Larva	Salix fragilis	Turenki, Finland	…	K3/02 (Note: Listed as Amauronematus distinguendus in LAC99 and Taeger et al. (1998))	Veli Vikberg	Salix spp.	Salix	Salicaceae	+	+	+
										Nematus hypoxanthus Förster	5b.N.hyp	5b	P2248	Larva	Salix caprea	Grimminge, Belgium	17.x.2002	…	Jean-Luc Boevé	Salix spp.	Salix	Salicaceae	+	-	+
										Nematus leionotus -group	4d.N.lei	4d	01014	Ad. F	…	Pulmankijärvi, Finland	08.vi.2001	…	Tommi Nyman	Betula pendula, B. pubescens	Betula	Betulaceae	+	+	+
										Nematus melanaspis Hartig	D6.N.mel	D6	01092	Ad. F	Salix pentandra	Parikkala, Finland	24.vi.2001	Ex larva, eclosed 23.vii.2001	Tommi Nyman	Salix spp., Populus spp.	Salix, Populus	Salicaceae	+	+	+
										Nematus nigricornis Serville	7f.N.ngc	7f	P2750	Larva	Populus tremula	Tellin, Belgium	10.vii.2006	Not feeding on Salix - cf. Taeger et al. (1998), A. Liston pers. comm	Jean-Luc Boevé	Populus tremula, Betula pendula	Populus, Betula	Betulaceae, Salicaceae	+	+	+
										Nematus pavidus Serville	8b.N.pav	8b	P1793	Larva	Salix caprea	Grimminge, Belgium	04.ix.2000	…	Jean-Luc Boevé	Salix spp., Populus tremula	Salix, Populus	Salicaceae	+	-	+
										Nematus salicis (Linné)	5m.N.sal	5m	08130	Larva	Salix fragilis?	Joensuu, Finland	26.vii.1994	…	Heikki Roininen	Salix fragilis, S. alba, S. pentandra	Salix	Salicaceae	+	+	+
										Nematus spiraeae Zaddach	7d.N.spi	7d	P2590	Reared F	Aruncus dioicus	Berlin, Germany	24.v.2005	…	Jean-Luc Boevé	Aruncus dioicus, Spiraea salicifolia	Aruncus, Spiraea	Rosaceae	+	+	+
										Nematus stichi (Enslin)	Xb.N.sti	Xb	P1748	Larva	Salix caprea	Transinne, Belgium	01.viii.2000	…	Jean-Luc Boevé	Salix spp.	Salix	Salicaceae	+	-	+
										Nematus torneensis (Malaise)	Xd.N.tor	Xd	(LK)74 818 (2001:H129)	Ad. F	…	Kevo, Finland	…	V.Vikberg det.	Lauri Kapari	Betula pubescens ssp. czerepanovii	Betula	Betulaceae	+	+	+
										Nematus tricolor Marlatt	3m.N.tri	3m	03119	Ad. F	…	Petersham, MA, USA	16.-24.vi.2003	D. R. Smith det.	Tommi Nyman	Host unknown	Host unknown	Host unknown	+	-	+
										Nematus viridissimus Möller	9b.N.vsm	9b	P2648-9	Larva	Alnus glutinosa	Grune, Belgium	19.vii.2005	(= N. prasinus)	Jean-Luc Boevé	Alnus glutinosa, A. incana	Alnus	Betulaceae	+	+	+
	Pachynematus			Polyphyletic	30	4	Holarctic	External feeders	Carex, Agrostis, Festuca, Poa, Alopecurus, Bromus, Brometalia, Dactylis, Hordeum, Juncus, Lolium, Phalaris, Triticum, Agropyron, Eriophorum
			P. clitellatus -group	Monophyletic	20	2	Holarctic	External feeders	Poaceae, Carex
										Pachynematus kirbyi (Dahlbom)	B7.P.kir	B7	01084	Ad. M	...	Mekrijärvi, Salmisuo, Finland	08.vii.2001	(= P. clitellatus)	Tommi Nyman	Agrostis stolonifera, Calamagrostis canescens, Holcus mollis, Phleum pratense, Poa pratensis, Carex spp., Juncus spp., etc.	Agrostis, Calamagrostis, Holcus, Phleum, Poa, Carex, Juncus, etc.	Poaceae, Cyperaceae, Juncaceae	+	+	+
										Pachynematus sp.	7n.P.sp.	7n	…	Ad. F	…	Vaitka, Estonia	27.v.2001	…	Mikk Heidemaa	…	…	Poaceae, Cyperaceae	+	+	+
			P. vagus -group	Polyphyletic	10	2	Holarctic	External feeders	Poaceae, Carex
										Pachynematus corniger (Norton)	7e.P.cor	7e	02139	Ad. F	…	Petersham, MA, USA	22.v.2002	(Collected on Rhododendron, but Vaccinium around)	Tommi Nyman	Carex spp.	Carex	Cyperaceae	+	+	+
										Pachynematus obductus (Hartig)	7a.P.obd	7a	VV04	Larva	…	Turenki, Finland	14.x.2004	6758:373	Veli Vikberg	Dactylis glomerata, Elymus repens, Phleum pratense, Poa sp., Festuca sp., Carex spp., etc.	Dactylis, Elymus, Phleum, Poa, Carex, etc.	Poaceae, Cyperaceae	-	-	+
	Paranematus			…	6	1	Palearctic	External feeders	Lonicera, Symphoricarpos
										Paranematus tulunensis (Vikberg)	F6.P.tul	F6	97029	Ad. F	Lonicera tatarica	St. Petersburg, Russia	14.vii.1997	...	Alexey Zinovjev	Lonicera tatarica, L. xylosteum, Symphoricarpos albus	Lonicera, Symphoricarpos	Caprifoliaceae	+	+	+
	Pikonema			Monophyletic	6	2	Holarctic	External feeders	Picea
										Pikonema dimmockii (Cresson)	J4.P.dim	J4	02194	Ad. F	...	Mount Seymour, BC, Canada	13.-17.vii.2002	...	Tommi Nyman	Picea spp.	Picea	Pinaceae	+	+	+
										Pikonema scutellatum (Hartig)	E7.P.scu	E7	Par-96 #1	Larva	Picea abies	Parikkala, Finland	06.vii.1996	...	Heikki Roininen, Alexey Zinovjev	Picea abies, P. obovata	Picea	Pinaceae	+	+	+
	Polynematus			…	6	1	Holarctic	Inflorescence or external feeders	Rumex, Polygonum
										Polynematus annulatus (Gimmerthal)	G5.P.ann	G5	02313	Larva	Rumex longifolius	Turenki, Finland	13.vi.2002	K8/02	Veli Vikberg	Rumex spp.	Rumex	Polygonaceae	+	+	+
	Pontopristia			Monophyletic	12	3	Holarctic	Catkin stem or pistil miners	Salix
										Pontopristia sp.	2a.P.sp.	2a	05132	Larva	Salix lapponum	Pulmankijärvi, Finland	01.vii.2005	Catkin borer (undescribed species?)	Tommi Nyman	Salix lapponum	Salix	Salicaceae	+	+	+
										Pontopristia sp.	KX.P.sp.	KX	02173	Larva	Salix candida	Churchill, MB, Canada	01.viii.2002	Seed feeder	Tommi Nyman	Salix spp.	Salix	Salicaceae	+	+	+
										Pontopristia sp.	A7.P.sp.	A7	01026	Larva	Salix myrsinifolia	Joensuu, Finland	10.vi.2001	Seed feeder	Tommi Nyman	Salix spp.	Salix	Salicaceae	+	+	+
	Phyllocolpa			Paraphyletic	90	3	Holarctic	Leaf folders or rollers	Salix, Populus
										Phyllocolpa carinifrons (Benson)	C2.P.crf	C2	98120	Larva	Salix pentandra	Kesälahti, Finland	16.vii.1998	(= P. excavata)	Heikki Roininen	Salix pentandra	Salix	Salicaceae	+	+	+
										Phyllocolpa leucosticta (Hartig)	9n.P.cta	9n	06087	Larva	Salix caprea	Korvua, Suomussalmi, Finland	24.vii.2006	…	Tommi Nyman	Salix spp.	Salix	Salicaceae	+	+	+
										Phyllocolpa cf. tuberculata	E9.P.tub	E9	97063	Larva	Salix starkeana	20 km S St. Petersburg, Russia	15.vi.1997	AZ # 06,014	Alexey Zinovjev	Salix starkeana	Salix	Salicaceae	+	+	+
	Pontania			Paraphyletic	>200	5	Holarctic (+ Oriental?)	Leaf gallers (various galls)	Salix
		sg. Pontania		Monophyletic	70	2	Holarctic	Leaf gallers (leaf blade bean and sausage galls)	Salix
										Pontania bridgmanii (Cameron)	C4.P.bri	C4	98121	Larva	Salix starkeana	Puhos, Finland	24.vii.1998	...	Tommi Nyman	Salix spp.	Salix	Salicaceae	+	+	+
										Pontania dolichura (Thomson)	C3.P.dol	C3	98144	Larva	Salix phylicifolia	Keret, White Sea, Russia	02.viii.1998	(=Pontania femoralis Cameron)	Tommi Nyman	Salix phylicifolia	Salix	Salicaceae	+	+	+
		sg. Eupontania		Monophyletic	150	3	Holarctic (+ Oriental?)	Leaf gallers (midrib bean and pea galls)	Salix
										Pontania aestiva (Thomson)	C5.P.aes	C5	98355	Larva	Salix borealis	Kilpisjärvi, Finland	21.viii.1998	(=Pontania gallarum Hartig)	Tommi Nyman	Salix myrsinifolia, S. borealis	Salix	Salicaceae	+	+	+
										Pontania herbaceae (Cameron)	C7.P.her	C7	98298	Larva	Salix herbacea/polaris	Abisko, Sweden	16.viii.1998	...	Tommi Nyman	Salix herbacea, S. polaris	Salix	Salicaceae	+	+	+
										Pontania pustulator (Forsius)	AX.P.pus	AX	01111	Larva	Salix phylicifolia	Taivalkoski, Finland	30.vii.2001	...	Tommi Nyman	Salix phylicifolia, S. pulchra	Salix	Salicaceae	+	+	+
	Euura			Monophyletic	100	3	Holarctic	Shoot, bud, or petiole gallers	Salix
										Euura atra -group	C8.E.atr	C8	01117	Larva	Salix starkeana	Puhos, Finland	03.viii.2001	...	Tommi Nyman	Salix starkeana	Salix	Salicaceae	+	+	+
										Euura lanatae Malaise	T2.E.lan	T2 (=C9)	98024	Ad. F	Salix lanata	Kilpisjärvi, Finland	15.viii.1997	Reared, emerged 06.iv.1998	Tommi Nyman	Salix lanata	Salix	Salicaceae	+	+	+
										Euura venusta (Brischke)	CX.E.ven	CX	00038	Larva	Salix aurita	Joensuu, Finland	20.viii.2000	...	Tommi Nyman	Salix aurita, S. caprea	Salix	Salicaceae	+	+	+
Mesoneurini				…	8	1
	Mesoneura (incl. Moricella)			…	8	1	Palearctic	External feeders	Quercus, Cinnamomum
										Mesoneura opaca (Fabricius)	G6.M.opa	G6	P1819	Larva	Quercus sp.	Overijse, Belgium	26.v.2001	...	Jean-Luc Boevé	Quercus spp.	Quercus	Fagaceae	+	+	+
Pristiphorini				Monophyletic	>150	40
	Pristiphora			Para- and polyphyletic	>120	33	Holarctic + Neotropical + Oriental
		sg. Gymnonychus		Polyphyletic	5	3	Holarctic	External feeders	Prunus, Malus, Pyrus, Rosa, Potentilla
										Pristiphora biscalis (Förster)	5c.P.bis	5c	P2106	Larva	Prunus spinosa	Ave-et-Auffe, Belgium	29.v.2002	…	Jean-Luc Boevé	Prunus spinosa, Rosa spp., Potentilla fruticosa	Prunus, Rosa, Potentilla	Rosaceae	+	+	+
										Pristiphora maesta (Zaddach)	Xe.P.mae	Xe	…	Larva	Malus sylvestris	Vellavere, Estonia	20.vi.2000	…	Mikk Heidemaa	Malus spp.	Malus	Rosaceae	+	+	+
										Pristiphora retusa (Thomson)	5a.P.ret	5a	…	Larva	Prunus padus	Janakkala, Finland	02.vi.2003	…	Veli Vikberg	Prunus padus	Prunus	Rosaceae	+	+	+
		sg. Lygaeonematus		Paraphyletic	22	9	Palearctic	External feeders	Picea, Larix
										Pristiphora abietina (Christ)	F2.P.abi	F2	97045	Larva	Picea abies	Suida River, St. Petersburg, Russia	13.vii.1997	...	Alexey Zinovjev	Picea abies	Picea	Pinaceae	+	+	+
										Pristiphora compressa (Hartig)	1c.P.com	1c	P2615	Larva	Picea abies	Wellin, Belgium	10.vi.2005	…	Jean-Luc Boevé	Picea abies	Picea	Pinaceae	+	+	+
										Pristiphora erichsonii (Hartig)	K7.P.eri	K7	02302	Larva	Larix sibirica	Janakkala, Finland	18.vii.2002	6761:371	Veli Vikberg	Larix spp.	Larix	Pinaceae	+	+	+
										Pristiphora gerula (Konow)	8m.P.ger	8m	97055	Larva	…	Suida River, Russia	30.vi.1997	…	Alexey Zinovjev	Picea abies	Picea	Pinaceae	+	+	+
										Pristiphora leucopodia (Hartig)	1f.P.lpd	1f	04042	Ad. M	…	Oulu, Finland	23.v.-08.vi.2004	V. Vikberg det.	Tommi Nyman	Picea abies	Picea	Pinaceae	+	+	+
										Pristiphora nigriceps (Hartig)	2b.P.nps	2b	P2315	Larva	Picea abies	Brandenbachtal, Germany	29.v.2003	…	Jean-Luc Boevé	Picea abies	Picea	Pinaceae	+	+	+
										Pristiphora pallida (Konow)	4c.P.pal	4c	P2314	Larva	Picea abies	Brandenbachtal, Germany	29.v.2003	…	Jean-Luc Boevé	Picea abies	Picea	Pinaceae	+	+	+
										Pristiphora saxesenii (Hartig)	2c.P.sax	2c	97056	Larva	…	Suida River, Russia	30.vi.1997	AZ 06.048	Alexey Zinovjev	Picea spp.	Picea	Pinaceae	+	+	+
										Pristiphora wesmaeli (Tischbein)	3c.P.wes	3c	P1758	Larva	Larix sp.	Tellin, Belgium	07.viii.2000	…	Jean-Luc Boevé	Larix spp.	Larix	Pinaceae	+	+	+
		sg. Lygaeophora		Monophyletic	10	2	Holarctic	External feeders	Salix
										Pristiphora (Lygaeophora) sp.	M5.P.Lyg	M5 (=DX)	01020	Ad. F	...	Nuorgam, Pulmankijärvi, Finland	08.vi.2001	...	Tommi Nyman	Salix spp.	Salix	Salicaceae	+	+	+
										Pristiphora reuteri (Lindqvist)	4b.P.reu	4b	…	Larva	…	…	…	Oviposition experiment code 2/05	Veli Vikberg	Salix phylicifolia	Salix	Salicaceae	+	+	-
		sg. Lygaeotus		Polyphyletic	20	5	Holarctic	External feeders	Betula, Salix, Vaccinium
										Pristiphora alpestris (Konow)	M4.P.alp	M4 (=A8)	01001	Ad. F	...	Kevo, Finland	...	Reared lab individual	Lauri Kapari	Betula pubescens, B. pendula	Betula	Betulaceae	+	+	+
										Pristiphora carinata (Hartig)	2n.P.car	2n	08082	Ad. F	…	Tromsö, Flöya, Norway	21.vi.2008	V. Vikberg det.	Marko Prous	Vaccinium myrtillus	Vaccinium	Ericaceae	+	+	+
										Pristiphora coactula (Ruthe)	F3.P.coa	F3	01013	Ad. F	...	Nuorgam, Pulmankijärvi, Finland	08.vi.2001	...	Tommi Nyman, Veli Vikberg	Vaccinium spp.	Vaccinium	Ericaceae	+	+	+
										Pristiphora mollis (Hartig)	D9.P.mol	D9	01012	Ad. F	...	Nuorgam, Pulmankijärvi, Finland	08.vi.2001	...	Tommi Nyman, Matti Viitasaari	Vaccinium myrtillus, V. uliginosum	Vaccinium	Ericaceae	+	-	+
										Pristiphora (Lygaeotus) sp.	3n.P.Lyo	3n	08054	Ad. F	…	Kilpisjärvi, Finland	17.vi.2008	V. Vikberg det.	Marko Prous	Vaccinium sp.	Vaccinium	Ericaceae	+	+	+
		sg. Oligonematus		…	3	1	Palearctic	External feeders	Larix
										Pristiphora laricis (Hartig)	1b.P.lar	1b	03121	Larva	Larix sp.	Turenki, Finland	15.vii.2003	…	Veli Vikberg	Larix decidua, Larix sibirica	Larix	Pinaceae	+	+	+
		sg. Sala		…	10	1	Holarctic + Neotropical	External feeders + one leaf roller)	Quercus (+ Salix, Betula, Prunus, Crataegus, Quercus, Ribes, Astragalus, Oxytropis, Vicia, Tilia?)
										Pristiphora chlorea (Norton)	K9.P.chl	K9	02058	Ad. F	...	Harvard Forest, Petersham, MA, USA	04.vi.2002	D. R. Smith det.	Tommi Nyman	Quercus spp.	Quercus	Fagaceae	+	+	+
		sg. Pristiphora		Paraphyletic	50	2	Holarctic	External feeders	Salix, Populus, Betula, Vaccinium, Rosa, Sorbus, Spiraea, Amelanchier, Rubus, Geum, Potentilla, Filipendula, Aquilegia, Thalictrum, Acer
			P. thalictri -group	…	8	1	Palearctic	External feeders	Aquilegia, Thalictrum
										Pristiphora thalictri (Kriechbaumer)	5d.P.tha	5d	P2220	Reared M	Thalictrum sp.	Austria	2002	…	Ewald Altenhofer, Urs Schaffner, Jean-Luc Boevé	Thalictrum aquilegiifolium	Thalictrum	Ranunculaceae	+	+	+
			P. ruficornis -group	Paraphyletic	25	2	Holarctic	External feeders	Salix, Betula, Astragalus, Oxytropis, Vicia, Crataegus, Ribes, Tilia
										Pristiphora leucopus (Hellén)	6a.P.leu	6a	VV05	Larva	(under Tilia)	Turenki, Finland	18.x.2005	…	Veli Vikberg	Tilia spp.	Tilia	Tiliaceae	+	+	+
										Pristiphora "simulans"	9f.P.sim	9f	06049	Ad. F	…	Kilpisjärvi, Finland	22.vi.2006	V. Vikberg det. (undescribed species, near Pristiphora melanocarpa)	Tommi Nyman	Betula nana, B. pubescens	Betula	Betulaceae	+	+	+
		Unplaced Pristiphora species		Polyphyletic	>30	9	Holarctic + Oriental	External feeders	Salix, Populus, Betula, Vaccinium, Rosa, Sorbus, Spiraea, Amelanchier, Rubus, Geum, Potentilla, Filipendula, Acer, Larix…
										Pristiphora angulata Lindqvist	1a.P.ang	1a	04130	Larva	Spiraea chamaedryfolia	Oulu, Finland	30.vi.2004	On flowers	Tommi Nyman	Spiraea spp.	Spiraea	Rosaceae	+	+	+
										Pristiphora bivittata (Norton)	6d.P.biv	6d	03005	Ad. F	…	Harvard Forest, Petersham, MA, USA	01.v.2003	D. R. Smith det.	Tommi Nyman	Spiraea spp.	Spiraea	Rosaceae	+	+	+
										Pristiphora bufo (Brischke)	4a.P.buf	4a	02039	Larva	Larix sibirica	Janakkala, Finland	01.ix.2002	6761:371	Veli Vikberg	Larix decidua, Larix sibirica	Larix	Pinaceae	+	+	+
										Pristiphora cincta Newman	2e.P.cin	2e	02176	Ad. M	…	Cypress Mountain, BC, Canada	12.-17.vii.2002	D. R. Smith det.	Tommi Nyman	Vaccinium myrtillus, Betula spp., Salix spp., Spiraea media, Lonicera sp.	Vaccinium, Betula, Salix, Spiraea, Lonicera	Ericaceae, Betulaceae, Salicaceae, Rosaceae, Caprifoliaceae	+	+	+
										Pristiphora cincta Newman	3f.P.cin	3f	05071	Ad. F	…	Korvua, Suomussalmi, Finland	08.vi.2005	V. Vikberg det.	Tommi Nyman	Vaccinium myrtillus, Betula spp., Salix spp., Spiraea media, Lonicera sp.	Vaccinium, Betula, Salix, Spiraea, Lonicera	Ericaceae, Betulaceae, Salicaceae, Rosaceae, Caprifoliaceae	+	+	+
										Pristiphora geniculata (Hartig)	M6.P.gen	M6	P1770	Larva	Sorbus aucuparia	Etzen, Austria	28.viii.2000	...	Ewald Altenhofer	Sorbus aucuparia	Sorbus	Rosaceae	+	+	+
										Pristiphora punctifrons/viridana	1m.P.pun	1m	08103	Larva	Rosa sp.	Korvua, Suomussalmi, Finland	17.vii.2008	…	Tommi Nyman	Rosa spp.	Rosa	Rosaceae	+	+	+
										Pristiphora nigra Marlatt	6n.P.nra	6n	02082	Ad. F	…	Whistler-Squamish, BC, Canada	12.vii.2002	D. R. Smith det.	Tommi Nyman	Host unknown	Host unknown	Host unknown	+	+	+
										Pristiphora siskiyouensis Marlatt	3e.P.sis	3e	02196	Ad. F	…	Mount Seymour, BC, Canada	13.-17.vii.2002	D. R. Smith det.	Tommi Nyman	Betula spp., Alnus spp.	Betula, Alnus	Betulaceae	+	+	+
										Pristiphora testacea (Jurine)	Xa.P.tes	Xa	P2272	Larva	Betula sp.	Etzen, Austria	08.ix.2002	…	Ewald Altenhofer, Jean-Luc Boevé	Betula spp.	Betula	Betulaceae	+	+	+
	Micronematus			Monotypic	1	1	Palearctic	Leaf folders	Prunus
										Micronematus monogyniae (Hartig)	H2.M.mon	H2 (=P9)	02319	Larva	Prunus domestica	Parikkala, Finland	21.vi.2002	…	Heikki Roininen	Prunus spinosa, P. domestica	Prunus	Rosaceae	+	+	+
	Neopareophora			…	2	1	Nearctic	Bud-miners-to-external-feeders	Vaccinium
										Neopareophora litura (Klug)	L9.N.lit	L9	02326	Ad. M	...	Hardy County, USA	17.iv.-03.v.2002	...	David R. Smith	Vaccinium spp.	Vaccinium	Ericaceae	+	+	+
	Nepionema			…	2	1	Holarctic	Unknown	Unknown
										Nepionema helvetica Benson	3d.N.hel	3d	04092	Ad. M	…	Hochgurgl, Austria	22.vi.2004	…	Tommi Nyman	Host unknown	Host unknown	Host unknown	+	+	+
	Pristicampus			…	2	1	Palearctic	External feeders	Pontentilla
										Pristicampus incisus (Lindqvist)	K5.P.inc	K5 (=E3)	97027	Larva	...	Turenki, Finland	18.vii.1997	...	Alexey Zinovjev	Pontentilla fruticosa	Pontentilla	Rosaceae	+	+	+
	Sharliphora			…	3	1	Palearctic	Bud-miners-to-external feeders	Picea
										Sharliphora nigella (Förster)	J3.S.nig	J3	...	Ad. F	...	Vellavere, Estonia	25.iv.2002	...	Mikk Heidemaa	Picea abies	Picea	Pinaceae	+	+	+
	Pristola			…	2	1	Nearctic	Berry miners	Vaccinium
										Pristola macnabi Ross	J1.P.mac	J1	02091	Ad. F	...	Mount Seymour, BC, Canada	13.vii.2002	...	Tommi Nyman	Vaccinium membranaceum	Vaccinium	Ericaceae	+	-	+
	Melastola			Monophyletic	2	1-2	Nearctic	Berry miners	Vaccinium
										Melastola ferruginosa Wong	L7.M.fer	L7	02105	Ad. M	...	Mount Seymour, BC, Canada	13.vii.2002	...	Tommi Nyman	Vaccinium spp.	Vaccinium	Ericaceae	+	+	+
										Melastola sp.	G2.M.sp.	G2	02050	Larva	Vaccinium parvifolium	Burnaby, Vancouver, BC, Canada	09.vii.2002	...	Tommi Nyman	Vaccinium spp.	Vaccinium	Ericaceae	+	+	+
(NEMATINE OUTGROUPS)
										Anoplonyx apicalis (Brischke)	H1.A.api	H1	02306	Larva	Larix sibirica	Janakkala, Finland	01.ix.2002	6761:371	Veli Vikberg	Larix decidua, L. sibirica	Larix	Pinaceae	+	+	+
										Caulocampus acericaulis (MacGillivray)	F7.C.ace	F7 (=D8)	...	Ad. F	...	Aneaster, ON, Canada	17.-20.v.1995	...	B. DeJonge	Acer spp.	Acer	Sapindaceae	+	+	+
										Cladius comari Stein	JX.C.com	JX (=B1)	01083	Ad. M	...	Mekrijärvi, Finland	08.vii.2001	...	Tommi Nyman	Potentilla palustris, Rosa spp., Fragaria spp., Filipendula ulmaria, Sanguisorba spp., Alchemilla vulgaris	Potentilla, Rosa, Fragaria, Filipendula, Sanguisorba, Alchemilla	Rosaceae	+	+	+
										Hemichroa crocea (Geoffroy)	J8.H.cro	J8	P1775	Larva	Alnus glutinosa	Grimminge, Belgium	04.ix.2000	...	Jean-Luc Boevé	Alnus spp., Betula spp., Corylus avellana	Alnus, Betula, Corylus	Betulaceae	+	+	+
										Hoplocampa oregonensis (Ashmead)	G3.H.ore	G3	02079	Ad. F	Sorbus sp.	Elk Mountain, BC, Canada	17.vii.2002	Collected from flowers of Sorbus sitchensis	Tommi Nyman	Sorbus sitchensis	Sorbus	Rosaceae	+	+	+
										Nematinus fuscipennis (Serville)	B5.N.fus	B5	01047	Ad. F	...	Tohmajärvi, Jalajanvaara, Finland	15.vi.2001	...	Tommi Nyman, Matti Viitasaari	Alnus glutinosa, A. incana, Carpinus betulus	Alnus, Carpinus	Betulaceae	+	+	+
										Platycampus luridiventris (Fallén)	K2.P.lur	K2 (=B2)	01058	Ad. M	...	Joensuu, Finland	11.vi.2001	...	Tommi Nyman	Alnus glutinosa, Alnus incana	Alnus	Betulaceae	+	+	+
										Pseudodineura fuscula (Klug)	J2.P.fus	J2	...	Ad. F	...	Nana Aseme, Estonia	21.iv.2002	...	Mikk Heidemaa	Ranunculus spp.	Ranunculus	Ranunculaceae	+	+	+
										Stauronematus compressicornis (Fabricius)	E5.S.com	E5	97567	Larva	Populus tremula	Suchowola, Poland	22.viii.1997	Current valid name: Stauronematus platycerus (Hartig)	Heikki Roininen, Alexey Zinovjev	Populus spp.	Populus	Salicaceae	+	+	+
										Susana annulata Smith	H8.S.ann	H8	P2093	Ad. F	Cupressus sempervirens	Butte County, CA, USA	iv/2002	...	Herbert R. Jacobson	Cupressus spp.	Cupressus	Cupressaceae	+	+	+
(NON-NEMATINE OUTGROUPS)
										Ardis brunniventris (Hartig)	N8.A.bru	N8	...	Larva	Rosa sp.	Parikkala, Finland	vii/1997	…	Heikki Roininen	Rosa spp.	Rosa	Rosaceae	+	+	+
										Eriocampa ovata (Linné)	N9.E.ova	N9	02328	Ad. F	...	Squamish, BC, Canada	10.vii.2002	...	Tommi Nyman, Jeffrey Joy	Alnus spp.	Alnus	Betulaceae	+	+	+
										Tenthredo notha Klug	L1.T.not	L1	...	Ad. M	...	Joensuu, Finland	09.vii.1996	...	Alexey Zinovjev	Trifolium spp., Vicia cracca	Trifolium, Vicia	Fabaceae	+	+	+
References
Abe M, Dmith DR: The genus-group names of Symphyta (Hymenoptera) and their type species. Esakia 1991, 31:1-115
Beneš KM, Viitasaari M, Vikberg V: Revision of the genus Sharliphora Wong (Hymenoptera: Tenthredinidae). Ann Ent Fenn 1981, 47:43-50
Benson RB: Hymenoptera 2. Symphyta. Section (c). Handbooks for the Identification of British Insects 1958, 6:139-252
Benson RB: A new European sawfly related to Pachynematus rumicis (L.) (Hymenoptera: Tenthredinidae). Proc Ent Soc Lond (B) 1963, 32:162-164
Benson RB: The Nematinae (Hymenoptera: Tenthredinidae) of south-east Asia. Entomol Tidskr 1963, 84:18-27
Goulet H: The genera and subgenera of the sawflies of Canada and Alaska (Hymenoptera: Symphyta). The Insects and Arachnids of Canada 1992, 20:1-235
Grebenchikova VP: Spruce bud saw-flies of the genus Sharliphora Wong (Hymenoptera, Tenthredinidae) in the north-west of the European part of the USSR. Entomologicheskoe Obozrenie 1986, 65:294-300 [in Russian]
Kontuniemi T: Suomen sahapistiäistoukkien ravintokasvit (Die Futterpflanzen der Sägewespenlarven (Hymenoptera: Symphyta) Finnlands). Anim Fenn 1960, 9:1-104
Kopelke J-P: Gallenerzeugende Blattwespen Europas – Taxonomische Grundlagen, Biologie und Ökologie (Tenthredinidae: Nematinae: Euura, Phyllocolpa, Pontania). Cour Forsch-inst Senckenb 1999, 212:1-183
Lindqvist E: Die Pontopristia-Arten Finnlands (Hym., Tenthr.). Not Entomol 1961, 41:69-79
Lorenz H, Kraus M: Die Larvalsystematik der Blattwespen (Tenthredinoidea und Megalodontoidea). Abh Larvalsyst Ins 1957, 1:1-339
Neilson WTA: Notes on life-histories of sawflies (Hymenoptera: Tenthredinidae) common in low-bush blueberry fields in New Brunswick. Can Ent 1958, 90:229-234
Nyman T, Farrell BD, Zinovjev AG, Vikberg V: Larval habits, host-plant associations, and speciation in nematine sawflies (Hymenoptera: Tenthredinidae). Evolution 2006, 60:1622-1637
Poinar G Jr, Smith DR: Food plant, life history notes, and distribution of Nematus atriceps (Marlatt) (Hymenoptera: Tenthredinidae). Proc Entomol Soc Wash 2003, 105:778-780
Shinohara A, Vikberg V, Zinovjev A, Yamagami A: Fagineura crenativora, a new genus and species of sawfly (Hymenoptera, Tenthredinidae, Nematinae) injurious to beech trees in Japan. Bull Natn Sci Mus Tokyo Ser A 2000, 26:113-124
Smith DR: Suborder Symphyta. In: Catalog of Hymenoptera in America North of Mexico. Edited by Krombein KV, Hurd PD Jr, Smith DR, Burks BD. Washington, DC, Smithsonian Institution Press 1979, 3-137
Smith DR: Nepionema, a nematine sawfly genus new to North America, and an unusual new species of Nematus (Hymenoptera: Tenthredinidae). Proc Entomol Soc Wash 1994, 96:133-138
Smith DR: A synopsis of the sawflies (Hymenoptera: Symphyta) of America South of the United States: Tenthredinidae (Nematinae, Heterarthrinae, Tenthredininae). Trans Am Ent Soc 2003, 129:1-45
Smith DR: The Nematus "magus group" (Hymenoptera: Tenthredinidae) in North America. Proc Entomol Soc Wash 2004, 106:592-597
Smith DR: The abbotii and erythrogaster groups of Nematus Panzer (Hymenoptera: Tenthredinidae) in North America. Proc Entomol Soc Wash 2008, 110:647-667
Taeger A, Altenhofer E, Blank SM, Jansen E, Kraus M, Pschorn-Walcher H, Ritzau C: Kommentare zur Biologie, Verbreitung und Gefährdung der Pflanzenwespen Deutschlands (Hymenoptera, Symphyta). In: Pflanzenwespen Deutschlands (Hymenoptera: Symphyta). Edited by Taeger A, Blank SM. Keltern, Goecke & Evers, 1998, 49-135
Togashi I: A new sawfly, Fagineura quercivora (Hymenoptera: Tenthredinidae) feeding on Quercus serrata and Q. mongolica crispula in Honshu, Japan. Proc Entomol Soc Wash 2006, 108:169-173
Traveset A, Willson MF, Gaither JC Jr: Avoidance by birds of insect-infested fruits of Vaccinium ovalifolium. Oikos 1995, 73:381-386
Roininen H, Nyman T, Zinovjev A: Biology, ecology, and evolution of gall-inducing sawflies (Hymenoptera: Tenthredinidae and Xyelidae). In: Biology, Ecology, and Evolution of Gall-inducing Arthropods. Edited by Raman A, Schaefer CW, Withers TM. Enfield, Science Publishers Inc. 2005, 467-494
Wahlgren E: Cecidologiska anteckningar. VI. Ent Tidskr 1951, 72:84-156 [in Swedish]
Wei MC: Revision of Mesoneurini from China. Acta Zootax Sin 1998, 23:406-413
Wong HR: The nematine genera Eitelius and Micronematus in North America (Hymenoptera; Tenthredinidae). Can Ent 1967, 99:1101-1104
Wong HR: A revision of the tribe Pristolini (Hymenoptera: Tenthredinidae). Can Ent 1968, 100:1049-1057
Zhelochovtsev AN: Symphyta. In: Keys to the Insects of the European Part of the USSR, vol. 3, part 6. Edited by Medvedev GS. New York, E. J. Brill 1994, 1-432
Zinovjev AG: Pristicampini - a new tribe for a genus of sawflies from Northern Europe and Siberia (Hymenoptera: Tenthredinidae). Zoosyst Rossica 1992, 1:78-85
Zinovjev AG, Vikberg V: On the biology of Nematinae with hiding larvae (Hymenoptera, Symphyta, Tenthredinidae). Beitr Ent 1998, 48:145-155
