# Supplementary material for: How common is ecological speciation in plant-feeding insects? A 'Higher' Nematinae perspective
Source: BMC Evol Biol. 2010 Sep 1;10:266. doi: 10.1186/1471-2148-10-266 (PMC2936908; doi:10.1186/1471-2148-10-266)
Supplement: Additional file 2 — Sequence data used in phylogeny reconstruction and resultant phylogenetic trees. NEXUS file containing the data matrix and trees obtained from the Bayesian phylogenetic analyses in MrBayes and BEAST, and the maximum-likelihood tree from the analysis using RAxML. [file 1471-2148-10-266-S2.NEX]

#NEXUS 

[Additional file 2]
[Sequence data used in phylogeny reconstruction and resultant phylogenetic trees.]
[NEXUS file containing the data matrix and trees obtained from the Bayesian phylogenetic analyses in MrBayes and BEAST, and the maximum-likelihood tree from the analysis using RAxML.]

BEGIN DATA;
	DIMENSIONS NTAX=140 NCHAR=2305;
	FORMAT DATATYPE=DNA GAP=- MISSING=? INTERLEAVE=YES;
	MATRIX


[CoI]
XX.N.fer[.CoI]   CCCCGTTTAAACAATATAAGATTTTGATTTTTACCTCCTTCATTAATTTTATTACTATCTAGAAGAATAGTAAATTCAGGATCAGGAACTGGATGAACTGTATATCCACCTTTATCAAGAAGAATTTCTCATTCAGGAGCATCAGTAGACTTAACTATTTTTTCTCTTCATTTAGCAGGAATTTCATCAATTTTAGGAGCAATTAATTTTATTTCAACTATAATTAATATAAAATTAAAAGGAATAAGATTTGAACAAATACCTTTATTTGTATGAGCAGTATCATTAACTGCATTACTTTTACTTCTATCACTACCAGTATTAGCAGGAGCCATTACTATACTTCTTACAGATCGTAATCTAAATACATCATTTTTTGATCCATCAGGAGGAGGGGATCCAATTTTATATCAACATTTATTTTGATTTTTTGGACATCCAGAAGTTTATATTCTTATTATTCCAGCATTTGGAATAATTTCACATATTATTTCACAAGATTCAGGGAAAAAAGAAACTTTCGGAACTCTTGGTATAATTTATGCTATAATAACAATTGGATTATTAGGATTTGTTGTATGAGCCCACCATATATTTACAGTAGGAATAGATGTTGATACACGAGCCTATTTTACAGCAGCCACAATAATTATTGCAATCCCAACAGGAATTAAAATTTTCAGATGATTAGCTACATTATATGGATCACAAATTATATTTAATCCTTCTATAATATGATCTCTTGGATTCGTATTTTTATTTACATCAGGGGGATTAACTGGAATTATTTTATCAAATTCATCAATTGAT
Xf.N.myo[.CoI]   CCACGATTAAATAACATAAGATTTTGATTTCTACCCCCCTCATTATTATTATTATTATCAAGAAGAATAGTAAACTCAGGATCAGGAACTGGATGAACTGTTTATCCACCTTTATCAAGAAGAATTTCCCATTCAGGAGCATCCGTAGATTTAACAATTTTTTCTTTACATCTAGCAGGAATTTCATCAATTTTAGGGGCAATCAATTTTATTTCAACAATAATTAATATAAAATTAAAAGGAATAAAATTTGAACAAATACCTTTATTCGTATGAGCAGTTTCATTGACTGCATTATTATTACTTCTATCTTTACCAGTACTAGCTGGTGCTATTACAATACTTCTTACAGATCGTAACTTAAATACATCATTTTTTGACCCCTCAGGAGGAGGAGATCCAATTTTATATCAACATTTATTTTGATTCTTTGGACACCCAGAAGTTTATATCTTAATTATTCCAGCATTTGGGATAATTTCCCATATTATTTCACAAGATTCAGGAAAAAAAGAAACTTTTGGAACTCTTGGTATAATTTATGCTATAATAACAATTGGATTACTAGGATTTGTAGTATGAGCCCATCATATATTCACAGTAGGAATAGATGTTGATACACGAGCTTATTTTACAGCAGCTACAATAATTATTGCAATTCCAACAGGAATCAAAATTTTCAGATGACTAGCAACATTATATGGATCTCAAATTATTTTTAACCCATCTATAATATGAACTCTTGGATTCGTATTTTTATTCACATCAGGGGGATTAACAGGTATTATTCTATCAAATTCATCAATTGAT
Xe.P.mae[.CoI]   CCACGACTAAATAATATAAGATTTTGATTTTTACCACCTTCATTAATTTTATTATTATCTAGAAGAATAGTAAATTCTGGATCAGGAACAGGATGAACAGTTTATCCACCTTTATCAAGAAGAATTTCACATGCAGGAGCATCAGTTGATTTAACTATTTTTTCTCTTCATTTAGCAGGAATTTCATCAATTTTAGGGGCAATTAATTTTATTTCTACAATAATTAATATAAAATTAAAGGGAATAGGATTTGAACAAATACCATTATTCATTTGAGCAGTTTCACTAACTGCTTTATTATTATTATTATCATTACCTGTTTTAGCTGGAGCTATTACAATACTTCTCACAGACCGTAATTTAAATACATCATTTTTTGACCCGTCAGGAGGAGGTGACCCAATTTTATACCAACATTTATTTTGATTTTTTGGTCACCCTGAAGTTTATATTTTAATTATTCCAGCATTTGGAATAATCTCACATATTATTTCACAAGACTCAGGAAAAAAAGAAACCTTTGGAACTTTAGGAATAATTTATGCTATAATAACTATTGGATTATTAGGTTTTGTAGTATGAGCTCATCATATATTTACAGTAGGTATAGATGTAGATACACGAGCCTATTTTACTGCAGCTACAATAATCATTGCTATTCCTACAGGAATTAAAATTTTCAGATGATTAGCAACATTATATGGATCACAAATTATTTTTAATCCATCAATTATATGATCTCTTGGATTTGTATTTTTATTTACATCAGGAGGATTAACAGGAATTATTTTATCTAACTCATCAATTGAT
Xd.N.tor[.CoI]   CCCCGTTTAAATAATATAAGATTTTGATTTCTACCACCCTCATTAATTTTATTATTATCTAGAAGAATAGTAAATTCAGGATCAGGAACTGGATGAACTGTATATCCACCTTTATCAAGAAGAATTTCTCATTCAGGAGCATCAGTTGATTTAACAATTTTCTCCCTTCACTTAGCAGGAATTTCATCAATTTTAGGAGCAATTAATTTTATTTCAACAATAATTAACATAAAATTAAAAGGTATAAGATTTGAACAAATACCTTTATTTGTATGAGCCGTATCATTAACTGCATTATTATTATTATTATCTTTACCTGTATTAGCGGGAGCTATTACAATACTCCTTACAGACCGTAATTTAAATACATCATTTTTTGATCCATCAGGAGGAGGAGACCCTATTTTATATCAACACTTATTTTGATTTTTTGGACACCCAGAAGTTTATATTTTAATTATTCCAGCATTTGGAATAATTTCACATATCATTTCACAAGATTCAGGTAAAAAAGAAACTTTTGGGACACTTGGAATAATTTATGCAATAATAACAATTGGATTACTAGGTTTTGTAGTATGAGCCCATCACATATTTACAGTAGGAATAGATGTAGATACACGAGCCTATTTCACAGCAGCAACAATAATTATTGCAATTCCAACAGGAATTAAAATTTTTAGATGATTAGCAACACTATATGGATCACAAATTATCTTCAACCCTTCAATGATATGAACACTAGGATTTGTATTTTTATTTACATCAGGGGGATTAACAGGAATTATTTTATCAAATTCATCAATTGAT
Xc.A.his[.CoI]   CCACGTTTAAATAATATAAGATTTTGATTTTTACCACCTTCATTAATATTATTATTATCTAGAAGAATAGTAAATTCAGGATCAGGAACTGGATGAACTGTTTATCCACCATTATCAAGAAGAATTTCACATTCAGGAGCATCAGTAGATTTAACTATTTTTTCCCTTCATTTAGCAGGTATTTCATCAATTTTAGGAGCAATTAATTTTATTTCAACAATAATCAACATAAAATTAAAAGGAATAAGATTTGAACAAATACCTTTATTTGTATGAGCAGTATCATTAACTGCATTATTATTACTATTATCATTACCAGTACTAGCTGGTGCTATTACTATACTTCTTACAGACCGAAATTTAAATACATCATTCTTTGATCCATCAGGAGGAGGAGACCCAATTCTATATCAACACTTATTTTGATTTTTTGGACACCCAGAAGTCTATATTTTAATTATTCCAGCATTTGGAATAATTTCACATATTATTTCACAAGATTCAGGAAAAAAGGAAACTTTTGGAACTCTTGGAATAATTTATGCTATAATAACAATTGGATTATTAGGTTTTGTAGTATGAGCACATCATATATTCACAGTAGGTATAGATGTTGATACACGAGCTTATTTTACAGCAGCTACAATAATTATTGCAATCCCCACAGGAATTAAAATTTTTAGATGATTAGCTACATTATATGGATCTCAAATTATTTTTAATCCATCAATAATATGAGCTCTAGGATTTGTATTTTTATTTACATCAGGGGGATTAACAGGAATTATTTTATCAAACTCATCAATTGAT
Xb.N.sti[.CoI]   CCTCGTTTAAATAATATAAGATTTTGATTTCTACCACCCTCATTAATTTTATTATTATCTAGAAGAATAGTAAATTCAGGATCAGGAACTGGATGAACTGTATATCCACCTTTATCGAGAAGAATTTCTCATTCAGGAGCATCAGTTGATTTAACAATTTTCTCCCTTCACCTAGCAGGAATTTCATCAATTTTAGGAGCAATTAATTTTATTTCAACAATAATTAACATGAAATTAAAGGGTATAAGATTTGAACAAATACCTTTATTTGTATGAGCTGTATCATTAACTGCATTATTATTGTTATTATCTTTACCTGTATTAGCGGGAGCTATTACAATACTACTTACAGACCGTAATTTAAATACATCATTTTTTGATCCATCAGGAGGAGGAGATCCTATTTTATATCAACACTTATTTTGATTTTTTGGACACCCAGAAGTTTATATTTTAATTATCCCAGCATTTGGAATAATTTCACATATCATTTCACAGGATTCAGGTAAAAAAGAAACTTTTGGAACTCTTGGAATAATTTATGCTATAATAACAATTGGATTACTAGGTTTTGTAGTATGAGCCCACCACATATTTACAGTAGGAATAGATGTAGATACACGAGCCTATTTCACAGCAGCAACAATAATTATTGCAATTCCAACAGGAATTAAAATTTTCAGATGATTAGCAACACTATATGGGTCACAAGTTGTCTTCAACCCTTCAATGATATGAACACTAGGATTTGTATTTTTATTTACATCAGGAGGATTAACAGGAATTATCCTATCAAATTCATCAATTGAT
Xa.P.tes[.CoI]   CCACGATTAAATAATATAAGATTTTGATTTTTACCACCGTCATTAATACTTTTATTATCAAGAAGAATAATTAATTCTGGGTCAGGAACAGGATGAACTGTCTATCCACCACTATCAAGAAGAATCTCACATGCAGGAGCATCAGTTGATTTAACTATTTTCTCACTTCACTTAGCTGGAATTTCATCAATTTTAGGAGCAATTAATTTTATTTCTACAATAATTAATATAAAACTAAAAGGAATAAGATTTGAACAAATACCATTGTTTATTTGAGCAGTATCATTAACAGCATTATTATTACTTTTATCATTACCCGTTTTAGCAGGAGCTATTACAATACTTCTTACAGATCGTAATTTAAATACATCATTCTTTGACCCATCAGGAGGAGGAGACCCAATTTTATATCAACATTTATTTTGATTTTTTGGACACCCTGAGGTATATATTTTAATTATCCCAGCATTCGGAATAATTTCACATATTATTTCACAAGAATCAGGAAAAAAAGAAACCTTTGGGACACTAGGAATAATTTATGCTATAATAACTATTGGATTACTAGGATTTGTTGTATGAGCCCACCATATATTCACAGTAGGAATAGATGTAGATACACGAGCTTATTTCACTGCAGCTACAATAATTATTGCTATTCCTACAGGAATCAAAATTTTTAGATGATTAGCAACCTTATATGGATCACAAATCATTTTCAACCCATCAACTATATGAACAATAGGATTTGTATTTTTATTTACATCAGGAGGTTTAACAGGTATTATTCTATCTAATTCATCAATTGAT
M3.E.den[.CoI]   CCTCGATTAAATAATATAAGATTTTGATTTTTACCCCCTTCATTAATCCTATTAATATTTAGAAGAATAGTAAATTCAGGAACAGGAACAGGATGAACTGTATATCCACCTTTATCAAGAAGAATCTCTCATTCAGGAGCATCAGTAGATTTAACTATTTTTTCTCTACACTTAGCAGGAATCTCATCAATCTTAGGAGCAATTAATTTTATTTCAACAATAATTAATATGAAATTAAAAAGAATAAAATTTGAACAAATACCTTTATTTGTATGAGCAGTATCTTTAACTGCATTATTATTGCTATTATCACTACCAGTATTAGCTGGAGCTATTACTATACTTCTTACAGATCGTAATTTAAATACATCATTTTTTGACCCATCTGGAGGAGGAGATCCAATTTTATACCAACATTTATTTTGATTTTTTGGTCACCCAGAAGTATACATTTTAATTATTCCAGCATTTGGGATAATTTCACATATCATTTCACAAGATTCAGGTAAAAAAGAAACTTTTGGTACTTTAGGTATAATTTATGCTATAATAACAATTGGATTATTAGGATTTGTAGTATGAGCTCATCATATATTCACAGTAGGAATAGATGTTGATACACGAGCTTATTTTACAGCAGCTACAATAATTATTGCAATCCCAACAGGAATTAAGATTTTTAGATGATTAGCTACACTTTATGGATCACAAATTATATTTAACCCATCTATAATATGAACTCTTGGATTCGTTTTCTTATTTACATCAGGAGGATTAACAGGAATTATTTTATCAAATTCATCAATTGAT
D9.P.mol[.CoI]   CCACGATTAAATAATATAAGATTTTGATTTTTACCTCCTTCATTAATTTTATTACTTTCAAGAAGAATAGTAAATTCAGGATCAGGAACAGGATGAACAGTTTACCCTCCTTTATCAAGAAGTATTTCTCATTCAGGAGCATCAGTTGATTTAACAATTTTTTCACTACATCTAGCAGGTATTTCATCAATTCTAGGAGCAATTAATTTTATTTCAACAATATTTAATATAAAAGTAAAAGGAATAAAATTTGAACAAATACCTTTATTTGTTTGAGCAGTTTCATTAACTGCTTTATTACTTCTTCTATCTTTACCAGTTTTAGCAGGAGCTATTACTATACTTCTTACAGATCGTAATTTAAATACATCATTTTTTGATCCATCAGGAGGAGGAGATCCAATTTTATATCAACATTTATTCTGATTTTTTGGTCACCCAGAAGTTTATATTTTAATTATTCCAGCTTTCGGAATAATTTCACATATTATTTCACAAGATTCAGGAAAAAAAGAAACTTTTGGAACTCTCGGAATAATTTATGCTATAATAACAATTGGATTATTAGGATTTATTGTATGAGCTCATCATATATTCACAGTAGGGATAGATGTAGATACACGAGCATATTTTACAGCTGCTACTATAATTATTGCAATTCCTACAGGAATTAAAATTTTTAGATGATTAGCAACTTTATATGGATCACAAATTATTTTTAATCCATCAATATTATGAACCTTAGGTTTTGTATTTTTATTTACCTCAGGTGGATTAACAGGAATTATTTTATCTAATTCCTCAATTGAT
9n.P.cta[.CoI]   CCCCGATTAAATAACATAAGATTCTGATTTTTACCACCCTCATTAATTTTATTATTATCTAGAAGAATAGTAAATTCAGGATCAGGAACTGGATGAACAGTATATCCACCCCTATCAAGAAGAATTTCCCATTCAGGAGCATCAGTAGATTTAACTATTTTTTCTTTACATTTAGCAGGAATTTCATCAATTCTAGGAGCAATTAATTTTATTTCAACAATAATTAATATAAAATTAAAAGGAATAAAATTTGAACAAATACCTTTATTTGTATGAGCAGTTTCATTAACCGCATTATTATTATTATTATCTCTACCTGTATTAGCAGGAGCTATTACTATACTTCTTACAGATCGTAATTTAAATACATCTTTTTTTGACCCCTCTGGAGGAGGAGACCCAATTCTATATCAACACTTATTTTGATTTTTTGGACACCCAGAAGTTTATATTTTAATTATTCCAGCATTCGGAATAATTTCACATATTATTTCTCAAGATTCAGGAAAAAAAGAAACCTTCGGAACTATTGGTATAATTTATGCAATAATAACAATTGGATTACTAGGTTTCGTAGTTTGAGCTCACCATATATTTACAGTAGGAATAGATGTTGACACACGTGCTTATTTCACAGCAGCTACAATAATTATTGCAATTCCCACAGGAATTAAAATTTTTAGATGATTAGCTACGTTATACGGATCACAAATTTTATTTAACCCAGCTATAATATGAACACTTGGATTTGTATTTCTATTTACATCAGGAGGATTAACTGGAATTATTTTATCAAATTCATCAATTGAT
9m.A.nim[.CoI]   CCACGATTAAATAATATAAGATTTTGATTTTTACCTCCTTCATTAATCCTTTTATTATCAAGAAGAATAGTAAATTCAGGATCAGGGACCGGATGAACTGTATATCCACCATTATCAAGAAGAATTTCCCATTCAGGAGCTTCAGTTGATATGACTATTTTTTCTTTACATCTAGCAGGTATTTCATCAATTCTAGGTGCAATCAATTTTATTTCTACAATAATTAATATAAAATTAAAAGGAATAAAATTTGAACAGATACCTTTATTTGTATGAGCAGTTTCATTAACTGCATTATTATTATTATTATCTTTACCAGTATTGGCAGGAGCTATTACTATACTTCTTACAGACCGTAATTTAAATACTTCATTTTTTGACCCATCTGGAGGAGGAGATCCAATTCTATATCAACATTTATTTTGATTTTTTGGACACCCAGAAGTTTATATTTTAATTATTCCAGCGTTTGGTATAATTTCACATATTATTTCTCAAGATTCAGGTAAAAAGGAAACTTTTGGGACCTTAGGAATAATTTATGCTATAATAACAATTGGATTATTAGGATTTGTAGTTTGAGCTCACCACATATTTACGGTAGGTATAGATGTTGATACACGAGCTTATTTTACGGCTGCTACAATAATTATTGCAATTCCCACTGGAATTAAAATTTTTAGATGATTAGCTACACTATATGGATCACAAATTATTTTTAACCCATCAATAATATGAACTCTTGGATTTGTATTCTTATTCACATCGGGAGGATTAACAGGAATCATTTTATCTAATTCATCAATTGAT
9f.P.sim[.CoI]   CCACGTTTAAATAATATAAGATTTTGATTTTTACCCCCATCACTTCTACTCCTTTTATCTAGAAGAATAGTAAATTCAGGTTCAGGAACAGGATGAACAGTTTATCCCCCTCTTTCAAGAAGAATTTCACATGCAGGAGCATCAGTTGATTTAACTATTTTCTCTTTACATTTAGCAGGTATTTCATCAATTTTAGGGGCAATTAATTTTATTTCAACAATAATCAATATAAAACTTAAAGGAATAAAATTTGAACAAATACCCTTATTTATTTGAGCAGTTTCATTAACAGCTTTATTACTTCTTTTATCATTACCAGTATTAGCTGGAGCTATTACTATATTACTTACAGATCGTAATTTAAATACATCATTTTTTGACCCCTCAGGTGGAGGAGATCCAATTTTATATCAACATCTATTTTGATTTTTTGGACATCCAGAAGTCTATATTTTAATTATTCCAGCATTTGGGATAATTTCACATATTATTTCACAAGAATCAGGAAAAAAAGAAACATTTGGTACATTGGGAATAATTTACGCAATAATAACTATTGGTTTATTAGGATTTATTGTATGAGCACACCATATATTTACAGTTGGTATAGATGTAGATACACGAGCTTACTTCACTGCAGCTACAATAATTATTGCAATTCCAACAGGAATCAAAATTTTTAGGTGATTAGCAACACTTTATGGATCACAAATTATTTTTAATCCATCAACACTATGAACTCTTGGATTTGTATTTTTATTTACTTCAGGGGGGTTAACAGGTATTATTCTTTCTAATTCATCAATTGAT
9e.B.sp.[.CoI]   CCACGATTAAATAATATAAGATTTTGATTTTTACCCCCTTCATTAATCCTTTTATTATCAAGAAGAATAGTAAATTCAGGATCAGGAACCGGATGAACTGTATACCCACCACTATCAAGAAGAATTTCTCATTCAGGGGCATCAGTTGATATAACAATTTTTTCTTTACATCTAGCAGGTATCTCCTCAATTTTAGGAGCAATCAATTTTATTTCTACAATAATCAATATAAAATTAAAGGGAGTAAAATTTGAACAAATACCTTTATTTGTATGGGCTGTTTCATTAACTGCACTACTACTTCTTCTATCTTTACCAGTATTAGCAGGAGCTATTACTATACTTCTTACAGATCGTAATTTAAATACATCATTTTTTGACCCATCCGGAGGAGGAGATCCAATTTTATATCAACATCTATTTTGATTTTTTGGACACCCAGAAGTTTATATTTTAATTATTCCAGCATTTGGAATAATCTCACATATTATTTCTCAAGATTCAGGTAAAAAAGAAACTTTTGGAACCTTAGGAATAATTTATGCTATAATAACAATTGGATTGTTAGGATTTGTAGTTTGAGCTCATCATATATTCACAGTAGGTATAGATGTAGATACTCGAGCCTATTTCACAGCAGCTACTATAATTATTGCAATTCCCACTGGAATTAAAATTTTTAGATGATTAGCTACATTATATGGATCACAAATTATTTTTAATCCATCAATAATATGAACTCTTGGATTTGTATTCTTATTTACATCAGGAGGATTAACAGGAATTATTTTATCAAATTCATCAATTGAT
9d.A.vit[.CoI]   CCACGTTTAAATAATATAAGATTTTGATTTTTACCTCCTTCATTAATTTTATTATTATCTAGAAGAATAGTAAATTCAGGATCAGGGACTGGATGAACCGTTTATCCCCCACTATCAAGAAGAATTTCTCATTCAGGGGCATCAGTAGATTTAACTATTTTTTCCCTACACTTAGCAGGTATTTCATCAATTTTAGGAGCAATTAATTTTATTTCAACAATAATTAACATAAAATTAAAAGGAATAAGATTTGAACAAATACCTTTATTTGTATGAGCAGTTTCATTAACTGCATTATTATTATTACTATCTTTACCAGTATTAGCTGGTGCTATTACAATACTTCTTACAGATCGTAATTTAAATACATCATTTTTTGACCCATCAGGAGGAGGAGACCCAATTTTATACCAACACTTATTTTGATTTTTTGGACACCCAGAAGTTTATATTTTAATTATTCCAGCATTTGGAATAATTTCACACATTATTTCACAAGATTCAGGAAAAAAAGAAACTTTTGGAACTCTTGGAATAATTTATGCTATAATAACAATTGGATTATTAGGATTCGTAGTATGAGCACACCATATATTTACAGTAGGTATAGATGTAGATACGCGAGCTTATTTTACAGCAGCTACAATAATTATTGCAATCCCAACAGGAATTAAAATTTTTAGATGACTAGCTACACTTTATGGATCACAAATTATCTTTAATCCATCAATAATATGAGCTCTAGGTTTTGTATTCTTATTTACATCAGGAGGATTAACAGGAATTATTTTATCAAATTCATCAATTGAT
9c.A.toe[.CoI]   CCACGTCTAAATAACATAAGGTTTTGATTTTTACCACCCTCATTAATTTTACTACTATCTAGAAGAATAGTAAATTCAGGGTCAGGAACTGGATGAACTGTGTATCCACCACTATCAAGAAGAATTTCACACTCAGGGGCATCCGTAGATTTAACTATTTTTTCACTACACTTAGCAGGAATTTCATCAATTTTAGGAGCAATTAATTTCATTTCAACAATAATTAACATAAAATTAAAAGGAATAAGATTTGAACAAATACCTTTATTTGTATGGGCAGTTTCATTAACTGCATTATTATTACTTCTATCTTTACCAGTATTAGCTGGTGCTATTACTATACTTCTTACAGATCGTAATTTAAATACATCATTTTTTGACCCATCAGGAGGAGGGGATCCAATTTTATACCAACACCTATTCTGATTTTTTGGACACCCAGAAGTTTATATTTTAATTATTCCAGCATTTGGAATAATTTCACATATTATTTCACAAGATTCAGGAAAGAAAGAAACTTTCGGAACTTTAGGAATAATTTATGCTATAATAACAATTGGACTACTTGGTTTTGTAGTATGAGCCCATCACATATTTACAGTAGGAATAGATGTAGATACACGAGCCTATTTTACAGCAGCTACAATAATTATTGCAATCCCAACAGGAATTAAAATTTTTAGATGACTAGCTACATTATATGGCTCACAAATTATCTTTAACCCATCAATAATATGAACTCTAGGATTTGTATTTTTATTTACATCAGGAGGATTAACAGGAATTATTTTATCAAATTCATCAATTGAT
9b.N.vsm[.CoI]   CCACGATTAAATAATATAAGATTTTGATTTTTACCACCGTCATTAATTTTATTACTATCAAGAAGAATAGTAAATTCAGGATCAGGAACTGGATGAACTGTATACCCACCCCTATCAAGAAGAATTTCTCATTCAGGAGCATCTGTTGACTTAACAATTTTTTCTCTTCATTTAGCAGGAATCTCATCAATCTTAGGAGCAATTAATTTTATCTCAACAATAATTAATATAAAATTAAAAGGAATAAGATTTGAACAAATACCTTTATTTGTATGGGCAGTATCCTTAACAGCATTATTACTACTATTATCGTTACCAGTTTTAGCAGGAGCCATTACTATACTTCTTACAGATCGTAATTTAAATACATCATTCTTTGACCCATCAGGAGGAGGGGATCCAATTTTATATCAACATTTATTTTGATTTTTTGGTCACCCAGAAGTCTATATTTTAATTATTCCAGCTTTTGGAATAATTTCACATATTATTTCACAAGATTCAGGAAAAAAAGAAACTTTTGGGACTCTTGGTATAATTTATGCAATAATAACAATTGGATTATTAGGATTTGTTGTATGAGCCCATCATATATTTACAGTAGGAATAGATGTTGATACACGAGCTTATTTTACAGCAGCTACAATAATTATTGCAATCCCAACAGGTATTAAAATTTTTAGATGATTAGCTACATTATATGGATCACAAATTATATTTAATCCATCAATAATATGAACAATTGGATTTGTATTTTTATTTACATCAGGAGGATTAACAGGAATTATTTTATCAAATTCATCAATTGAT
9a.A.spi[.CoI]   CCACGTCTAAATAATATAAGATTTTGATTTTTACCTCCTTCATTAATTTTATTATTATCTAGAAGAATAGTAAACTCAGGATCAGGAACTGGATGAACTGTTTATCCACCCCTATCAAGAAGAATTTCACATTCAGGAGCGTCCGTAGACTTAACTATTTTTTCTTTACATTTAGCAGGAATTTCATCAATTTTAGGGGCAATTAATTTTATTTCAACAATAATTAACATAAAATTAAAAGGAATAAGATTTGAACAAATACCTTTATTTGTATGAGCAGTATCATTAACTGCATTATTATTACTTCTATCTTTACCAGTATTAGCTGGTGCTATTACAATACTTCTTACAGATCGTAATTTAAATACATCATTTTTTGACCCATCAGGAGGAGGAGATCCAATTTTATACCAACACTTATTCTGATTTTTTGGACACCCAGAAGTTTATATTTTAATTATTCCAGCATTTGGAATAATTTCACATATTATTTCACAAGATTCAGGAAAGAAAGAAACTTTTGGAACTCTTGGAATAATTTATGCTATAATAACAATTGGATTACTTGGTTTTGTGGTATGAGCACATCACATATTTACAGTAGGAATAGATGTAGATACACGAGCTTATTTTACAGCAGCTACAATAATTATTGCAATCCCAACAGGAATTAAAATTTTTAGATGACTAGCTACTCTATATGGCTCACAAATTATCTTTAATCCATCAATAATATGAACTCTAGGGTTTGTATTTTTATTTACATCAGGGGGACTAACAGGAATTATTTTATCAAATTCATCAATTGAT
8n.A.god[.CoI]   CCACGTTTAAATAATATAAGATTTTGATTTTTACCTCCCTCATTAATTTTATTATTATCTAGAAGAATAGTAAATTCAGGATCAGGAACTGGATGAACTGTTTATCCCCCACTATCAAGAAGAATCTCACATTCAGGGGCATCAGTAGATTTAACTATTTTTTCTCTTCATTTAGCAGGTATTTCATCAATTTTAGGGGCAATTAATTTTATTTCAACAATAATCAACATAAAATTAAAAGGAATAAGATTTGAACAAATACCTTTATTTGTATGAGCAGTATCATTAACTGCATTATTATTACTTTTATCTTTACCAGTATTAGCTGGTGCTATTACTATACTTCTTACAGACCGTAATTTAAATACATCATTCTTTGATCCATCAGGAGGAGGAGACCCAATTCTATATCAACACTTATTTTGATTTTTTGGACACCCAGAAGTTTATATTTTAATTATTCCAGCATTTGGAATAATTTCACATATTATCTCACAAGATTCAGGAAAAAAAGAAACCTTTGGAACTCTCGGAATAATTTATGCTATAATAACGATTGGATTATTAGGATTTGTAGTATGAGCTCATCACATATTCACAGTAGGTATAGACGTAGATACACGAGCTTATTTTACAGCAGCTACAATAATTATTGCAATTCCTACAGGAATTAAAATTTTTAGATGATTAGCTACACTATATGGATCACAAATTATTTTTAATCCATCAATAATGTGAGCTCTAGGATTTGTATTTTTATTTACATCAGGAGGATTAACAGGAATTATTTTATCAAATTCATCAATTGAT
8m.P.ger[.CoI]   CCACGATTAAATAATATAAGATTCTGATTTTTACCCCCTTCATTAATTTTATTACTATCAAGAAGAATAGTAAATTCTGGATCAGGAACAGGTTGAACAGTTTACCCACCATTATCAAGAAGAATTTCACATGCTGGAGCATCAGTTGATTTAACTATTTTTTCTCTTCATTTAGCTGGAATCTCTTCAATTCTAGGAGCAATTAATTTTATTTCAACAATAATTAATATAAAATTAAAAGGAATAAGATTTGAACAAATACCATTATTTATTTGAGCAGTATCATTAACTGCCTTATTATTACTATTATCATTACCTGTTCTAGCTGGAGCTATTACTATACTTCTAACAGATCGTAATTTAAATACATCATTCTTCGACCCATCAGGAGGAGGGGACCCAATTTTATACCAACATTTATTTTGATTTTTTGGACACCCTGAAGTATATATTTTAATTATTCCAGCATTTGGAATAATCTCTCATATTATTTCACAAGATTCAGGAAAAAAAGAAACCTTTGGAACATTAGGTATAATTTATGCTATAATAACTATTGGATTATTAGGTTTCGTTGTATGAGCTCACCATATATTTACAGTAGGTATAGATGTAGATACCCGAGCTTATTTTACTGCAGCTACAATAATTATTGCTATCCCTACAGGAATTAAAATTTTTAGATGATTAGCAACTTTATACGGGTCACAAATTATTTTTAATCCATCAATTATATGAACATTAGGATTTGTATTCTTATTCACATCAGGAGGTTTAACAGGTATTATTCTATCTAACTCTTCAATTGAT
8e.N.atr[.CoI]   CCACGATTAAATAACATAAGATTTTGATTTCTACCCCCCTCATTATTATTATTATTATCAAGAAGAATAGTAAACTCAGGATCAGGGACTGGATGAACTGTTTATCCACCTTTATCAAGAAGAATTTCCCATTCAGGAGCATCCGTAGATTTAACAATTTTTTCTTTACATCTAGCAGGAATTTCATCAATTTTAGGAGCAATCAATTTTATTTCAACAATAATTAATATAAAATTAAAAGGAATAAAATTTGAACAAATACCTTTATTCGTATGAGCAGTTTCGTTAACTGCATTATTATTACTTCTATCTTTACCAGTACTAGCTGGTGCTATTACAATACTTCTTACAGATCGTAACTTAAATACATCATTTTTTGACCCCTCAGGAGGAGGAGATCCAATTTTATACCAGCATTTATTTTGATTCTTTGGACACCCAGAAGTATATATCTTAATTATTCCAGCATTTGGAATAATTTCCCATATTATTTCACAAGATTCAGGAAAAAAAGAAACTTTTGGGACTCTTGGTATAATTTATGCTATAATAACAATTGGATTACTAGGATTTGTAGTATGAGCCCATCATATATTCACAGTAGGAATAGATGTTGATACACGAGCTTATTTTACAGCAGCTACAATAATTATTGCAATTCCAACAGGAATCAAAATTTTCAGGTGACTAGCAACATTATATGGATCTCAAATTATTTTTAATCCATCTATAATATGAACTCTTGGATTCGTATTTTTATTCACATCAGGAGGATTAACAGGTATTATTCTATCAAATTCATCAATTGAT
8d.N.vdc[.CoI]   CCTCGATTAAATAATATAAGATTTTGATTTTTACCACCTTCATTAATATTATTATTATCAAGAAGAATAGTAAATTCAGGGTCAGGAACTGGATGAACTGTATACCCCCCCCTATCAAGAAGAATTTCACATTCAGGAGCATCAGTAGACTTAACTATTTTCTCTTTACATCTAGCAGGAATTTCATCAATCTTAGGGGCTATTAATTTTATCTCAACAATAATTAACATAAAATTAAAAGGAATAAGATTTGAACAAATACCTTTATTTGTATGAGCAGTATCATTAACTGCATTATTACTACTTTTATCTCTACCAGTATTAGCGGGAGCTATTACTATACTACTTACTGATCGTAATTTAAATACATCATTTTTTGATCCTTCAGGAGGAGGAGATCCAATTTTATACCAACATTTATTTTGATTTTTTGGACACCCAGAAGTTTATATTTTAATTATTCCAGCATTTGGAATAATTTCGCATATTATTTCTCAAGATTCAGGAAAAAAGGAAACTTTTGGAACTCTTGGAATAATTTATGCTATAATAACAATTGGATTATTAGGATTTGTAGTTTGAGCTCATCATATATTTACAGTAGGAATAGATGTTGATACACGAGCCTATTTTACAGCAGCAACAATAATTATTGCAATTCCAACAGGAATTAAAATTTTCAGATGATTAGCTACATTATACGGATCACAGATTATCTTTAACCCATCTATAATATGAACTCTTGGATTTGTATTTTTATTCACATCAGGAGGACTAACAGGAATTATTTTATCAAATTCATCAATTGAT
8c.N.bre[.CoI]   CCACGATTAAATAATATAAGATTTTGATTTTTACCCCCGTCATTAATTTTATTACTATCAAGAAGAATAGTAAATTCAGGATCAGGAACTGGATGAACTGTATACCCACCCCTATCAAGAAGAATTTCTCATTCAGGAGCATCTGTTGACTTAACAATTTTTTCTCTTCATTTAGCAGGAATCTCATCAATCTTAGGAGCAATTAATTTTATCTCAACAATAATTAATATAAAATTAAAAGGAATAAGATTTGAACAAATACCTTTATTTGTATGGGCAGTATCATTAACAGCATTATTACTACTATTATCATTACCAGTTTTAGCAGGAGCCATTACTATACTTCTTACAGATCGTAATTTAAATACATCATTCTTTGACCCATCAGGAGGAGGGGATCCAATTTTATATCAACATTTATTTTGATTTTTTGGTCACCCAGAAGTCTATATTTTAATTATTCCAGCTTTTGGAATAATTTCACATATTATTTCACAAGATTCAGGAAAAAAAGAAACTTTTGGGACTCTTGGTATAATTTATGCAATAATAACAATTGGATTATTAGGATTTGTTGTATGAGCCCATCATATATTTACAGTAGGAATAGATGTTGATACACGAGCTTATTTTACAGCAGCTACAATAATTATTGCAATCCCAACAGGTATTAAAATTTTTAGATGATTAGCTACATTATATGGATCACAAATTATATTTAATCCATCAATAATATGAACAATTGGATTTGTATTTTTATTTACATCAGGAGGATTAACAGGAATTATTTTATCAAATTCATCAATTGAT
8b.N.pav[.CoI]   CCCCGACTAAATAATTTAAGATTTTGATTTTTACCTCCTTCATTAATCTTACTATTATGTAGAAGAATAGTAAATTCAGGATCAGGAACTGGATGAACTGTTTACCCTCCTTTATCAAGAAGAATTTCACATTCAGGAGCTTCAGTAGATTTAACAATTTTTTCTTTACATCTTGCAGGAATTTCATCAATTTTAGGAGCAATTAATTTTATTTCAACAATAATTAATATAAAATTAAAAGGAATAAGATTTGATCAAATACCTTTATTTGTATGAGCAGTATCATTAACTGCATTATTATTATTATTATCTTTACCAGTACTAGCAGGTGCTATTACTATACTTCTTACAGATCGTAATTTAAATACATCATTTTTTGACCCTTCAGGAGGAGGTGATCCAATTTTATACCAACATTTATTTTGATTTTTTGGTCACCCAGAAGTTTACATTTTAATTATCCCAGCATTTGGGATAATTTCACATATCATTTCACAAGAATCAGGGAAAAAAGAAACTTTTGGCACTCTTGGAATAATTTATGCTATAATAACAATCGGATTATTAGGATTTGTAGTTTGAGCTCATCATATATTCACAGTAGGAATAGATGTTGATACTCGAGCATATTTTACAGCAGCTACAATAATTATTGCAATTCCAACAGGAATTAAAATTTTTAGATGATTAGCTACATTATATGGATCACAAATTATTTTCAATCCATCTATAATATGAACTCTTGGATTTGTATTTTTATTTACATCAGGAGGATTAACAGGAATCATTTTATCAAATTCATCAATTGAT
8a.N.dis[.CoI]   CCACGATTAAATAATATAAGATTCTGATTTTTACCCCCTTCATTAATCTTATTATTATCTAGAAGAATAGTAAATTCAGGGTCAGGAACTGGATGAACTGTTTATCCCCCTTTATCAAGAAGAATTTCACATTCAGGGGCATCAGTAGATCTAACTATTTTTTCTCTACACTTAGCAGGAATTTCATCAATTTTAGGAGCAATTAATTTTATTTCAACTATAATTAATATAAAATTAAAAGGAATAAGATTTGAACAAATACCTTTATTTGTATGAGCTGTATCCTTAACTGCATTACTTCTACTTCTATCTTTACCAGTATTAGCTGGAGCAATTACTATACTCCTCACAGACCGTAATTTAAATACATCATTCTTTGACCCATCAGGAGGAGGAGATCCAATTTTATATCAACATTTATTTTGATTTTTTGGACACCCAGAGGTTTATATTTTAATTATTCCAGCATTTGGAATAATTTCACATATCATTTCACAAGAATCAGGAAAAAAAGAAACTTTTGGAACCCTTGGAATAATTTATGCTATAATGACAATTGGATTATTAGGATTCGTAGTATGAGCACATCATATATTTACAGTAGGAATAGACGTCGATACACGAGCTTATTTTACAGCTGCTACAATAATTATTGCAATTCCAACAGGAATTAAAATTTTTAGATGATTAGCTACATTATATGGATCCCAAATTATATTTAACTCTTCTATAATATGATCTCTTGGATTTGTATTTTTATTTACATCAGGAGGATTAACCGGAATTATTTTATCAAATTCATCAATTGAT
7n.P.sp.[.CoI]   CCACGATTAAATAATATAAGATTTTGATTTTTACCACCCTCATTAATTTTATTATTATCTAGAAGAATTGTAAATTCAGGGTCAGGAACTGGATGAACTGTTTATCCCCCTCTATCTAGAAGAATTTCTCACTCAGGAGCATCAGTAGATTTAACTATCTTCTCTTTACATTTAGCAGGAATTTCATCAATTCTTGGTGCAATTAACTTTATTTCAACTATAATTAACATAAAATTAAAAGGAATAAGATTTGAACAAATACCTTTATTTGTATGAGCTGTATCATTAACTGCATTATTACTACTTCTATCTTTACCAGTATTAGCAGGAGCTATTACTATACTTCTAACAGATCGTAATTTAAATACATCATTTTTCGATCCCTCAGGAGGAGGAGACCCAATTTTATATCAACATTTATTTTGATTTTTTGGACACCCAGAAGTTTATATTTTAATTATTCCAGCATTTGGAATAATTTCACATATTATTTCACAAGATTCAGGTAAAAAAGAAACTTTTGGGACATTAGGAATAATTTATGCTATATTAACAATTGGATTATTAGGATTTGTAGTATGAGCTCATCATATATTTACAGTAGGTATAGATGTAGATACACGAGCTTATTTTACAGCAGCTACAATAATTATTGCAATTCCAACAGGAATTAAAATTTTTAGATGATTAGCTACTTTATATGGATCACAAATTATTTTTAACCCAGCTATAATATGAACTCTTGGATTTGTATTCCTATTCACATCAGGGGGATTAACAGGAATTATTTTATCAAACTCATCAATTGAT
7f.N.ngc[.CoI]   CCCCGTTTAAATAACATAAGATTCTGATTTTTACCCCCATCACTAATTTTATTATTATCAAGAAGAATAGTAAATTCAGGATCAGGAACTGGATGAACTGTATATCCACCCCTATCAAGAAGAATTTCACATTCAGGAGCTTCAGTAGATTTAACAATTTTCTCTCTACACTTAGCAGGAATTTCATCAATTTTAGGAGCAATTAATTTTATTTCAACAATAATTAATATAAAACTAAAAGGAATAAGATTTGAACAAATACCTTTATTTGTATGAGCAGTATCACTGACTGCTTTATTACTTCTATTATCTTTACCCGTACTAGCAGGAGCTATTACTATACTTCTTACAGATCGTAATTTAAATACATCATTTTTTGATCCATCAGGAGGAGGGGACCCAATTTTATACCAACACTTATTCTGATTTTTTGGACATCCAGAAGTTTATATCCTAATTATTCCAGCATTTGGAATAATTTCACATATTATTTCCCAAGATTCAGGAAAAAAAGAAACTTTTGGAACTCTTGGTATAATCTATGCTATAATAACAATTGGATTACTAGGATTTGTAGTATGAGCTCATCATATATTCACAGTAGGGATAGATGTTGATACACGAGCTTATTTCACAGCAGCTACAATAATTATTGCAATTCCAACAGGAATTAAAATTTTTAGATGACTAGCAACATTATATGGATCACAAATTATCTTTAACCCGTCCATAATATGAGCAATAGGATTTGTATTTTTATTTACATCCGGAGGATTAACAGGAATTATTTTATCAAACTCATCAATTGAT
7e.P.cor[.CoI]   CCTCGACTTAATAATATAAGATTTTGATTTTTGCCCCCCTCATTAATTTTATTATTATCTAGAAGAATAGTTAATTCAGGATCAGGGACAGGATGAACTGTTTATCCACCACTATCAAGAAGTATCTCACATTCAGGGGCATCAGTAGATTTAACCATTTTCTCTTTACATTTAGCAGGAATTTCATCTATCTTAGGAGCAATTAATTTTATTTCAACGATAATTAATATAAAATTAAAAGGAATAAATTTTGAACAAATACCTTTATTTGTATGAGCGGTATCCTTAACTGCATTACTTTTACTTTTATCTTTACCAGTATTAGCTGGAGCTATTACAATATTACTCACAGATCGTAATTTAAATACATCATTTTTTGACCCATCAGGAGGGGGAGATCCAATTTTATATCAACATTTATTTTGATTTTTTGGACATCCAGAAGTTTATATTCTAATTATTCCTGCCTTTGGAATAATTTCACATATTATTTCACAAGATTCAGGAAAAAAGGAAACTTTTGGAACTCTTGGAATAATTTATGCTATAATAACAATTGGATTATTAGGATTTGTAGTTTGAGCTCATCATATATTTACAGTAGGTATAGACGTAGATACACGAGCTTATTTTACAGCAGCTACAATAATTATTGCAATTCCAACAGGAATTAAAATTTTTAGATGATTAGCTACATTATATGGATCACAAATTATCTTTAATCCAGCAATAATATGAACTATTGGATTTGTATTTTTATTTACATCAGGAGGATTAACAGGAATTATTTTATCAAATTCATCAATTGAT
7d.N.spi[.CoI]   CCTCGATTAAATAATATAAGATTTTGATTTTTACCCCCTTCATTAATTTTATTATTATCTAGAAGAATAGTAAATTCAGGTTCAGGAACAGGATGAACTGTCTACCCACCTCTATCAAGAAGAATTTCACATTCAGGAGCTTCAGTGGATTTAACTATTTTTTCTTTACATTTAGCAGGAATTTCATCAATTTTAGGAGCAATTAACTTTATTTCAACTATAATTAATATAAAATTAAAAGGAATAAGATTTGAACAAATACCATTACTTGTATGAGCAGTATCATTAACTGCCTTATTATTATTATTATCACTACCAGTTTTAGCTGGAGCCATTACTATACTTTTAACTGATCGAAATTTAAACACATCATTTTTTGACCCCTCAGGAGGAGGAGATCCAATTTTATACCAACACTTATTTTGATTTTTTGGACACCCAGAAGTTTATATTTTAATTATTCCAGCATTTGGAATAATTTCTCATATCATTTCACAAGATTCAGGAAAAAAAGAAACTTTCGGGACTCTTGGAATAATTTATGCTATAATAACAATTGGATTATTAGGATTTGTAGTTTGAGCTCATCATATATTTACAGTAGGAATAGATGTTGATACACGAGCTTATTTTACAGCAGCTACAATAATTATTGCGATTCCAACAGGAATTAAAATTTTTAGATGATTAGCTACATTATATGGATCACAAATTATATTTAATCCTTCAATAATATGAACTCTTGGATTTGTATTTTTATTTACATTAGGGGGATTAACAGGAATTATTTTATCAAATTCATCAATTGAT
7c.A.his[.CoI]   CCACGTTTAAATAATATAAGATTTTGATTTTTACCACCTTCATTAATCTTATTATTATCTAGAAGAATAGTAAATTCAGGATCAGGAACTGGATGAACCGTTTATCCACCATTATCAAGAAGAATTTCACATTCAGGAGCATCAGTAGATTTAACTATTTTTTCCCTTCATTTAGCAGGTATTTCATCAATTTTAGGAGCAATTAATTTTATTTCAACAATAATCAACATAAAATTAAAAGGAATAAGGTTTGAACAAATACCTTTATTTGTATGAGCAGTATCATTAACTGCATTATTATTACTATTATCATTACCAGTACTAGCTGGTGCTATTACTATACTTCTTACAGACCGAAATTTAAATACATCATTCTTTGATCCATCAGGAGGAGGAGACCCAATTCTATATCAACACTTATTTTGATTTTTTGGACACCCAGAAGTTTATATTTTAATTATTCCAGCATTTGGAATAATTTCACATATTATTTCACAAGATTCAGGAAAAAAAGAAACTTTTGGAACTCTTGGAATAATTTATGCTATAATAACAATTGGATTATTAGGTTTTGTAGTATGAGCCCATCATATATTCACAGTAGGTATAGATGTTGATACACGAGCTTATTTTACAGCAGCTACAATAATTATTGCAATCCCCACAGGAATTAAAATTTTTAGATGATTAGCTACATTATATGGATCTCAAATTATTTTTAATCCATCAATAATATGGGCTCTAGGATTTGTATTTTTATTTACATCAGGGGGATTAACAGGAATTATTTTATCAAACTCATCAATTGAT
7a.P.obd[.CoI]   ??????????????????????????????????????????????????????????????????????????????????????????????????????????????????????????????????????????????????????????????????????????????????????????????????????????????????????????????????????????????????????????????????????????????????????????????????????????????????????????????????????????????????????????????????????????????????????????????????????????????????????????????????????????????????????????????????????????????????????????????????????????????????????????????????????????????????????????????????????????????????????????????????????????????????????????????????????????????????????????????????????????????????????????????????????????????????????????????????????????????????????????????????????????????????????????????????????????????????????????????????????????
6n.P.nra[.CoI]   CCACGTTTAAATAATATAAGATTTTGATTTTTGCCCCCATCATTAATACTTCTTCTATCTAGAAGAATAGTAAACTCAGGATCAGGTACAGGATGAACAGTTTATCCACCGCTATCAAGAAGAATTTCACACGCAGGAGCATCAGTTGATTTAACTATTTTTTCACTTCATTTAGCAGGTATTTCATCAATTTTAGGGGCAATTAATTTTATTTCAACAATAATTAACATAAAACTTAAAGGAATAAAATTTGAACAAATACCTTTATTTATTTGAGCAGTATCATTAACAGCCTTATTACTTCTCTTATCATTACCAGTATTAGCAGGAGCTATTACTATATTACTTACAGACCGTAACCTAAATACATCATTTTTTGATCCATCAGGAGGGGGGGATCCAATTTTATATCAACATTTATTTTGATTTTTTGGACACCCAGAGGTTTATATTTTAATTATTCCAGCATTCGGAATAATTTCACATATTATTTCACAAGAATCCGGGAAAAAAGAAACATTTGGAACATTAGGAATAATTTACGCAATAATAACTATTGGATTATTGGGATTTGTTGTATGAGCCCATCATATATTTACAGTTGGTATAGATGTTGATACACGAGCTTACTTTACTGCAGCTACAATAATTATTGCAATTCCAACTGGAATCAAAATTTTTAGATGATTAGCAACACTTTATGGATCACAAATTATTTTTAATCCTTCAACACTATGAACACTTGGGTTTGTATTTTTATTTACCTCAGGTGGTTTAACGGGTATTATTTTATCTAATTCATCAATTGAT
6m.N.boh[.CoI]   CCCCGTTTAAACAATATAAGATTTTGATTCTTACCTCCTTCATTAATCTTATTACTATGTAGAAGAATAGTAAATTCAGGCTCAGGAACTGGATGAACTGTTTATCCACCTTTATCAAGAAGAATTTCTCACTCAGGGGCATCAGTAGACTTAACTATTTTTTCTCTTCACTTAGCAGGAATTTCATCAATTTTAGGAGCAATTAATTTTATTTCAACTATAATTAATATAAAATTAAAAGGAATAAGATTTGAACAAATACCTTTATTTGTATGAGCAGTATCATTAACTGCGTTACTTTTACTTCTATCACTACCAGTATTAGCAGGAGCTATTACTATACTTCTTACAGATCGTAATCTAAATACGTCATTTTTTGACCCATCAGGAGGTGGAGATCCAATTTTATACCAACATTTATTTTGATTTTTTGGACACCCAGAAGTTTATATTCTTATTATTCCAGCATTTGGAATAATTTCACATATTATTTCACAAGATTCAGGAAAAAAAGAAACTTTCGGGACTCTTGGAATAATTTATGCTATAATAACAATTGGATTATTAGGATTTGTTGTATGAGCCCACCATATATTTACAGTAGGAATAGATGTTGATACACGAGCCTATTTTACAGCAGCTACAATAATTATTGCAATCCCAACAGGAATTAAAATTTTCAGATGATTAGCTACATTATATGGTTCACAAATTATATTTAATCCTTCTATAATATGATCTCTTGGCTTCGTATTTTTATTTACATCAGGAGGATTAACTGGAATTATTTTATCAAATTCATCAATTGAT
6f.A.abn[.CoI]   CCACGTCTAAATAATATAAGATTTTGATTTTTACCACCTTCATTAATTTTATTATTATCTAGAAGAATAGTAAACTCAGGATCAGGAACTGGATGAACTGTTTATCCACCCCTATCAAGAAGAATTTCACATTCAGGGGCATCCGTAGATTTAACTATTTTTTCTTTACACTTAGCAGGAATTTCATCAATTTTAGGAGCAATTAATTTTATTTCAACAATAATTAATATAAAATTAAAAGGAATAAGATTTGAACAAATACCTTTATTTGTATGAGCAGTATCATTAACTGCATTATTATTACTTCTATCTTTGCCAGTACTAGCTGGTGCTATTACAATACTTCTTACGGATCGTAATTTAAATACATCATTTTTTGACCCATCAGGAGGAGGGGATCCAATTTTATACCAACACTTATTCTGATTTTTTGGACACCCAGAAGTCTATATTTTAATTATCCCAGCATTTGGAATAATTTCACATATTATTTCACAAGATTCAGGAAAAAAAGAAACTTTTGGAACCCTTGGAATAATTTATGCTATAATAACAATTGGATTACTTGGTTTTGTAGTATGAGCACATCACATATTTACAGTAGGAATAGATGTAGATACACGAGCTTATTTTACAGCAGCTACAATAATTATTGCAATCCCAACAGGAATTAAAATTTTTAGATGATTAGCTACTCTATATGGTTCACAAATTATCTTTAATCCATCAATAATATGAACTCTAGGTTTTGTATTTTTATTTACATCAGGAGGATTAACAGGAATTATTTTATCAAATTCATCAATTGAT
6e.N.pin[.CoI]   ??????????????????????????????????????????????????????????????????????????????????????????????????????????????????????????????????????????????????????????????????????????????????????????????????????????????????????????????????????????????????????????????????????????????????????????????????????????????????????????????????????????????????????????????????????????????????????????????????????????????????????????????????????????????????????????????????????????????????????????????????????????????????????????????????????????????????????????????????????????????????????????????????????????????????????????????????????????????????????????????????????????????????????????????????????????????????????????????????????????????????????????????????????????????????????????????????????????????????????????????????????????
6d.P.biv[.CoI]   CCCCGATTAAATAACATAAGATTCTGATTTTTACCGCCATCATTAATCCTTCTATTATCAAGAAGACTAGTAAATTCTGGATCAGGAACAGGATGAACAGTATACCCTCCTTTATCAAGAAGAATTTCTCATGCAGGAGCATCAGTAGATTTAACAATTTTTTCATTACATCTAGCTGGAATTTCTTCAATCTTAGGAGCAATTAATTTTATTTCCACAATAATTAATATAAAACTAAAAGGAATAAGATTTGAACAAATACCATTATTTATTTGAGCAGTTTCATTAACAGCTTTATTATTACTTTTATCATTACCTGTTCTAGCAGGAGCTATCACTATACTTTTAACAGATCGTAATCTTAATACATCATTCTTTGACCCATCAGGAGGAGGAGATCCAATTTTATACCAACATTTATTTTGATTTTTTGGACACCCTGAAGTTTATATTTTAATTATTCCTGCATTTGGAATAATTTCTCATATTATTTCTCAAGACTCAGGAAAAAAAGAAACATTTGGAACATTAGGAATAATTTATGCTATAATAACTATTGGATTATTAGGATTTGTTGTATGAGCACACCACATATTCACTGTAGGTATAGATGTAGATACACGGGCCTATTTTACTGCAGCAACAATAATTATTGCTATTCCTACTGGAATTAAAATTTTTAGATGATTAGCAACATTATATGGATCACAAATCATCTTTAATCCATCAACACTATGATCTCTTGGGTTTGTATTTTTATTTACATCAGGAGGTTTAACAGGAATTATTTTATCTAATTCATCAATTGAT
6c.N.cae[.CoI]   CCACGACTAAATAATATAAGATTTTGATTATTACCACCCTCATTAATTTTATTATTATCTAGAAGAATAGTAAACTCAGGCTCAGGAACAGGATGAACTGTTTATCCTCCATTATCAAGAAGAATTTCCCATTCAGGAGCATCAGTAGATTTAACTATCTTTTCTCTTCATCTAGCAGGAATTTCCTCAATTCTAGGGGCAATTAATTTTATTTCAACAATAATTAATATAAAATTAAAAGGAATTAAATTTGAACAAATACCTTTATTTGTATGAGCAGTATCATTAACTGCATTATTATTACTTTTATCTTTACCAGTACTAGCAGGAGCAATCACTATACTTCTCACAGATCGTAATATAAATACATCATTTTTTGACCCCTCAGGGGGAGGGGACCCAATTTTATACCAACATCTATTTTGATTCTTTGGTCACCCAGAAGTTTATATTCTAATTATTCCAGCATTTGGAATGATTTCACATATTATTTCACAAGACTCAGGAAAAAAAGAAACTTTCGGGACTCTTGGTATAATTTACGCTATAATAACAATTGGATTATTAGGATTTGTAGTATGAGCTCATCATATATTTACAGTAGGAATAGATGTTGATACACGAGCCTATTTTACAGCAGCTACAATAATTATTGCTATCCCAACAGGAATTAAAATTTTCAGGTGATTAGCTACATTATATGGATCTCAAATTATATTTAATCCAGCTATAATATGATCTTTAGGGTTTGTATTTTTATTTACATCAGGAGGATTAACAGGAATTATTTTATCAAATTCATCAATTGAT
6b.N.mcp[.CoI]   CCCCGTTTAAACAATATAAGATTTTGATTTTTACCTCCTTCATTAATTTTATTACTATCTAGAAGAATAGTAAATTCAGGATCAGGAACTGGATGAACTGTATATCCACCTTTATCAAGAAGAATTTCCCACTCAGGAGCATCAGTAGATTTAACTATTTTTTCTCTTCATTTAGCAGGAATTTCATCAATTTTAGGGGCAATTAATTTTATTTCAACTATAATTAATATAAAATTAAAAGGAATAAGATTTGAACAAATACCTTTATTTGTATGAGCAGTATCATTAACTGCATTACTTTTACTTCTATCCCTTCCAGTATTAGCAGGAGCCATTACTATACTTCTTACAGATCGTAATCTAAATACATCATTTTTTGACCCATCAGGAGGAGGAGATCCAATTTTATATCAACATTTATTTTGATTTTTTGGACATCCAGAAGTTTATATTCTTATTATTCCAGCATTTGGAATAATTTCACATATTATTTCACAAGATTCAGGGAAAAAAGAAACTTTCGGAACTCTTGGTATAATTTATGCTATAATAACAATTGGGTTATTAGGCTTTGTTGTATGAGCCCATCATATATTTACAGTAGGAATAGATGTTGATACACGAGCCTATTTTACAGCCGCCACAATAATTATTGCAATCCCAACAGGAATTAAAATTTTCAGATGATTAGCTACATTATATGGATCACAAATTATATTTAATCCTTCTATAATATGATCCCTTGGATTCGTATTTTTATTTACATCAGGAGGATTAACTGGAATTATTTTATCAAATTCATCAATTGAT
6a.P.leu[.CoI]   CCACGTTTAAATAATATAAGATTTTGATTTTTACCACCATCACTAATTCTTCTTCTATCTAGAAGAATAGTAAACTCAGGAGCAGGAACAGGATGAACAGTTTATCCACCTCTATCAAGAAGAATTTCACATGCAGGAGCATCAGTTGATTTAACTATTTTCTCTCTTCATTTAGCAGGTATTTCATCAATTTTAGGAGCAATTAATTTTATTTCAACAATAATCAATATAAAACTCAAAGGAATAAAATTTGAACAAATACCTTTATTTATTTGAGCAGTATCATTAACAGCCTTATTACTTCTTTTATCATTACCAGTATTAGCTGGAGCTATTACTATATTACTTACAGATCGTAACCTTAATACATCTTTTTTTGATCCTTCAGGAGGGGGGGACCCAATTTTATATCAACACTTATTTTGATTTTTTGGACATCCAGAAGTTTATATTTTAATTATTCCAGCTTTCGGAATAATTTCACATATTATTTCACAAGAATCCGGAAAAAAAGAAACTTTTGGGACATTAGGTATAATTTACGCAATAATAACTATTGGATTATTAGGATTCGTTGTATGAGCACATCATATATTTACAGTTGGTATAGATGTTGATACACGAGCTTACTTTACTGCAGCTACAATAATTATTGCAATTCCAACAGGAATTAAAATTTTTAGATGATTAGCAACACTTTATGGATCACAAATTATTTTTAACCCATCAACATTATGAACACTCGGATTTGTATTTTTATTTACCTCAGGGGGTTTAACAGGTATCATTTTATCCAACTCATCAATTGAT
5n.A.his[.CoI]   CCACGATTAAATAATATAAGATTTTGATTTTTACCCCCCTCATTAATCTTACTATTATCTAGAAGAATAGTAAATTCAGGATCAGGAACTGGATGAACTGTTTACCCACCATTATCAAGAAGAATTTCACATTCAGGAGCATCAGTAGATTTAACCATTTTTTCTTTACATCTAGCAGGAATCTCATCAATTTTAGGAGCAATTAATTTTATTTCAACAATAATTAATATAAAACTAAAGGGAATAAGATTTGAACAGATACCTTTATTTGTATGAGCAGTATCATTAACTGCATTATTATTACTTCTATCTTTACCAGTACTAGCTGGTGCTATTACCATACTACTTACAGATCGTAATTTAAATACATCATTTTTTGACCCATCAGGAGGGGGAGATCCAATTTTATATCAACACTTATTTTGATTTTTTGGACACCCAGAAGTTTATATTTTAATTATTCCAGCATTTGGGATAATTTCACATATTATTTCACAGGATTCAGGAAAAAAAGAAACTTTTGGAACTCTAGGAATAATTTATGCAATAATAACAATTGGATTATTAGGTTTTGTAGTATGAGCTCATCATATATTTACAGTAGGAATAGATGTAGATACACGAGCTTACTTTACAGCAGCTACAATAATTATTGCAATTCCAACTGGAATTAAAATTTTTAGATGATTAGCTACATTATATGGATCACAAATTATCTTCAATCCTTCAATAATATGAGCATTAGGATTTGTTTTTTTATTTACATCAGGAGGGCTAACAGGAATTATTTTATCAAATTCATCAATTGAT
5m.N.sal[.CoI]   CCCCGTTTAAATAATATAAGATTTTGATTCTTACCCCCTTCATTAATATTATTACTATTTAGAAGAATAGTAAATTCAGGATCGGGAACTGGATGAACTGTTTACCCACCTTTATCAAGAAGAATTTCACACTCAGGAGCATCAGTAGATTTAACTATTTTTTCTCTTCACTTAGCAGGAATTTCATCAATCTTAGGAGCAATTAATTTTATTTCAACAATAATTAATATAAAATTAAAAGGAATAAGATTTGAACAAATACCTTTATTTGTATGAGCAGTATCATTAACTGCTTTATTATTACTCTTATCACTACCAGTATTAGCGGGAGCTATTACTATACTTCTTACAGATCGTAATTTAAACACATCATTTTTTGATCCATCAGGAGGAGGAGACCCAATTTTATACCAACATTTATTTTGATTTTTTGGACACCCAGAAGTTTATATTTTAATTATTCCAGCATTTGGGATAATTTCACATATTATTTCACAAGACTCAGGAAAAAAAGAAACATTTGGGACTCTTGGCATAATTTATGCTATAATAACAATTGGATTATTAGGATTTGTAGTATGAGCTCATCATATATTTACAGTAGGAATAGATGTCGATACACGAGCTTATTTTACAGCTGCTACAATAATTATTGCAATTCCAACAGGAATTAAAATTTTCAGATGATTAGCTACATTATATGGATCACAAATTACATTTAACCCATCTATAATATGATCAATTGGATTTGTATTTTTATTTACATCAGGAGGATTAACTGGGATTATTCTATCAAATTCATCAATTGAC
5f.N.luc[.CoI]   CCACGATTAAATAATATAAGATTTTGATTTTTACCGCCTTCACTAATTTTATTATTATCAAGAAGAATAGTAAATTCAGGTTCAGGAACTGGATGAACAGTGTACCCTCCTTTATCAAGAAGAATTTCACATTCAGGAGCATCAGTAGATTTAACTATTTTTTCGTTACATTTAGCAGGAATTTCTTCTATTTTAGGAGCTATTAATTTTATTTCAACAATAATTAATATAAAATTAAAAAGAATAAAATTTGAACAAATACCATTATTCATTTGAGCAGTATCTCTAACAGCCCTATTACTTTTATTATCTTTACCAGTATTAGCAGGAGCTATTACAATACTTCTTACAGATCGAAACTTAAATACATCATTCTTTGATCCATCCGGAGGAGGAGATCCAATTTTATATCAACATTTATTTTGATTTTTTGGACACCCAGAAGTATATATTTTAATTATTCCAGCTTTTGGAATAATTTCTCATATTATTTCTCAAGACTCAGGAAAAAAAGAAACTTTTGGTACATTAGGCATAATTTATGCTATAATAACAATTGGATTATTAGGATTTGTTGTATGAGCACATCATATATTTACAGTAGGAATAGATGTTGATACACGAGCATATTTTACTGCAGCTACAATAATTATTGCAATTCCTACTGGAATTAAAATTTTTAGATGATTAGCAACATTATATGGATCACAAATTATTTTTAATCCATCTATAATATGAGCTATTGGATTTGTATTCTTATTTACATCAGGAGGATTAACAGGAATTATTTTATCAAATTCATCAATTGAT
5e.A.his[.CoI]   CCACGATTAAATAATATAAGATTTTGATTTTTACCCCCCTCATTAATCTTACTATTATCTAGAAGAATAGTAAATTCAGGATCAGGAACTGGATGAACTGTTTACCCACCATTATCAAGAAGAATTTCACATTCAGGAGCATCAGTAGATTTAACCATTTTTTCTTTACATCTAGCAGGAATCTCATCAATTTTAGGAGCAATTAATTTTATTTCAACAATAATTAATATAAAACTAAAGGGAATAAGATTTGAACAGATACCTTTATTTGTATGAGCAGTATCATTAACTGCATTATTATTACTTCTATCTTTACCAGTACTAGCTGGTGCTATTACCATACTACTTACAGATCGTAATTTAAATACATCATTTTTTGACCCATCAGGAGGGGGAGATCCAATTTTATATCAACACTTATTTTGATTTTTTGGACACCCAGAAGTTTATATTTTAATTATTCCAGCATTTGGGATAATTTCACATATTATTTCACAGGATTCAGGAAAAAAAGAAACTTTTGGAACTCTAGGAATAATTTATGCAATAATAACAATTGGATTATTAGGTTTTGTAGTATGAGCTCATCATATATTTACAGTAGGAATAGATGTAGATACACGAGCTTACTTTACAGCAGCTACAATAATTATTGCAATTCCAACTGGAATTAAAATTTTTAGATGATTAGCTACATTATATGGATCACAAATTATCTTCAATCCTTCAATAATATGAGCATTAGGATTTGTTTTTTTATTTACATCAGGAGGGCTAACAGGAATTATTTTATCAAATTCATCAATTGAT
5d.P.tha[.CoI]   CCACGATTAAATAATATAAGATTCTGATTTCTACCCCCATCATTAATATTATTATTATCTAGAAGAATAGTAAATTCAGGTTCAGGAACAGGATGAACAGTTTATCCACCTCTATCAAGAAGAATTTCTCATGCAGGAGCATCAGTAGACTTAACTATTTTCTCACTACATTTAGCTGGGATTTCATCAATTTTAGGGGCAATTAATTTTATTTCAACAATAATTAATATAAAATTAAAAGGAATAAGATTTGAACAAATACCTTTATTCATTTGAGCTGTATCATTAACTGCTCTTTTACTACTTTTATCTTTGCCAGTTTTAGCTGGAGCAATTACAATACTCTTAACAGATCGTAATTTAAACACATCATTTTTTGACCCTTCAGGAGGAGGAGATCCAATTTTATATCAACATTTATTTTGATTTTTTGGACATCCTGAAGTATATATTTTAATTATTCCAGCATTTGGAATAATTTCTCATATTATTTCACAAGAATCAGGGAAAAAAGAAACATTTGGAACTCTAGGAATAATTTATGCTATAATAACTATTGGATTATTAGGATTTGTTGTATGAGCTCATCATATATTTACAGTAGGAATAGATGTAGATACACGAGCTTATTTTACTGCTGCTACAATAATTATTGCTATTCCAACAGGAATTAAAATCTTCAGATGATTAGCAACATTATATGGATCACAAATTATTTTTAATCCCTCAACACTATGAACTCTTGGATTTGTATTCTTATTTACATCAGGAGGATTAACAGGAATTATTTTATCTAATTCATCAATTGAT
5c.P.bis[.CoI]   CCTCGATTAAATAATATAAGATTTTGATTTTTACCACCCTCTCTAATTTTATTATTATCAAGAAGATTAGTGAATTCAGGATCAGGAACAGGATGAACTGTTTACCCCCCCTTATCAAGAAGAATCTCTCATGCAGGGGCATCAGTTGATTTAACTATTTTCTCATTACACTTAGCCGGTATTTCATCAATTCTAGGGGCAATCAATTTTATCTCAACAATAATTAATATAAAAATTAAAGGAATAATATTCGAACAAATACCTTTATTTATTTGAGCAGTAACGCTAACTGCACTATTATTACTACTTTCATTGCCTGTTTTAGCAGGAGCTATTACCATATTATTAACAGATCGTAATTTAAACACTTCATTTTTTGATCCTTCTGGGGGAGGAGATCCTATTTTATACCAACACTTATTTTGATTTTTTGGACATCCAGAAGTATATATTTTAATTATTCCAGCATTTGGAATAATTTCTCATATTATTTCTCAAGATTCAGGAAAAAAGGAAACCTTTGGAACTTTAGGAATAATTTATGCTATAATAACAATTGGTTTATTAGGTTTTGTAGTATGAGCCCACCACATATTTACAGTAGGAATAGATGTTGATACACGAGCATATTTTACTGCAGCTACAATAATTATTGCAATTCCTACAGGAATTAAAATTTTTAGTTGATTAGCAACTTTATACGGATCACAAATCATTTTTAATCCATCAACATTATGAACTCTTGGATTTGTATTTTTATTCACATCAGGCGGATTGACAGGTATTATCTTATCTAATTCATCAATTGAT
5b.N.hyp[.CoI]   CCACGATTAAATAATATAAGATTTTGATTTTTACCCCCCTCATTAATATTATTATTATCAAGAAGAATAGTAAATTCAGGATCAGGAACTGGATGAACTGTTTACCCACCATTATCAAGAAGAATTTCCCACTCAGGAGCATCTGTAGATTTAACTATTTTTTCTTTACATTTAGCAGGAATTTCATCAATCTTAGGAGCAATCAATTTTATTTCAACAATAATTAATATAAAATTAAAAGGAATAAGATTTGAACAAATACCTTTATTTGTATGAGCAGTATCATTAACTGCATTATTATTACTTTTATCTTTACCAGTACTAGCTGGAGCAATTACAATACTTCTTACAGATCGTAATTTAAATACATCATTTTTTGACCCATCAGGAGGAGGAGATCCAATTTTATATCAACATTTATTTTGATTCTTTGGACACCCAGAAGTATATATTCTAATTATTCCAGCATTTGGAATAATTTCTCATATTATTTCACAAGATTCAGGAAAAAAAGAAACTTTTGGAACTCTTGGTATAATTTATGCTATAATAACAATTGGACTACTAGGTTTTGTAGTATGAGCCCATCATATATTCACAGTAGGAATAGATGTTGACACACGAGCTTATTTTACAGCAGCTACAATAATTATTGCTATCCCAACAGGGATTAAAATTTTCAGATGATTAGCAACATTATATGGATCACAAATTATTTTTAATCCATCTATAATATGAGCTCTTGGCTTTGTATTTTTATTTACATCAGGAGGATTAACAGGAATTATCTTATCAAATTCATCAATTGAT
5a.P.ret[.CoI]   CCACGATTAAATAATATAAGATTTTGATTCTTACCTCCTTCATTAATTTTACTATTATCTAGAAGAATAGTAAACTCTGGATCAGGGACAGGATGAACAGTTTATCCCCCATTATCAAGAAGAATCTCACATGCAGGAGCATCAGTTGACTTAACTATTTTTTCATTACATTTAGCTGGTATTTCTTCAATCTTAGGGGCAATTAATTTTATTTCAACAATAATTAATATAAAAGTAAAAGGAATAAGATTTGAACAAATACCACTATTCATTTGAGCCGTATCTTTAACTGCATTATTATTACTATTATCCCTACCAGTACTAGCAGGAGCTATTACTATATTACTTACAGACCGTAATTTAAATACATCATTTTTTGACCCATCAGGTGGGGGAGATCCAATTTTATATCAACATTTATTTTGATTTTTTGGCCATCCAGAAGTTTATATTCTAATTATTCCAGCATTCGGAATAATTTCACATATTATTTCACAAGACTCAGGTAAAAAGGAAACCTTTGGAACTTTAGGAATAATTTATGCAATAATAACAATTGGATTACTAGGATTTGTTGTTTGAGCTCATCATATATTTACTGTAGGAATAGATGTAGACACACGAGCATATTTTACTGCAGCTACAATAATTATTGCAATTCCTACAGGAATTAAAATTTTTAGATGATTAGCAACTTTATATGGATCACAAATTATTTTTAATCCATCAATATTATGAGCTATTGGATTTGTATTCCTATTTACATCAGGAGGATTAACAGGAATCATTTTATCTAATTCATCAATTGAT
4n.N.oli[.CoI]   CCCCGATTGAATAATATAAGATTTTGATTTTTACCACCATCATTAATTTTATTATTATCAAGAAGAATAGTAAATTCAGGATCAGGAACAGGATGAACTGTTTATCCACCTTTATCAAGAAGAATTTCACATTCAGGAGCATCTGTAGACTTAACAATTTTTTCTCTTCATTTAGCCGGAATTTCATCAATCTTAGGAGCCATTAATTTTATCTCTACAATAATTAATATAAAATTAAAGGGAATAAGATTTGAACAAATACCTTTATTTGTATGAGCAGTATCACTAACAGCACTATTATTATTATTATCACTACCAGTTTTAGCGGGAGCTATTACTATACTTCTTACAGATCGTAATCTAAATACATCATTCTTTGATCCATCTGGAGGAGGAGATCCAATTTTATATCAACATTTATTTTGATTTTTTGGTCACCCAGAAGTTTATATTTTAATTATCCCAGCTTTTGGTATAATTTCACATATTATTTCACAAGATTCAGGAAAAAAGGAAACTTTTGGAACTCTTGGAATAATTTATGCTATAATAACAATTGGACTTTTAGGATTTGTTGTATGAGCACATCATATATTTACAGTAGGTATAGATGTTGATACACGAGCTTATTTTACTGCAGCTACAATAATTATTGCAATTCCAACAGGTATTAAAATTTTTAGATGATTAGCCACATTATATGGATCACAAATTATATTTAACCCATCAATAATATGAACTCTTGGGTTTGTATTTTTATTTACATCTGGAGGATTAACAGGAATCATCCTATCAAATTCATCAATTGAT
4m.A.bru[.CoI]   CCACGATTAAATAATATAAGATTTTGATTTTTACCACCCTCATTAATCTTACTATTATCTAGAAGAATAGTAAATTCAGGGTCAGGAACAGGATGAACTGTTTACCCCCCATTATCAAGAAGAATCTCACATTCAGGAGCATCAGTAGATTTAACTATTTTTTCTTTACATTTAGCAGGTATTTCATCAATTTTAGGAGCAATTAATTTTATTTCAACTATAATTAACATAAAATTAAAAGGAATAAGATTTGAACAAATACCTTTATTTGTATGAGCAGTATCATTAACCGCATTACTTCTACTCTTATCTTTACCAGTATTAGCTGGTGCTATCACCATATTACTCACAGATCGTAATTTAAATACATCATTTTTTGATCCATCAGGAGGAGGGGATCCAATCCTATACCAACATTTATTCTGATTTTTTGGACACCCAGAAGTATATATTTTAATTATTCCAGCATTTGGAATAATTTCACATATTATTTCACAAGATTCAGGAAAAAAAGAAACTTTTGGGACTCTTGGAATAATTTATGCTATAATAACAATTGGATTATTGGGTTTTGTAGTATGAGCTCATCATATATTTACAGTAGGTATAGATGTAGATACACGAGCTTATTTTACAGCAGCTACAATAATTATTGCAATTCCAACTGGAATTAAAATTTTTAGATGATTAGCAACATTATATGGATCACAAATTATCTTTAACCCATCAATAATATGAGCCTTAGGATTTGTATTTTTATTCACATCAGGGGGATTAACAGGAATTATCTTATCAAATTCATCAATTGAT
4f.A.kra[.CoI]   CCACGTCTAAATAATATAAGATTTTGATTTTTACCACCTTCATTAATTTTATTATTATCTAGAAGAATAGTAAATTCAGGATCAGGAACTGGGTGAACTGTTTATCCACCATTATCAAGAAGAATTTCACATTCAGGGGCATCAGTAGATTTAACTATTTTTTCACTACACTTAGCAGGTATTTCATCAATTTTAGGAGCAATTAATTTTATTTCAACAATAATTAACATAAAATTAAAAGGAATAAGATTTGAACAAATACCTTTATTTGTATGAGCAGTTTCATTAACTGCATTGTTATTACTTCTATCTTTACCAGTATTAGCGGGTGCTATTACAATACTTCTTACAGATCGTAATTTAAATACATCATTTTTTGACCCATCAGGAGGAGGAGATCCAATTTTATATCAACATCTATTCTGATTTTTTGGACACCCAGAAGTTTACATTTTAATTATTCCAGCATTTGGAATAATTTCACATATTATTTCACAGGATTCAGGAAAAAAGGAAACTTTTGGAACTCTTGGAATAATTTATGCTATAATAACAATTGGACTACTAGGATTCGTAGTATGAGCACATCATATATTTACAGTAGGTATAGATGTAGATACACGAGCTTATTTTACAGCAGCTACAATAATTATTGCAATCCCAACAGGAATTAAAATTTTTAGATGATTAGCTACACTATATGGATCACAGATTATCTTTAATCCATCAATAATATGAGCTCTAGGTTTTGTATTCTTATTCACATCAGGGGGATTAACAGGAATTATTCTATCAAACTCATCAATTGAT
4e.N.zeb[.CoI]   CCCCGTTTAAATAATATAAGATTTTGATTTATACCACCTTCATTAATTTTATTATTATCTAGAAGAATAGTAAATTCAGGATCAGGAACTGGATGGACTGTTTACCCACCCTTATCAAGAAGAATTTCTCATTCAGGAGCATCAGTAGATTTAACAATTTTCTCTCTTCACTTGGCAGGGATTTCATCAATTTTAGGAGCAATTAATTTTATTTCAACAATAATTAATATAAAATTAAAGGGTATAAGATTTGAACAAATACCTTTATTCGTATGAGCTGTATCATTAACCGCATTATTATTATTATTATCTTTACCAGTATTAGCAGGAGCTATTACAATACTCCTTACAGACCGTAATTTAAATACATCATTCTTTGATCCATCAGGGGGTGGGGATCCTATTTTATACCAACACTTATTTTGATTTTTTGGACACCCAGAAGTTTATATTTTAATTATTCCAGCATTTGGAATAATTTCACATATTATTTCACAAGATTCAGGTAAAAAAGAAACTTTTGGAACTCTTGGAATAATTTATGCTATAATAACAATTGGATTGCTAGGGTTTGTAGTATGGGCCCACCACATATTTACAGTAGGAATAGATGTAGATACACGAGCCTATTTCACAGCAGCAACAATAATTATTGCAATCCCAACAGGAATTAAAATTTTCAGATGATTAGCAACATTATACGGGTCACAGATTGTATTCAATCCTTCAATGATATGAACACTAGGATTTGTATTTTTATTTACATCAGGAGGATTAACAGGAATTATTTTATCAAATTCATCAATTGAT
4d.N.lei[.CoI]   CCACGATTAAATAATATAAGATTCTGATTTTTACCACCGTCATTAATTTTATTATTATCAAGAAGAATAGTAAATTCAGGATCAGGAACTGGATGAACTGTATATCCACCCCTATCAAGAAGAATCTCCCACTCAGGAGCATCTGTAGACTTAACAATTTTTTCTCTACATTTAGCAGGAATTTCATCAATCTTAGGAGCAATTAATTTTATTTCAACTATAATTAACATAAAATTAAAAGGAATAAGATTTGAACAAATACCATTATTTGTATGAGCAGTTTCATTAACTGCATTACTATTACTTCTATCACTACCAGTTTTAGCGGGAGCTATCACTATACTTCTTACAGATCGAAATTTAAATACATCATTTTTTGATCCATCAGGAGGGGGAGACCCAATTCTTTATCAACATTTATTTTGATTTTTTGGTCACCCAGAAGTTTATATTTTAATTATTCCAGCTTTTGGAATAATTTCACATATTATCTCACAAGATTCAGGAAAAAAAGAAACTTTTGGTACTCTTGGTATAATTTATGCTATAATAACAATTGGATTATTAGGATTTGTTGTATGAGCTCACCATATATTTACAGTAGGAATAGATGTTGATACACGAGCTTATTTTACAGCAGCAACAATAATTATTGCAATCCCAACAGGTATTAAAATTTTTAGATGATTAGCAACACTATATGGATCACAAATTATATTTAATCCATCAATAATATGAACTCTTGGGTTTGTATTTTTATTTACATCAGGAGGATTAACCGGTATTATTTTATCAAACTCATCAATTGAT
4c.P.pal[.CoI]   CCTCGATTAAATAATATAAGATTTTGATTTTTACCACCATCATTAATTTTATTACTTTCAAGAAGAATAGTAAACTCTGGGTCAGGTACAGGATGAACAGTCTACCCACCATTATCAAGAAGAATTTCACATGCAGGAGCATCAGTTGATTTAACTATTTTCTCTCTTCATTTAGCTGGAATTTCTTCAATTTTAGGAGCAATTAATTTTATTTCAACAATAATTAATATAAAATTAAAAGGAATAAGATTTGAACAAATACCATTATTTATTTGAGCAGTATCACTAACAGCTTTATTATTACTTTTATCATTACCTGTTTTAGCTGGAGCTATTACAATACTTCTCACAGATCGTAACTTAAATACATCATTCTTTGATCCCTCAGGAGGAGGAGACCCAATTTTATATCAACACTTATTTTGATTTTTTGGACACCCTGAAGTATATATTTTAATTATTCCAGCATTTGGAATAATCTCACATATTATCTCACAAGATTCAGGAAAAAAAGAAACTTTTGGAGTATTAGGAATAATTTATGCTATAATAACTATTGGATTATTAGGATTTGTTGTATGAGCTCATCACATATTCACAGTAGGAATAGATGTAGATACACGAGCTTATTTTACCGCAGCCACAATAATTATTGCTATTCCTACAGGAATTAAAATTTTTAGATGATTAGCAACATTATATGGATCACAAATTATTTTTAATCCATCAACTATATGAACACTAGGATTTGTATTTCTATTTACATCAGGAGGTTTAACAGGTATTATTTTATCTAATTCATCAATTGAT
4b.P.reu[.CoI]   CCACGATTAAATAATATAAGTTTCTGATTTTTACCCCCATCTTTAATCCTTTTACTATCAAGAAGAATAGTAAATTCTGGATCAGGAACAGGATGAACAGTTTACCCCCCTCTATCAAGAAGAATTTCACATGCAGGAGCATCAGTTGATTTAACTATTTTCTCTCTTCATTTAGCCGGAATTTCTTCAATTCTAGGTGCAATTAATTTTATTTCAACAATAATTAATATAAAATTAAAAGGAATAAGATTTGAACAAATACCATTATTTATTTGAGCAGTTTCACTAACAGCATTATTATTACTTTTATCTTTACCTGTATTAGCCGGAGCCATTACAATACTTCTTACAGACCGTAATTTAAATACATCATTCTTTGATCCTTCAGGTGGGGGGGATCCAATTTTATACCAACACTTATTTTGATTTTTTGGACATCCTGAAGTATATATTTTAATTATTCCAGCATTTGGAATAATTTCACATATTATTTCACAAGAATCAGGTAAAAAAGAAACCTTTGGGACATTAGGAATAATTTATGCTATAATAACTATTGGATTATTGGGATTTGTTGTATGAGCCCATCATATATTCACAGTAGGAATAGACGTAGATACACGAGCTTATTTTACTGCAGCAACAATAATTATTGCTATTCCAACAGGAATCAAAATTTTTAGATGATTAGCAACATTATATGGGTCACAAATTATTTTTAATCCATCAACTCTATGAACACTAGGATTTGTATTTTTATTTACATCAGGAGGATTAACAGGTATTATTTTATCTAACTCATCAATTGAT
4a.P.buf[.CoI]   CCACGATTAAATAATATAAGATTTTGATTTTTACCTCCTTCCCTAATCCTGTTATTATCAAGAAGAATAGTAAATTCTGGATCAGGAACAGGATGAACAGTTTATCCACCCCTATCAAGAAGAATTTCACATGCGGGAGCATCAGTTGACTTAACCATTTTTTCTCTTCATTTAGCTGGAATTTCTTCAATTCTTGGAGCAATTAATTTTATTTCAACAATAATTAACATAAAATTAAAAGGAATAAGATTTGAACAAATACCATTATTTATTTGAGCAGTATCATTAACAGCCCTATTACTATTATTATCATTACCTGTTTTAGCTGGAGCTATTACAATACTTCTAACAGATCGTAACTTAAATACATCATTCTTTGATCCATCAGGAGGAGGTGATCCAATTTTATATCAACATTTATTTTGATTTTTTGGACATCCTGAAGTATATATTTTAATTATTCCAGCATTTGGTATAATTTCACATATTATTTCACAAGAATCAGGAAAAAAAGAAACATTCGGAACATTAGGAATAATTTATGCAATAATAACTATTGGATTATTAGGATTTGTCGTATGAGCCCATCATATGTTTACAGTAGGTATAGATGTGGATACACGAGCTTATTTTACTGCAGCTACAATAATTATTGCTATCCCTACAGGAATCAAAATTTTTAGATGATTAGCAACATTATATGGATCACAAATTATTTTTAATCCATCAACTATATGAACGCTAGGATTTGTATTTTTATTTACATCAGGAGGTTTAACAGGTATTATTTTATCTAATTCATCAATTGAT
3n.P.Lyo[.CoI]   CCACGACTAAATAATATAAGATTTTGATTTTTACCCCCGTCTTTAATCCTTTTACTATCAAGAAGAATAGTAAATTCTGGGTCAGGAACAGGATGAACAGTTTATCCTCCTTTATCAAGAAGAATTTCACACGCAGGAGCATCAGTTGACTTAACTATTTTTTCTCTTCATTTAGCTGGAATCTCATCAATTTTAGGGGCAATTAATTTTATTTCAACAATAATTAATATAAAACTAAAAGGAATAAGATTTGAACAAATACCATTATTTATTTGAGCAGTATCATTAACAGCATTATTATTACTTTTATCATTACCTGTATTAGCTGGAGCTATTACAATACTATTAACAGACCGTAATTTAAATACATCATTTTTTGATCCATCAGGAGGAGGAGATCCTATTTTATACCAACATTTATTTTGATTCTTTGGACATCCTGAAGTTTATATTTTAATTATTCCAGCTTTCGGAATAATCTCACATATTATTTCACAAGAATCAGGAAAGAAAGAAACTTTCGGAACACTAGGAATAATTTATGCTATAATAACTATTGGATTATTAGGATTCGTTGTATGAGCTCACCATATATTTACAGTAGGAATAGATGTAGATACACGAGCTTATTTTACAGCAGCAACAATAATTATTGCCATTCCTACAGGAATTAAAATTTTTAGGTGATTAGCAACATTATACGGATCACAAATTATTTTTAATCCATCAACTATATGAACTCTAGGATTTGTTTTTTTATTTACATCAGGGGGCTTAACAGGAATTATTTTATCCAATTCATCTATTGAT
3m.N.tri[.CoI]   CCCCGATTAAATAATATAAGATTTTGATTTTTACCCCCTTCATTAATTTTATTAATATCAAGAAGATTAGTAAATTCAGGATCAGGAACTGGATGAACTGTATATCCACCTTTATCAAGAAGAATTTCTCACTCAGGAGCTTCTGTTGATTTAACTATTTTTTCTCTACATTTAGCAGGAATTTCATCAATCTTAGGAGCAATCAATTTTATTTCAACAATAATTAATATAAAATTAAAAGGAATAAGATTTGAACAAATACCTTTATTTGTATGAGCTGTATCATTAACTGCATTATTATTACTTTTATCTCTACCAGTATTAGCTGGAGCTATTACAATACTTCTAACAGACCGTAATTTAAATACATCATTTTTTGACCCTTCTGGAGGAGGAGACCCAATTTTATACCAACATTTATTTTGATTTTTTGGTCACCCAGAAGTATATATTCTAATTATTCCAGCATTTGGAATAATTTCTCATATTATTTCACAAGATTCAGGGAAAAAAGAAACTTTTGGTACTCTTGGTATAATTTATGCTATAATAACAATTGGATTACTAGGATTTGTAGTATGAGCTCATCATATATTTACAGTAGGAATAGATGTTGATACACGAGCTTATTTTACAGCAGCTACAATAATTATTGCAATTCCAACAGGAATTAAAATTTTCAGATGATTAGCAACACTATATGGATCTCAAATTATTTTTAATCCATCTATAATATGAGCACTTGGATTTGTATTTTTATTCACATCAGGAGGATTAACAGGAATTATCTTATCAAATTCATCAATCGAT
3f.P.cin[.CoI]   CCACGATTAAATAATATAAGATTCTGATTTTTACCTCCGTCATTAATTTTATTATTATCTAGAAGAATAGTAAATTCTGGATCTGGAACAGGATGAACAGTTTACCCTCCTTTATCAAGAAGAATTTCCCATGCAGGAGCATCAGTAGATTTAACTATTTTTTCACTTCATTTAGCTGGTATCTCATCAATTTTAGGAGCAATTAACTTTATTTCAACAATAATTAATATAAAATTAAAAGGAATAAGATTTGAACAAATACCTTTATTTATTTGAGCTGTTTCATTAACAGCTTTATTATTACTTTTATCCCTGCCTGTTCTAGCAGGAGCAATTACAATACTTTTAACAGATCGTAATTTAAATACATCATTTTTTGATCCTTCAGGAGGAGGTGATCCAATTCTATACCAACATTTATTTTGATTTTTTGGACATCCTGAAGTATATATTTTAATTATTCCAGCATTTGGAATAATCTCACATATTATTTCACAAGATTCAGGAAAAAAAGAAACTTTTGGAACTCTAGGAATAATTTATGCTATAATAACTATTGGATTATTAGGGTTTGTTGTATGAGCTCATCATATATTTACAGTAGGAATAGACGTAGATACACGAGCTTATTTTACTGCAGCTACAATAATTATTGCTATTCCAACTGGAATTAAAATTTTCAGATGATTAGCAACATTATATGGATCACAAATTATTTTTAATCCTTCAACTCTATGAACACTCGGATTTGTATTTTTATTTACATCAGGGGGGTTAACTGGTATTATTTTATCCAATTCATCAATTGAT
3e.P.sis[.CoI]   CCACGATTAAATAATATAAGATTCTGATTTTTACCCCCATCTTTAATTCTACTATTATCAAGAAGAATAGTAAATTCTGGCTCAGGAACAGGATGAACAGTATACCCCCCATTATCAAGAAGAATTTCACATGCAGGAGCATCAGTTGATTTAACTATTTTTTCTCTCCATTTAGCAGGGATTTCATCAATTCTAGGAGCAATTAATTTTATTTCAACAATAATTAATATAAAACTAAAAGGAATAAGATTCGAACAAATACCATTATTTATTTGAGCTGTATCTCTTACAGCATTACTTCTACTTTTATCTTTACCTGTCTTAGCTGGAGCTATTACAATACTTTTAACAGATCGTAATCTAAATACATCATTCTTTGACCCATCAGGAGGAGGTGACCCAATTTTATATCAACATTTATTTTGATTTTTTGGTCACCCTGAAGTATATATTCTAATTATTCCAGCATTTGGAATAATTTCACATATTATCTCACAAGAATCAGGAAAAAAGGAAACCTTCGGAACATTAGGAATAATTTATGCTATAATAACTATTGGATTATTAGGATTTGTTGTATGAGCCCATCATATATTTACAGTAGGAATAGATGTAGATACACGAGCTTATTTTACTGCAGCAACAATAATTATTGCTATCCCCACAGGAATTAAAATTTTTAGATGACTAGCAACATTATATGGATCTCAAATTATTTTTAATCCATCAACTTTATGAACATTAGGGTTTGTATTTTTATTCACATCAGGAGGTTTAACAGGAATTATTTTATCTAACTCTTCAATTGAT
3d.N.hel[.CoI]   CCACGATTAAATAATATAAGTTTTTGATTTTTACCCCCATCACTAATTTTATTACTTTCTAGAAGAATAGTAAATTCTGGCTCAGGTACAGGATGAACAGTATATCCCCCATTATCAAGAAGAATTTCTCATGCAGGAGCATCCGTAGATTTAACTATTTTTTCATTACATTTAGCTGGAATTTCTTCTATTTTAGGAGCTATTAATTTTATTTCAACAATATTTAACATAAAAATTAAAGGCATAAAATTTGAACAAATACCTTTATTTATTTGAGCAGTTTCACTAACTGCATTATTATTACTTCTATCTTTACCAGTTCTAGCAGGAGCCATTACAATACTTCTTACAGACCGTAATTTAAATACATCATTTTTTGACCCATCTGGAGGGGGGGACCCAATTTTATATCAACATTTATTCTGATTTTTTGGGCACCCAGAAGTTTACATTTTAATTATTCCAGCATTTGGAATAATTTCACATATTATTTCTCAAGATTCAGGAAAAAAAGAAACTTTTGGTACCCTAGGAATAATTTATGCTATAATAACAATTGGATTATTAGGATTTGTAGTGTGAGCCCATCATATATTCACAGTAGGAATAGACGTTGACACACGAGCTTATTTTACAGCAGCTACAATAATTATTGCAATCCCCACAGGCATTAAAATTTTTAGATGATTAGCCACACTCTATGGATCACAAATTATTTTTAATCCATCTATAATATGAACTTTAGGGTTTGTGTTTTTATTCACATCTGGAGGATTAACAGGAATTATTTTATCAAATTCATCAATTGAC
3c.P.wes[.CoI]   CCACGATTAAATAATATAAGATTTTGATTTTTACCTCCTTCATTAATTTTATTATTATCAAGAAGAATAGTAAATTCTGGATCAGGAACAGGATGAACAGTTTATCCACCACTATCAAGAAGAATTTCACATGCAGGAGCATCAGTTGATTTAACTATTTTCTCCCTTCATTTAGCTGGAATTTCTTCAATTTTAGGGGCTATTAATTTTATTTCAACAATAATTAATATAAAATTAAAAGGGATAAAATTTGAACAAATACCATTATTTATTTGGGCAGTATCACTAACAGCTTTATTATTATTATTATCATTACCTGTTTTAGCCGGAGCTATTACAATACTTCTTACAGATCGTAATTTAAATACATCATTCTTCGACCCCTCAGGAGGAGGAGATCCAATTTTATACCAACATTTATTTTGATTCTTTGGTCATCCTGAAGTATACATTTTAATTATCCCAGCATTCGGAATAATTTCACATATTATTTCACAAGATTCAGGGAAAAAAGAAACTTTCGGAACACTAGGTATAATTTATGCAATAATAACTATTGGATTATTAGGATTTGTTGTATGAGCTCATCATATATTTACAGTAGGGATAGATGTAGATACACGAGCCTATTTTACTGCAGCCACAATAATTATTGCTATTCCTACAGGAATCAAAATTTTTAGGTGATTAGCAACATTATATGGATCACAAATTATTTTTAATCCATCCATTATATGAACATTAGGGTTTGTATTCCTATTCACATCAGGGGGGTTAACAGGTATTATTTTATCTAATTCTTCAATTGAT
3b.C.aln[.CoI]   CCACGACTAAATAATATAAGATTTTGATTTTTACCCCCATCATTAATTATATTATTATCTAGAAGAATAATTAATTCAGGATCAGGGACTGGATGAACTGTATACCCACCCCTATCTAGAAGAATTTCACATTCAGGAGCCTCAGTCGATTTTACTATTTTTTCTTTACATTTAGCAGGAATTTCATCTATTTTAGGAGCAATTAACTTTATTTCAACAATAATTAATATAAAACTTAAAGGAATAAGATTTGAACAAATACCTTTATTTGTATGAGCAGTAACATTAACTGCTTTACTTTTACTCCTATCATTACCGGTATTAGCGGGAGCTATTACTATACTTCTTACTGATCGTAATTTAAATACTTCATTTTTTGACCCATCAGGAGGAGGTGATCCAATTTTATATCAACACTTATTTTGATTTTTTGGACACCCTGAAGTTTATATTTTAATTATCCCAGCATTTGGAATAATCTCACATATTATTTCACAAGACTCAGGAAAAAAAGAAACCTTTGGAACATTAGGAATAATTTATGCCATAATAACAATTGGATTATTAGGATTTGTTGTATGAGCTCATCATATATTTACAGTAGGAATAGATGTTGATACACGAGCTTATTTTACAGCTGCAACAATAATTATTGCAATCCCAACAGGAATTAAAATTTTTAGATGATTAGCAACACTATATGGATCCCAAATTATTTTTAATCCATCAATAATATGAACCATAGGATTTGTTTTTTTATTCACAATAGGAGGATTAACAGGAATTATTTTATCAAATTCATCAATTGAT
3a.N.tib[.CoI]   CCCCGATTAAATAATATAAGATTCTGATTCTTACCACCTTCATTAATTTTATTATTATCAAGAAGAATAGTAAACTCAGGTTCAGGGACAGGATGAACTGTATATCCACCTCTATCAAGAAGAATTTCACATTCAGGAGCATCAGTTGATTTAACTATTTTTTCTCTACATTTAGCAGGAATCTCATCAATTTTAGGAGCCATCAATTTTATTTCAACTATAATTAATATAAAACTAAAAGGAATAAGATTTGAACAAATACCTTTATTTGTTTGAGCTGTATCACTAACTGCATTATTATTACTCTTATCATTACCTGTACTAGCAGGGGCTATTACTATACTTCTTACAGATCGTAATTTAAATACATCATTTTTTGACCCTTCCGGAGGAGGAGATCCAATTTTATACCAACACTTATTTTGATTTTTTGGACACCCAGAAGTTTATATTTTAATTATTCCAGCATTTGGAATAATTTCTCATATTATTTCACAAGATTCAGGAAAAAAAGAAACTTTTGGTACTTTAGGAATAATTTATGCCATAATAACAATTGGATTATTAGGATTTGTAGTATGAGCTCATCATATATTCACAGTAGGAATAGATGTTGATACACGGGCTTATTTTACAGCAGCTACAATAATTATTGCAATTCCAACTGGAATTAAAATTTTTAGATGACTAGCAACATTATATGGATCACAAATTATCTTTTATCCATCAATAATATGAACTATAGGATTTGTATTTTTATTTACATCAGGAGGATTAACAGGAATTATTTTATCAAATTCATCAATTGAT
2p.N.ery[.CoI]   CCTCGATTAAATAATATAAGATTTTGATTTTTACCCCCATCATTAATCCTTTTACTATCAAGAAGAATAGTTAATTCAGGATCAGGAACTGGGTGAACTGTATATCCTCCTCTATCAAGAAGAATTTCACATTCAGGAGCATCAGTAGACTTAACTATTTTCTCCCTTCATTTAGCAGGTATTTCATCCATCTTAGGAGCAATCAATTTTATTTCAACCATAATTAATATAAAACTAAAAAGAATAAATTTTGAACAATTACCTCTATTTGTTTGAGCTGTTACTCTAACTGCTTTACTTCTTTTATTATCATTACCAGTACTAGCAGGAGCTATTACTATACTTCTTACAGATCGTAATTTAAATACATCATTTTTTGATCCTTCAGGAGGAGGGGATCCTATTTTATATCAACATTTATTCTGATTTTTTGGACACCCAGAAGTATATATTTTAATTATCCCAGCTTTTGGAATAATTTCTCATATTATTTCACAAGATTCAGGTAAAAAGGAAACTTTTGGGACATTAGGAATAATTTATGCTATAATAACAATTGGACTATTAGGTTTTGTTGTTTGAGCTCATCATATATTTACAGTAGGAATAGATGTTGATACTCGAGCCTATTTCACAGCAGCAACTATAATTATTGCAATCCCAACAGGAATTAAAATTTTTAGATGATTAGCAACTCTTTATGGATCTCAAATTATTTTTAACCCATCAATAATATGAGCGTTAGGTTTTGTATTTTTATTCACATCAGGGGGGTTAACAGGAATTATTTTATCTAATTCATCAATTGAT
2n.P.car[.CoI]   CCACGACTAAATAATATAAGATTTTGATTTTTACCCCCGTCCTTAATCCTTTTACTATCAAGAAGAATAGTAAATTCTGGATCAGGAACAGGATGAACAGTTTATCCTCCTTTATCAAGAAGAATTTCACACGCAGGAGCATCAGTTGACTTAACTATTTTTTCTCTCCATTTAGCTGGAATCTCATCAATTTTAGGGGCAATTAATTTTATTTCAACAATAATTAATATAAAATTAAAAGGAATAAGATTTGAACAAATACCATTATTTATTTGAGCAGTATCATTAACAGCATTATTATTACTTTTATCATTACCTGTATTAGCTGGAGCTATTACAATACTATTAACAGACCGTAATTTAAATACATCATTTTTTGATCCATCAGGAGGAGGAGATCCTATTTTATACCAACATTTATTTTGATTCTTTGGACATCCTGAAGTTTATATTTTAATTATTCCAGCTTTCGGAATAATCTCACATATTATTTCACAAGAATCAGGAAAGAAAGAAACTTTCGGAACACTAGGAATAATTTATGCTATAATAACTATTGGATTATTAGGATTCGTTGTATGAGCTCACCATATATTTACAGTAGGAATAGATGTAGATACACGAGCTTATTTTACAGCAGCAACAATAATTATTGCCATTCCTACAGGAATTAAAATTTTTAGATGATTAGCAACATTATACGGATCACAAATTATTTTTAATCCATCAACTATATGAACACTAGGATTTGTTTTTTTATTTACATCAGGGGGCTTAACAGGAATTATTTTATCCAATTCATCTATTGAT
2m.C.lat[.CoI]   ??????????????????????????????????????????????????????????????????????????????????????????????????????????????????????????????????????????????????????????????????????????????????????????????????????????????????????????????????????????????????????????????????????????????????????????????????????????????????????????????????????????????????????????????????????????????????????????????????????????????????????????????????????????????????????????????????????????????????????????????????????????????????????????????????????????????????????????????????????????????????????????????????????????????????????????????????????????????????????????????????????????????????????????????????????????????????????????????????????????????????????????????????????????????????????????????????????????????????????????????????????????
2f.N.ret[.CoI]   CCTCGTTTAAATAATATAAGATTTTGATTTCTACCACCCTCATTAATTTTATTATTATCTAGAAGAATAGTAAATTCAGGATCAGGAACTGGATGAACTGTATATCCACCTTTATCGAGAAGAATTTCTCATTCAGGAGCATCAGTCGATTTAACAATTTTCTCCCTTCACTTAGCAGGAATTTCATCAATTTTAGGGGCAATTAATTTTATTTCAACAATAATTAACATAAAATTAAAGGGCATAAGATTTGAACAAATACCTTTATTTGTATGAGCTGTATCATTAACTGCATTATTATTGTTATTATCTTTACCTGTATTAGCAGGAGCTATTACAATACTACTTACAGACCGTAATTTAAACACATCATTTTTTGATCCATCAGGAGGAGGAGATCCTATTTTATATCAACACTTATTTTGATTTTTTGGACACCCAGAAGTTTATATTTTAATTATCCCAGCATTTGGAATAATTTCACATATCATTTCACAGGATTCAGGTAAAAAAGAAACTTTTGGAACTCTTGGGATAATTTATGCTATAATAACAATTGGATTACTAGGTTTTGTAGTATGAGCCCACCACATATTTACAGTAGGAATAGATGTAGATACACGAGCCTATTTCACAGCAGCAACAATAATTATTGCAATTCCAACAGGAATTAAAATTTTTAGATGATTAGCAACACTATATGGATCACAAATTGTCTTCAATCCTTCAATAATATGAACACTAGGATTTGTATTTTTATTTACATCAGGAGGATTAACGGGAATTATTCTATCAAATTCATCAATTGAT
2e.P.cin[.CoI]   CCACGATTAAATAATATAAGATTCTGATTTTTACCTCCGTCATTAATTTTATTATTATCTAGAAGAATAGTAAATTCTGGATCTGGAACAGGATGAACAGTTTATCCTCCTTTATCAAGAAGAATTTCCCATGCAGGAGCATCAGTAGATTTAACTATTTTTTCACTTCATTTAGCTGGAATCTCATCAATTTTAGGAGCAATTAACTTTATTTCAACAATAATTAATATAAAATTAAAAGGAATAAGATTTGAACAAATACCTTTATTTATTTGAGCTGTTTCATTAACAGCTTTATTATTACTTTTATCCCTACCTGTTTTAGCAGGAGCAATTACAATACTTTTAACAGATCGTAATTTAAACACATCATTTTTTGATCCTTCAGGAGGAGGTGATCCAATTCTATACCAACATTTATTTTGATTTTTTGGACATCCTGAAGTATATATTTTAATTATTCCAGCATTTGGAATAATCTCACATATTATTTCACAGGATTCAGGAAAAAAAGAAACTTTTGGAACTCTAGGAATAATTTATGCTATAATAACTATTGGATTATTAGGATTTGTTGTATGAGCTCATCATATATTTACAGTAGGAATAGACGTAGATACACGAGCTTATTTTACTGCAGCTACAATAATTATTGCTATTCCAACTGGAATTAAAATTTTCAGATGATTAGCAACATTATACGGATCACAAATTATTTTTAATCCTTCAACTCTATGAACGCTCGGATTTGTATTTTTATTTACATCAGGAGGATTAACTGGAATTATTTTATCCAATTCATCAATTGAT
2d.A.his[.CoI]   CCACGTTTAAATAATATAAGATTTTGATTCTTACCCCCTTCATTAGTATTATTATTATCTAGAAGAATAGTAAATTCGGGGTCAGGAACTGGATGAACCGTTTATCCACCATTATCAAGAAGAATTTCACATTCAGGAGCATCAGTAGATTTAACTATTTTTTCTCTTCATTTAGCAGGTATTTCATCAATTTTAGGTGCAATTAATTTTATTTCAACAATAATCAACATAAAATTAAAGGGAATAAGATTTGAACAAATACCTTTATTTGTATGAGCAGTATCATTAACTGCATTATTACTACTATTATCTTTACCAGTACTAGCTGGTGCTATTACTATACTTCTTACAGACCGAAATTTAAATACATCATTCTTTGATCCATCAGGAGGAGGAGATCCAATTCTATACCAACACTTATTTTGATTTTTTGGACACCCAGAAGTTTATATTTTAATTATTCCAGCATTTGGAATAATTTCACATATTATTTCACAAGATTCAGGAAAAAAAGAAACTTTTGGGACTCTTGGAATAATTTATGCTATAATAACAATTGGATTATTAGGTTTTGTAGTATGAGCTCATCATATATTCACAGTAGGAATAGATGTTGATACACGAGCTTATTTTACAGCAGCTACAATAATTATTGCAATTCCTACAGGAATTAAAATTTTTAGATGATTAGCTACATTATATGGATCACAAATTATTTTCAACCCATCAATAATATGAGCTCTAGGATTTGTATTTTTATTTACATCAGGAGGATTAACAGGAATTATTTTATCAAATTCATCAATTGAT
2c.P.sax[.CoI]   CCACGATTAAATAACATAAGATTCTGATTTTTACCCCCTTCATTAATTTTATTACTATCAAGAAGAATAGTAAATTCTGGATCAGGAACAGGTTGAACAGTTTACCCACCATTATCAAGAAGAATTTCACATGCTGGAGCATCAGTTGATTTAACTATTTTTTCTCTTCATTTAGCTGGAATCTCTTCAATTCTAGGAGCAATTAATTTTATTTCAACAATAATTAATATAAAATTAAAAGGAATAAGATTTGAACAAATACCATTATTTATTTGAGCAGTATCATTAACTGCCTTATTATTACTATTATCATTACCTGTTCTAGCTGGAGCTATTACTATACTTCTAACAGATCGTAATTTAAATACATCATTCTTCGACCCATCAGGAGGAGGGGACCCAATTTTATACCAACATTTATTTTGATTTTTTGGGCACCCTGAAGTATATATTTTAATTATTCCAGCATTTGGAATAATCTCTCATATTATTTCACAAGATTCAGGAAAAAAAGAAACCTTTGGAACATTAGGTATAATTTATGCTATAATAACTATTGGATTATTAGGTTTCGTTGTATGAGCTCACCATATATTTACAGTAGGTATAGATGTAGATACCCGAGCTTATTTTACTGCAGCTACAATAATTATTGCTATCCCTACAGGAATTAAAATTTTTAGATGATTAGCAACTTTATACGGATCACAAATTATTTTTAATCCATCAATTATATGAACATTAGGATTTGTATTCTTATTCACATCAGGAGGTTTAACAGGTATTATTCTATCTAACTCTTCAATTGAT
2b.P.nps[.CoI]   CCACGATTAAACAATATAAGGTTCTGATTTTTACCACCCTCACTAATTATATTAATTTCAAGAAGAATAGTTAATTCAGGGGCAGGAACAGGATGAACAGTTTACCCCCCCCTATCAAGAAGAATTTCTCATTCAGGTGCATCAGTAGATTTAACAATTTTTTCATTACATTTAGCTGGAATTTCTTCTATTCTAGGAGCAATTAATTTTATTTCAACTATATTTAATATAAAACTAAAAGGAATAAAATTTGAACAAATACCTTTATTTATTTGAGCAGTATCACTAACTGCTTTATTATTATTATTATCTTTACCAGTTTTAGCAGGAGCTATTACTATGCTACTTACAGATCGTAATCTAAATACATCTTTTTTTGACCCATCAGGAGGGGGGGACCCAATTTTATACCAACACTTATTTTGATTTTTTGGTCACCCAGAAGTTTATATTTTAATTATTCCAGCCTTCGGAATAATTTCACATATTATTTCTCAAGATTCAGGAAAAAAAGAAACATTTGGAACATTAGGAATAATTTATGCTATAATAACAATTGGATTATTAGGATTTGTTGTATGAGCCCACCATATATTCACAGTAGGAATAGATGTAGATACACGAGCATATTTTACAGCAGCTACAATAATTATTGCAATTCCTACAGGAATTAAAATTTTTAGATGATTAGCAACTCTATATGGATCACAGATTATTTTTAACCCATCAATATTATGAACTCTAGGATTTGTATTTTTATTTACTTCTGGGGGTTTAACAGGAATTATTTTATCAAACTCATCAATTGAT
2a.P.sp.[.CoI]   CCACGATTAAATAATATAAGATTTTGATTTTTACCCCCTTCATTAATATTATTATTATCTAGAAGAATAGTAAATTCAGGGTCAGGGACTGGGTGAACTGTTTATCCACCCCTATCAAGAAGAATTTCACATTCAGGGGCATCAGTAGATTTAACTATTTTTTCTTTACATTTAGCAGGTATTTCATCAATTTTAGGAGCAATTAATTTTATTTCAACAATAATTAATATAAAATTAAAAGGAATAAGATTTGAACAAATACCTTTATTTGTATGAGCAGTATCATTAACTGCATTATTATTACTCCTATCTTTACCAGTATTAGCTGGTGCTATTACTATATTACTTACAGACCGTAATTTAAATACATCATTTTTTGACCCATCAGGGGGAGGGGATCCAATTTTATACCAACATTTATTTTGATTTTTTGGACACCCAGAAGTTTATATTTTAATTATTCCAGCATTTGGAATAATTTCACATATCATTTCACAAGAAGCAGGAAAAAAAGAAACTTTTGGAACACTTGGAATAATCTATGCTATAATAACAATTGGATTATTAGGGTTTGTAGTTTGAGCGCATCATATATTTACAGTAGGTATGGACGTCGATACACGAGCTTATTTTACAGCAGCTACAATAATTATTGCAATTCCAACCGGTATTAAAATTTTTAGATGATTAGCAACCCTATATGGATCACAAATTATCTTTAATCCATCAATAATATGAACTCTAGGATTTGTATTTTTATTTACATTAGGGGGTTTAACAGGTATTATTTTATCAAACTCATCAATTGAT
1p.N.car[.CoI]   CCTCGATTAAATAATATAAGATTCTGATTTTTACCCCCATCACTAATTCTATTATTATCAAGAAGATTAGTAAATTCAGGATCAGGTACTGGATGAACTGTTTATCCTCCTCTATCAAGAAGAATTTCACATTCAGGAGCATCCGTAGATTTAACAATTTTCTCATTACACCTAGCTGGTATTTCATCAATCTTAGGAGCAATCAATTTTATTTCAACTATAATTAACATAAAATTAAAAAGAATAAGTTTTGAACAATTACCACTATTTGTATGAGCTGTAACTTTAACTGCATTACTCCTTCTATTATCATTACCAGTTTTAGCAGGAGCTATCACAATACTTCTTACAGATCGTAATTTAAATACATCATTTTTTGATCCATCAGGAGGAGGGGACCCTATTTTATATCAACATTTATTCTGATTTTTTGGACATCCAGAAGTTTATATTTTAATTATCCCAGCTTTTGGAATAATTTCACATATTATTTCACAAGATTCAGGAAAAAAAGAAACTTTCGGAACATTAGGAATAATCTATGCTATAATAACAATTGGATTATTAGGATTTGTTGTATGAGCCCATCATATATTCACAGTAGGCATAGATGTTGATACTCGAGCTTACTTTACAGCAGCCACAATAATTATTGCAATTCCTACAGGAATTAAAATTTTCAGTTGATTAGCAACTTTATACGGATCACAAATTATTTTCAACCCATCAATAATATGAGCACTTGGATTTGTATTTTTATTTACATCTGGAGGATTAACAGGAATTATTTTATCAAACTCATCAATTGAT
1n.A.nuo[.CoI]   CCACGTTTAAATAATATAAGATTTTGATTTTTACCACCTTCATTAATCTTATTATTATCTAGAAGAATAGTAAATTCAGGATCAGGAACTGGATGAACCGTTTATCCACCATTATCAAGAAGAATTTCACATTCAGGAGCATCAGTAGATTTAACTATTTTTTCCCTTCATTTAGCAGGTATTTCATCAATTTTAGGAGCAATTAATTTTATTTCAACAATAATCAACATAAAATTAAAAGGAATAAGATTTGAACAAATACCTTTATTTGTATGAGCAGTATCATTAACTGCATTATTATTACTATTATCATTACCAGTACTAGCTGGTGCTATTACTATACTTCTTACAGACCGAAATTTAAATACATCATTCTTTGATCCATCAGGAGGAGGAGACCCAATTCTATATCAACACTTATTTTGATTTTTTGGACACCCAGAAGTTTATATTTTAATTATTCCAGCATTTGGAATAATTTCACATATTATTTCACAAGATTCAGGAAAAAAAGAAACTTTTGGAACTCTTGGAATAATTTATGCTATAATAACAATTGGATTATTAGGTTTTGTAGTATGAGCCCATCATATATTCACAGTAGGTATAGATGTTGATACACGAGCTTATTTTACAGCAGCTACAATAATTATTGCAATCCCCACAGGAATTAAAATTTTTAGATGATTAGCTACATTATATGGATCTCAAATTATTTTTAATCCATCAATAATATGAGCTCTAGGATTTGTATTTTTATTTACATCAGGGGGATTAACAGGAATTATTTTATCAAACTCATCAATTGAT
1m.P.pun[.CoI]   CCCCGATTAAATAATATAAGATTTTGATTTTTACCCCCTTCATTAATTTTATTATTATCAAGAAGAATAGTTAACTCAGGATCAGGAACTGGATGAACTGTATATCCTCCTTTATCAAGAAGAATTTCCCATGCAGGAGCATCAGTTGATTTAACTATTTTCTCATTACATTTAGCAGGAATTTCTTCAATTCTAGGAGCAATTAATTTTATTTCAACAATAATTAATATAAAACTAAAAGGAATAAGATTTGAACAGATACCTCTATTTATTTGAGCAGTTTCATTAACTGCATTATTATTACTTCTATCATTACCAGTATTAGCCGGAGCTATTACTATACTACTTACAGATCGAAATTTAAATACATCATTTTTTGATCCATCAGGAGGAGGGGATCCAATTTTATATCAACATTTATTTTGATTTTTTGGACATCCAGAAGTTTATATTTTAATTATCCCAGCATTTGGAATAATTTCTCATATTATTTCACAAGATTCAGGAAAAAAAGAAACCTTTGGAACATTAGGAATAATCTATGCTATAATAACAATTGGATTACTAGGATTCGTAGTATGAGCACATCATATATTTACAGTAGGAATAGATGTAGATACACGAGCTTACTTTACCGCAGCTACAATAATTATTGCAATTCCGACAGGAATTAAAATTTTTAGATGATTAGCAACATTATATGGATCACAAATTAATTTTAATCCATCTATAATATGAGCAATTGGTTTTGTATTCTTATTTACATCAGGAGGATTAACAGGAATTATTTTATCTAATTCCTCAATTGAT
1f.P.lpd[.CoI]   CCACGTTTAAATAATATAAGATTTTGATTTTTACCCCCATCATTAATTTTATTACTTTCAAGAAGATTAGTAAATTCAGGTTCAGGTACAGGATGAACAGTTTACCCACCTTTATCAAGAAGAATTTCTCATTCAGGGGCATCAGTTGATTTAACAATTTTTTCATTACATTTAGCAGGTATTTCTTCTATCCTAGGAGCAATTAATTTTATTTCAACAATATTTAATATAAAAATTAAAGGAATAAAATTTGAACAAATACCTTTATTTGTTTGGGCAGTTTCATTAACTGCTCTACTATTATTATTATCTTTACCAGTTTTAGCAGGAGCTATTACTATATTACTTACAGACCGTAATTTAAACACATCTTTTTTTGATCCATCAGGAGGAGGAGATCCAATTTTATACCAACACCTATTTTGATTTTTTGGTCACCCAGAAGTTTATATTCTAATTATTCCAGCATTTGGAATGATTTCACATATTATTTCTCAAGATTCAGGAAAAAAAGAAACATTTGGGACACTAGGAATAATTTATGCTATAATAACAATTGGATTACTAGGATTTGTTGTATGAGCCCATCATATATTCACAGTAGGTATAGATGTAGATACACGAGCATATTTTACAGCAGCTACAATAATTATTGCAATTCCCACAGGAATTAAAATTTTTAGATGATTAGCAACTTTATATGGATCACAAGTTGTCTTCAACCCATCGATACTATGAACCCTAGGATTTGTATTTTTATTTACTTCAGGGGGATTAACAGGAATTATTTTATCAAATTCATCAATTGAT
1e.A.ber[.CoI]   CCACGATTAAATAATATAAGATTTTGATTTCTACCTCCTTCATTAATCTTATTATTATCTAGAAGAATAGTAAATTCAGGGTCAGGGACTGGATGAACTGTTTATCCACCTTTATCAAGAAGAATTTCACATTCAGGAGCATCAGTAGACCTAACTATTTTTTCTCTACACTTAGCAGGAATTTCATCAATTTTAGGAGCAATTAATTTTATTTCAACAATAATTAATATAAAATTAAAGGGAATAAGATTTGAACAAATACCTTTATTTGTATGAGCTGTATCATTAACTGCATTACTTTTACTTTTATCTTTACCAGTATTAGCAGGAGCTATTACTATACTTCTTACAGATCGTAATTTAAATACATCATTTTTTGACCCATCAGGAGGAGGGGATCCAATTTTATATCAACATTTATTTTGATTTTTTGGACATCCAGAAGTTTACATTTTAATTATTCCAGCATTTGGAATAATTTCACATATTATTTCTCAAGACTCAGGAAAAAAGGAAACTTTTGGAACCCTTGGTATAATTTATGCAATAATAACAATTGGATTATTAGGATTTGTAGTATGAGCCCATCATATATTTACAGTAGGAATAGATGTAGATACACGAGCTTATTTTACAGCTGCTACAATAATTATTGCAATTCCAACAGGAATTAAAATTTTTAGATGATTAGCTACATTATATGGATCACAAATTATATTTAACCCTTCTATAATATGATCTCTTGGATTTGTATTTTTATTTACATCAGGAGGATTAACAGGAATTATTTTATCAAATTCATCAATTGAT
1d.A.hum[.CoI]   CCACGTTTAAATAATATAAGATTTTGATTTTTACCCCCCTCATTAATTTTACTATTATCTAGAAGAATAGTAAATTCAGGATCAGGTACTGGATGAACTGTTTACCCACCCCTATCAAGAAGAATTTCACACTCAGGAGCATCAGTTGATTTAACTATTTTTTCTCTACATTTAGCAGGTATTTCATCAATTTTAGGAGCAATTAATTTTATTTCAACAATAATTAATATAAAATTAAAAGGAATAAGATTTGAACAAATACCATTATTTGTATGAGCTGTATCATTAACTGCACTATTACTACTCCTATCTTTACCAGTATTAGCAGGAGCTATTACAATACTTCTTACTGATCGTAATTTAAATACATCATTTTTTGACCCATCGGGGGGAGGAGATCCAATTTTATATCAACACTTATTCTGATTTTTTGGACACCCAGAAGTTTATATTTTAATTATTCCAGCATTTGGAATAATTTCACATATTATTTCACAGGATTCAGGAAAAAAAGAAACTTTTGGAACTCTTGGAATAATTTACGCTATAATAACAATTGGATTACTTGGATTTGTAGTATGAGCTCATCATATATTTACAGTAGGTATAGATGTAGATACACGAGCATATTTTACAGCAGCTACTATAATTATTGCAATTCCAACAGGAATTAAAATTTTTAGATGATTAGCTACCCTATATGGATCACAAATTATCTTTAATCCATCAATAATATGGGCCCTAGGTTTTGTATTCTTATTTACATCAGGAGGATTAACAGGAATTATTTTATCAAATTCATCAATTGAT
1c.P.com[.CoI]   CCACGATTAAATAATATAAGATTCTGATTTTTACCCCCTTCATTAATTTTATTACTATCAAGAAGAATAGTAAATTCTGGATCAGGAACAGGTTGAACAGTTTACCCACCATTATCAAGAAGAATTTCACATGCTGGAGCATCAGTTGATTTAACTATTTTTTCTCTTCATTTAGCTGGAATCTCTTCAATTCTAGGAGCAATTAATTTTATTTCAACAATAATTAATATAAAATTAAAAGGAATAAGATTTGAACAAATACCATTATTTATTTGAGCAGTATCATTAACTGCCTTATTATTACTATTATCATTACCTGTTCTAGCTGGAGCTATTACTATACTTCTAACAGATCGTAATTTAAATACATCATTCTTCGACCCATCAGGAGGAGGGGACCCAATTTTATACCAACATTTATTTTGATTTTTTGGGCACCCTGAAGTATATATTTTAATTATTCCAGCATTTGGAATAATCTCTCATATTATTTCACAAGATTCAGGAAAAAAAGAAACCTTTGGAACATTAGGTATAATTTATGCTATAATAACTATTGGATTATTAGGTTTCGTTGTATGAGCTCACCATATATTTACAGTAGGTATAGATGTAGATACCCGAGCTTATTTTACTGCAGCTACAATAATTATTGCTATCCCTACAGGAATTAAAATTTTTAGATGATTAGCAACTTTATACGGATCACAAATTATTTTTAATCCATCAATTATATGAACATTAGGATTTGTATTCTTATTCACATCAGGAGGTTTAACAGGTATTATTCTATCTAACTCTTCAATTGAT
1b.P.lar[.CoI]   CCACGATTAAATAATATAAGATTTTGATTTTTACCACCATCATTAATTTTATTACTTTCAAGAAGAATAGTAAATTCAGGTTCAGGTACAGGATGAACAGTTTATCCTCCTTTATCTAGAAGAATTTCTCATTCAGGTGCATCAGTAGATTTAACAATTTTTTCATTACATTTAGCTGGTATTTCATCTATCCTAGGAGCAATTAATTTTATTTCAACAATATTTAACATAAAAGTAAAAGGAATAAAATTTGAACAAATACCACTATTTATTTGAGCAGTATCATTAACTGCATTATTACTATTATTATCTTTACCAGTTTTAGCAGGAGCTATTACAATATTACTTACAGATCGTAATTTAAATACATCTTTTTTTGACCCTTCAGGAGGAGGAGACCCAATTTTATACCAACACTTATTTTGATTTTTTGGTCATCCAGAAGTTTATATTTTAATTATTCCAGCATTTGGAATAATTTCACATATTATTTCTCAAGATTCAGGAAAAAAAGAAACATTTGGAACACTAGGAATAATTTATGCTATAATAACAATTGGATTACTAGGATTTATTGTATGAGCACATCATATATTTACAGTAGGAATAGATGTAGACACACGAGCATACTTTACAGCTGCTACAATAATTATTGCAATCCCCACAGGAATTAAAATTTTTAGGTGACTAGCAACTTTATATGGATCACAAGTTATTTTTAATCCTTCAATATTATGAACTCTAGGATTTGTATTCTTATTTACTTCAGGAGGTTTAACAGGAATTGTTTTATCTAATTCATCGATTGAT
1a.P.ang[.CoI]   CCACGACTAAATAATATAAGATTTTGATTTTTACCACCATCATTAATTTTATTATTATCAAGAAGAATAGTAAATTCAGGTTCAGGAACAGGATGAACAGTTTATCCACCTTTATCAAGAAGAATTTCACACGCCGGTGCATCAGTAGATTTAACTATTTTTTCACTTCATTTAGCTGGAATTTCTTCAATCCTTGGTGCAATTAACTTCATCTCAACAATAATTAATATAAAATTAAAAGGAATAAGATTTGAACAAATACCATTATTTATTTGAGCAGTATCATTAACTGCCTTATTATTATTATTATCACTACCTGTTTTAGCAGGAGCTATCACAATACTTCTTACAGATCGTAATTTAAATACATCATTTTTTGACCCTTCAGGAGGAGGCGATCCAATTTTATATCAACATTTATTTTGATTTTTTGGACATCCTGAAGTATATATTTTAATTATTCCAGCATTCGGTATAATTTCACATATTATTTCACAAGATTCAGGAAAAAAAGAAACTTTCGGAACATTAGGAATAATTTATGCTATAATAACTATTGGATTACTAGGATTTGTTGTATGAGCTCATCATATATTTACAGTAGGTATAGATGTAGATACACGAGCTTACTTTACTGCAGCTACAATAATTATTGCTATCCCTACAGGAATTAAAATTTTTAGATGATTAGCAACATTATATGGATCTCAAATTATTTTTAACCCATCAATATTATGAACACTTGGATTTGTATTTCTATTTACATCTGGAGGATTAACAGGAATTATTTTATCTAATTCATCAATTGAT
JX.C.com[.CoI]   CCCCGATTAAATAATATAAGATTTTGATTTTTACCACCCTCATTAATTCTTCTTTTATCAAGAAGAATAGTAAATTCAGGATCAGGAACAGGTTGAACAGTTTATCCTCCTTTATCTAATAGAATTTCTCATGCAGGGGCATCAGTTGATCTTACTATTTTTTCCCTTCATTTAGCAGGAATTTCATCAATCCTTGGCGCAATCAATTTTATTTCAACTATAATTAATATAAAAGTAAAAGGAATAAGATTTGAACGTATACCCCTATTTGTATGAGCAGTATCATTAACAGCTCTATTACTTCTATTATCATTACCTGTACTAGCAGGAGCAATTACAATACTTCTCACAGATCGAAACTTAAATACATCATTTTTTGACCCATCAGGGGGAGGAGATCCAATTTTATATCAACATTTATTTTGATTTTTTGGTCACCCAGAAGTTTATATTTTAATTATTCCTGCATTTGGAATAATTTCCCATATTATTTCTCAAGAATCAGGTAAAAAAGAAACCTTTGGAACATTAGGAATAATTTATGCTATAATAACAATTGGATTACTAGGATTTGTAGTATGAGCCCATCACATATTCACTGTTGGAATAGATGTTGATACACGAGCCTATTTTACTGCAGCTACAATAATTATTGCAATTCCCACTGGAATTAAAATTTTTAGATGATTAGCAACACTATATGGATCCCAAATCATTTTTAATCCTTCTATATTATGAACATTAGGATTTGTATTTTTATTTACTTCAGGTGGATTAACAGGAATTATTTTATCAAATTCTTCTATTGAT
G6.M.opa[.CoI]   CCACGACTAAATAATATAAGATTTTGATTTTTACCACCTTCATTAATTCTATTATTATCTAGAAGAATAGTAAATTCAGGATCAGGTACAGGATGAACTGTTTATCCACCATTATCAAGAAGAATTTCTCATGCAGGAGCATCTGTTGATTTAACTATTTTTTCTCTTCATCTAGCAGGAATTTCATCTATTTTAGGAGCAATTAATTTTATTTCAACAATAATTAACATAAAGGTAAAAGGAATAAGATTTGAACAAATACCTTTATTTGTATGAGCAGTTTCATTAACTGCTCTATTATTATTATTATCTTTACCAGTATTAGCTGGAGCTATCACTATATTACTTACAGATCGTAATTTAAATACATCATTCTTCGATCCATCAGGAGGAGGAGACCCAATTTTATATCAACATTTATTTTGATTTTTTGGACATCCAGAAGTATATATTTTAATTATTCCAGCATTTGGAATAATTTCACATATTATTTCACAAGAATCAGGAAAAAAAGAAACTTTTGGAACATTAGGAATAATTTATGCAATAATAACAATTGGATTATTAGGATTTATTGTATGAGCACATCACATATTCACAGTAGGAATAGATGTAGATACACGAGCTTATTTTACAGCAGCTACTATAATTATTGCAATTCCTACAGGAATTAAAATTTTTAGATGATTAGCTACACTTTATGGATCACAAATTATTTTTAATCCATCTATATTATGAACAATAGGCTTTGTATTTTTATTTACATCTGGAGGATTAACAGGAATTATTTTATCTAACTCATCAATTGAT
K2.P.lur[.CoI]   CCACGACTTAATAATATAAGATTTTGATTTTTACCTCCTTCATTAATTTTATTATTATCAAGAAGAATAGTAAATTCAGGATCAGGAACAGGATGAACTGTATACCCACCATTATCCAGAAGACTATCTCATGCTGGAACATCAGTTGATTTAACAATCTTCTCATTACATCTTGCAGGAATCTCATCTATTTTAGGAGCTATTAATTTTATTTCAACAATAATTAACATAAAAATTAAAAAAATAAGATATGAACAAATACCTCTATTTATTTGAGCTGTTTCATTAACTGCTCTTTTATTATTATTATCTTTACCAGTTCTAGCAGGAGCTATTACAATATTATTAACAGATCGTAATTTAAATACATCATTCTTTGACCCTTCAGGTGGAGGAGATCCAATTCTTTATCAACACTTATTTTGATTCTTCGGACATCCAGAAGTTTATATTCTAATTATCCCAGCTTTTGGAATAATTTCACATATTATTTCTCAAGAATCAGGAAAAAAGGAAACTTTTGGAACTTTAGGAATAATTTATGCTATAATAACAATTGGATTATTAGGATTTGTAGTATGAGCACATCATATATTTACAGTAGGAATAGATGTTGACACACGAGCATATTTTACAGCAGCAACAATAATTATCGCTATTCCTACAGGAATTAAAATTTTTAGATGACTAGCTACAATATATGGATCACAAATCATTTTTAATCCTTCAATAATATGAACTTTAGGATTCGTATTCCTATTTACTTCAGGAGGATTAACAGGAATTATCTTATCAAACTCATCAATTGAT
H1.A.api[.CoI]   CCACGACTTAATAATATAAGATTCTGATTTTTACCCCCTTCATTAATTTTATTAATATCAAGGAGAATAGTAAATTCAGGATCAGGAACTGGATGAACAGTTTACCCCCCTTTATCTAGAACAATATCTCATTCAGGAGCATCAGTTGATTTAACAATTTTCTCACTTCATCTTGCTGGAATTTCTTCTATTTTAGGGGCTATTAATTTTATTTCTACAATAATTAATATACGAATTAAAGGAATAGGGTTTGAACAAATACCTTTATTTACTTGAGCTGTTTCATTAACAGCTCTTTTACTACTATTATCATTACCTGTATTAGCTGGAGCTATTACAATACTATTAACAGATCGTAATTTAAATACATCATTTTTTGACCCTTCAGGGGGAGGGGATCCAATTCTTTATCAACATTTATTTTGATTTTTTGGGCACCCAGAAGTTTATATTCTAATTATTCCAGCATTTGGTATAATTTCACATATTATTTCTCAAGAATCGGGGAAAAAAGAAACATTTGGAACATTAGGAATAATCTATGCTATAATAACAATTGGATTATTAGGGTTTGTAGTATGAGCTCATCATATATTCACTGTAGGAATAGACGTTGATACACGAGCTTATTTTACAGCAGCTACAATAATTATTGCTATTCCTACAGGAATTAAAATTTTTAGATGACTCGCTACAATTTATGGGTCACAATTTTTTTTTAACCCTTCAATATTATGGACATTAGGATTTGTATTTTTATTCACTTCAGGAGGATTAACGGGAATTATGCTATCAAATTCATCTGTCGAT
J8.H.cro[.CoI]   CCTCGTCTTAATAATATAAGATTTTGATTTCTACCTCCTTCATTAATATTATTATTGTCAAGAAGAATAGTAAACTCAGGATCAGGGACAGGATGAACTGTTTACCCACCTTTATCAAGAAGAATTTCTCATGCTGGAGCATCAGTTGATATAACAATTTTTTCATTACACCTTGCAGGAATTTCATCAATTTTAGGAGCTATTAATTTTATTTCAACAATAATTAATATAAAAATTAAAGTAATAAAATTTGAACAAATACCCCTTTTTATTTGAGCTGTCTCATTGACTGCTCTTTTATTATTATTATCTTTACCTGTTTTAGCTGGAGCAATTACTATATTATTAACTGATCGTAACTTAAATACATCATTTTTTGATCCATCAGGAGGAGGTGATCCAATTTTATACCAACACTTATTTTGATTTTTTGGACATCCAGAAGTTTATATTTTAATTATTCCAGCTTTTGGAATAATTTCTCATATTATTTCTCAAGAATCAGGGAAAAAAGAAACTTTTGGAACTTTAGGTATAATTTATGCTATATTAACTATTGGTCTATTAGGATTTGTTGTATGAGCTCATCATATATTTACTGTAGGAATAGATGTAGATACACGAGCTTATTTTACAGCAGCTACTATAATTATTGCTATTCCTACAGGAATTAAAATTTTTAGATGACTTGCTACAATATATGGGTCACAAATCATTTTTAACCCAACTATAATGTGAACTTTAGGATTCGTATTTCTTTTTACTTCTGGAGGATTAACAGGAATTATTCTATCAAATTCATCAATTGAT
B5.N.fus[.CoI]   CCACGTCTTAATAATATAAGATTTTGATTTTTACCTCCTTCATTAATTTTATTACTTTCAAGAAGAATAGTAAATTCAGGTTCAGGAACAGGATGAACTGTATATCCACCATTATCTAGGAGAATATCTCACGCAGGTGCATCAGTTGATATAACAATTTTTTCTTTACATCTTGCAGGAATCTCATCAATTTTAGGAGCTATCAATTTTATTTCTACTATAATTAATATACGAATTAAAGGAATAAGATTTGAACAAATACCTTTATTTATTTGAGCTGTAACATTAACTGCTTTATTATTACTTTTATCTTTACCAGTATTAGCAGGAGCTATTACAATATTATTAACTGATCGTAATTTAAATACATCATTTTTTGATCCTTCAGGAGGAGGAGATCCAATCCTTTATCAACATCTATTTTGATTTTTTGGTCATCCAGAAGTTTATATTCTAATTATTCCCGCATTTGGAATAATTTCTCATATTATTTCTCAAGAATCAGGTAAAAAAGAAACTTTTGGAACACTAGGAATAATTTATGCTATAATAACTATTGGATTATTAGGATTTGTAGTATGAGCTCATCATATATTTACTATTGGAATAGATGTTGATACACGAGCTTATTTCACAGCAGCCACAATAATTATTGCCATCCCAACAGGAATCAAAATTTTTAGTTGATTAGCTACAATTTATGGATCTCAAGTTATTTTCAATCCTTCAATAATATGAACTTTAGGATTTGTATTTTTATTTACTTCAGGAGGACTAACAGGAATTATTTTATCAAATTCATCAATTGAT
K5.P.inc[.CoI]   CCACGTTTAAATAACATAAGGTTTTGATTTTTACCCCCATCATTAATCTTACTTTTATCAAGAAGAATAGTTAATTCAGGATCAGGAACAGGATGAACAGTTTATCCACCATTATCAAGAAGAATTTCTCATGCAGGAGCCTCAGTTGACTTAACAATTTTCTCATTACATTTAGCAGGAATTTCTTCCATTTTAGGGGCAATTAATTTCATTTCAACAATAATTAATATAAAATTAAAGGGTATAAGATTTGAACAGATACCTCTATTTATTTGAGCTGTTTCATTAACTGCTCTTTTATTACTTCTTTCTTTACCAGTCCTAGCAGGAGCTATCACAATATTACTTACAGACCGAAATTTAAATACATCATTTTTTGACCCATCTGGAGGAGGAGATCCAATTTTATATCAACACTTATTTTGATTTTTTGGACACCCAGAAGTTTATATTCTAATTATCCCTGCATTCGGAATAATCTCACATATCATCTCACAAGATTCAGGAAAAAAAGAAACTTTTGGAACACTAGGGATAATCTATGCAATAATAACTATTGGATTATTAGGATTTGTAGTATGAGCACACCATATATTCACTGTAGGAATAGATGTTGATACACGAGCATATTTTACTGCAGCTACAATAATTATTGCAATTCCTACAGGAATTAAAATTTTTAGATGACTAGCAACACTTTATGGATCTCAAATTAATTTTAATCCATCAATAATATGAGCTATCGGATTTGTATTTTTATTCACATCTGGGGGATTAACAGGAATTATTTTATCTAATTCATCAATTGAT
G3.H.ore[.CoI]   CCTCGATTAAATAATATAAGATTTTGATTTTTACCTCCTTCACTTATTTTACTTTTATCTAGAAGAATAATTAATTCTGGCTCAGGAACAGGATGAACAGTATATCCACCTTTATCTAGAAGAATCTCACATGCAGGAGCATCAGTAGATTTAACTATTTTCTCTTTACATTTAGCAGGAATTTCATCAATTCTTGGAGCAATTAACTTTATTTCAACAATGATTAATATACGTACAAAAGGAATAAAATTTGAACGAATACCTCTATTTATTTGAGCAGTTTCATTAACTGCTTTATTATTATTATTGTCTCTACCAGTATTAGCAGGAGCTATTACTATACTATTAACAGACCGTAATTTAAATACATCATTTTTTGACCCTTCAGGAGGAGGAGACCCAATTTTATATCAACATCTATTTTGATTTTTTGGACATCCTGAAGTTTATATTTTAATTATCCCTGCTTTTGGAATAATTTCTCATATTATTTCACAAGAAACAGGGAAAAAAGAAACATTCGGAACATTAGGAATAATTTATGCTATAATAACTATTGGACTTTTAGGATTTGTAGTATGAGCCCACCATATATTTACTGTAGGAATAGACGTAGATACTCGAGCTTATTTTACTGCAGCAACAATAATTATTGCAATCCCCACAGGAATTAAAATTTTCAGATGATTAGCAACCCTTTATGGATCAAAAATAATTTTTGATCCATCAATATTATGAACTATAGGATTTGTATTTTTATTTACTTTAGGAGGATTAACTGGAATTATTTTATCAAATTCATCTATTGAT
F7.C.ace[.CoI]   CCACGATTAAATAACATAAGATTTTGATTCCTACCCCCATCATTAATATTATTACTATCTAGAAGAATAGTTAATTCAGGGTCAGGAACAGGATGAACAGTATACCCTCCTCTATCAAATAATATATCTCACGCAGGAGCATCAGTAGATTTAACAATTTTTTCCTTACATCTAGCAGGAGTATCTTCTATTCTAGGAGCCATTAACTTTATCTCAACAATAATTAATATACGAACAAAAGGAATGAGATTTGAACAAATACCACTATTTATTTGAGCAGTATCACTAACTGCATTACTATTACTTCTATCATTACCAGTTCTAGCTGGAGCCATTACTATACTATTAACAGACCGTAATTTAAATACATCATTTTTCGATCCTTCCGGAGGAGGGGATCCAATCCTTTATCAACATTTATTCTGATTTTTTGGACATCCTGAAGTTTATATTTTAATTATTCCAGCCTTTGGAATAATTTCACATATTATTTCTCAAGAATCTGGAAAAAAAGAAACTTTCGGAACACTAGGAATAATTTATGCTATAATAACTATTGGACTTTTAGGATTTGTAGTATGAGCTCATCATATATTTACTGTAGGAATAGATGTAGATACCCGAGCTTATTTTACAGCAGCTACTATAATCATTGCAATTCCTACTGGGATTAAAATTTTTAGATGACTAGCAACCCTTTATGGATCTAATATTACATTTAACCCTCCTATATTATGAACCCTAGGATTTGTATTCTTATTTACTTCAGGAGGATTAACAGGAATTATTTTATCAAACTCATCTATTGAT
J2.P.fus[.CoI]   CCACGATTAAATAACATAAGATTTTGATTCTTACCCCCATCATTAATTCTTCTACTATCTAGAAGAATAGTAAACTCTGGATCAGGAACAGGATGAACAGTATATCCACCTCTTTCAAATAGAATATCACATGCAGGAGCATCAGTTGATCTAACTATCTTCTCATTACACTTAGCAGGAATTTCATCAATCTTAGGGGCTATCAACTTTATCTCAACAATAATTAACATACGGGTAAAAGGAATAAGATTCGAACGTATACCATTATTTATTTGAGCAGTATCTTTAACAGCACTTCTATTACTACTATCCCTACCAGTTCTAGCTGGTGCAATTACAATATTATTAACAGACCGAAACCTAAATTCATCATTTTTCGACCCATCTGGGGGAGGTGATCCAATTCTTTATCAACATTTATTTTGATTTTTTGGACACCCAGAAGTTTATATTTTAATTATTCCAGCCTTCGGTATAATCTCCCATATTATCTCACAAGAATCAGGAAAAAAGGAAACATTTGGAACACTAGGAATAATTTATGCTATAATAACAATTGGATTACTAGGATTTATCGTATGGGCTCATCACATATTTACTGTAGGAATAGATGTAGATACACGAGCATATTTCACAGCAGCAACAATAATTATTGCTATTCCTACCGGAATTAAAATTTTTAGATGATTAGCAACTATATATGGATCACAAATTATATTTAACCCATCAATAATATGAACTTTAGGGTTCGTATTTTTATTCACTTCCGGGGGGTTAACAGGAATTATTCTATCAAACTCATCAATTGAT
J1.P.mac[.CoI]   CCACGCCTAAATAATATAAGATTTTGATTTTTACCCCCATCATTAATATTACTTTTATCTAGAAGAATAGTAAATTCAGGGTCAGGAACAGGATGAACAGTTTATCCGCCTTTATCTAGAAGAATTTCACATGCAGGAGCATCAGTTGATTTAACTATTTTTTCTTTACATTTAGCAGGTATTTCCTCAATTCTTGGAGCTATTAATTTTATTTCAACAATAATTAATATAAAAGTAAATGGAATAAAATTTGAACAAATACCATTATTTATTTGAGCTGTTTCCTTAACTGCCCTTTTACTTTTATTATCTTTACCAGTATTAGCAGGAGCTATTACAATACTTCTTACTGATCGTAATTTAAACACCTCATTTTTTGATCCATCAGGAGGAGGTGACCCAATCCTATATCAACACCTCTTTTGATTTTTTGGACACCCAGAAGTCTATATTTTAATTATTCCAGCATTTGGTATAATCTCTCATATTATTTCTCATGAATCAGGAAAAAAAGAAACTTTTGGGACATTAGGTATAATTTATGCCATATTAACAATTGGATTATTAGGCTTTGTTGTATGGGCCCATCATATATTTACAGTAGGAATAGATGTTGATACACGAGCTTACTTCACAGCAGCTACAATAATTATCGCAATTCCAACAGGAATCAAAATTTTTAGATGATTAACAACCCTATATGGATCACAAATCATTTTTAAGCCATCAATATTATGAGCCCTTGGTTTTGTATTTTTATTTACTTCTGGGGGATTAACAGGAATCATTTTATCTAATTCATCAGTTGAT
L7.M.fer[.CoI]   CCACGATTAAATAATATAAGATTTTGATTTTTACCCCCTTCATTAATTTTAATATTATCTAGAAGAATAGTAAACTCAGGTTCAGGGACCGGATGGACAGTATACCCCCCTTTATCAAGAAGAATTTCACACGCTGGAGCATCAATAGATTTAACTATTTTTTCATTACATTTAGCCGGCATTTCTTCAATTCTTGGGGCCATTAACTTCATTTCAACTATATTTAACATAAAAATTTATAGAATAAAATTTGAACAAATACCACTATTTGTTTGAGCGGTATCCTTAACAGCTCTACTTCTTTTATTATCCCTACCTGTATTAGCAGGAGCTATCACTATATTACTTACAGACCGTAACTTAAATACATCATTTTTTGACCCCTCTGGAGGAGGAGACCCAATTTTATACCAACATTTATTTTGATTTTTTGGGCACCCAGAAGTTTATATTTTAATTATCCCAGCATTTGGAATAATTTCCCATATTATCTCCCAAGAATCAGGAAAAAAAGAAACTTTTGGTTCATTAGGAATAATTTATGCCATAATAACAATTGGATTACTAGGGTTTATTGTATGAGCTCACCATATATTCACAGTAGGAATAGATGTTGACACACGAGCCTATTTCACAGCAGCTACAATAATTATTGCAATTCCAACGGGAATTAAAATTTTCAGATGACTAACAACTCTATATGGTTCACAAATTATTTTTAATCCCTCAATAATATGAAGCCTTGGATTCGTATTTTTATTTACCTCAGGGGGATTAACAGGAATTATTTTATCTAATTCATCAATTGAC
G2.M.sp.[.CoI]   CCACGATTAAATAATATAAGATTTTGATTTTTACCCCCTTCATTAATTTTAATATTATCTAGAAGAATAGTAAACTCAGGCTCTGGGACCGGATGAACAGTATACCCCCCTTTATCAAGAAGAATTTCACATGCTGGAGCATCAATAGATTTAACTATTTTTTCATTACATTTAGCTGGCATTTCTTCAATTCTTGGGGCCATTAACTTCATTTCAACTATATTTAACATAAAAATTTATAGAATAAAATTTGAACAAATACCACTATTTGTTTGAGCTGTATCCTTAACAGCCCTACTTCTTTTATTATCCCTACCTGTATTAGCAGGAGCTATCACTATATTACTTACAGACCGTAACTTAAATACATCATTTTTTGATCCTTCTGGAGGAGGAGACCCAATTTTATACCAACATTTATTTTGATTTTTTGGACACCCAGAAGTTTATATTTTAATTATCCCAGCATTCGGAATAATTTCTCACATTATCTCCCAAGAATCAGGAAAAAAAGAAACTTTTGGTTCATTAGGAATAATTTATGCCATAATAACAATCGGATTATTAGGATTTATTGTATGAGCTCATCATATATTCACAGTAGGAATAGATGTTGACACACGAGCCTATTTCACAGCAGCTACAATAATTATTGCAATTCCAACGGGAATTAAAATTTTCAGATGATTAACAACTCTATATGGTTCACAAATTATTTTTAATCCCTCAATAATATGAAGCCTTGGATTCGTATTTTTATTTACCTCAGGGGGACTAACAGGAATTATTTTATCTAATTCATCAATTGAT
H5.B.pum[.CoI]   CCACGATTAAATAATATAAGATTTTGATTTTTACCACCATCATTAATTTTATTATTATCTAGAAGAATAGTAAACTCAGGGTCAGGAACAGGATGAACCGTATACCCCCCTTTATCAAGAAGAATTTCTCATTCAGGAGCATCAGTAGATATAACTATTTTTTCTTTACACCTAGCAGGAATTTCATCAATCTTAGGAGCAATCAATTTTATCTCAACAATAATTAATATAAAATTAAAAGGAATAAAATTTGAACAAATACCTTTATTTGTATGGGCGGTATCATTAACTGCATTATTATTACTTCTATCTTTACCTGTATTAGCGGGAGCTATTACTATACTTCTAACAGACCGTAATTTAAATACATCATTTTTTGACCCATCTGGAGGAGGAGATCCAATTTTATATCAACATTTATTCTGATTTTTTGGTCACCCAGAAGTTTATATTCTAATTATTCCAGCTTTTGGTATAATTTCACATATTATTTCACAAGAGTCAGGGAAAAAAGAAACTTTTGGAACATTAGGTATAATCTATGCTATAATAACAATTGGGTTATTAGGGTTTATTGTATGGGCTCATCATATATTCACAGTAGGAATAGATGTTGACACACGAGCTTATTTTACAGCAGCTACTATAATTATTGCGATTCCAACAGGAATTAAAATTTTCAGGTGATTAGCCACATTATATGGATCACAAATTATTTTTAACCCCTCAATAATATGAACTCTAGGATTTGTATTTTTATTTACATCAGGAGGACTAACAGGAATTATTCTATCAAACTCATCAATTGAT
E7.P.scu[.CoI]   CCTCGTTTAAATAACATAAGATTTTGATTTTTACCCCCTTCATTAATATTATTATTATCTAGAAGAATAGTAAATTCAGGATCTGGAACTGGATGAACTGTTTATCCTCCTTTATCAAGAAGAATTTCTCATTCAGGAGCATCAGTAGATTTAACAATTTTCTCTTTACATTTAGCAGGTATCTCCTCAATCCTTGGGGCAATCAATTTCATTTCAACAATAATTAATATAAAACTAAAAGGAATAAGATTTGAACAAATACCCTTATTTGTATGAGCCGTATCATTAACTGCACTATTACTGCTTTTATCTTTACCTGTGTTAGCTGGAGCTATTACCATACTTCTTACAGATCGTAATTTAAATACATCATTTTTTGACCCATCAGGAGGAGGAGATCCAATTTTATATCAACACTTATTCTGATTTTTTGGACACCCAGAAGTTTATATTTTAATTATTCCAGCATTTGGAATAATCTCTCATATTATTTCACAAGATTCAGGAAAAAAAGAAACTTTTGGTACTCTTGGAATAATTTATGCTATAATAACAATTGGATTATTAGGATTTGTTGTATGAGCCCATCATATATTCACAGTAGGAATAGACGTTGATACACGAGCCTATTTCACAGCAGCTACAATAATTATTGCAATCCCAACAGGAATTAAAATTTTTAGATGATTAGCAACATTATATGGGTCACAAATTATTTTCAATCCAGCTATATTATGAACTCTTGGATTTGTATTTCTATTTACATCAGGAGGATTAACAGGAATTATTTTATCAAACTCATCAATTGAT
J4.P.dim[.CoI]   CCTCGTTTAAATAACATAAGATTTTGATTTTTACCTCCTTCATTATTATTATTATTATCTAGAAGAATAGTAAATTCAGGGGCAGGAACTGGATGAACTGTTTATCCCCCCTTATCAAGAAGAATTTCTCATTCAGGGGCATCAGTAGATTTAACAATTTTCTCTTTACACTTAGCAGGAATCTCATCAATCTTAGGAGCAATTAATTTTATTTCAACAATAATTAATATAAAATTAAAAGGAATAAGATTTGAACAAATACCTCTATTTGTATGAGCTGTATCATTAACTGCATTATTATTACTTCTATCTTTACCTGTTTTAGCTGGAGCTATTACTATACTTCTTACAGACCGTAATTTAAACACATCATTTTTTGACCCATCAGGAGGAGGAGACCCAATCTTATATCAACACTTATTCTGATTTTTTGGACACCCAGAAGTTTATATTCTAATTATTCCAGCGTTTGGAATAATTTCTCATATTATTTCCCAAGATTCAGGAAAAAAAGAAACTTTCGGAACTCTTGGTATAATTTATGCTATAATAACAATTGGACTATTAGGATTTGTAGTATGAGCTCATCATATATTTACAGTAGGAATAGATGTTGATACACGAGCTTATTTTACAGCAGCTACAATAATTATTGCAATTCCAACAGGAATTAAAATTTTTAGATGATTAGCAACATTATATGGATCACAAATCGTATTTAATCCAGCCATAATATGAACTCTTGGGTTCGTTTTCCTATTTACATCAGGAGGATTAACAGGAATTATTTTATCAAATTCATCAATTGAT
F1.E.mon[.CoI]   CCTCGATTAAATAACATAAGTTTTTGATTTTTACCCCCCTCTTTAATCTTACTGTTATCTAGAAGAATAGTAAACTCTGGATCAGGAACTGGATGAACTGTATACCCACCCCTATCAAGAAGAATCTCTCACTCAGGAGCATCAGTAGATTTAACTATTTTTTCTTTACACCTAGCAGGAATTTCATCAATCTTAGGAGCTATTAATTTTATTTCAACAATAATTAATATAAAATTAAAAGGAATAAGATTTGAACAAATACCTTTATTTGTATGAGCCGTATCATTAACTGCATTATTATTACTCTTATCTTTACCAGTTTTAGCAGGAGCTATTACTATACTACTTACAGACCGTAATTTAAATACATCATTTTTTGACCCATCAGGAGGAGGAGATCCAATTTTATACCAACATTTATTTTGATTCTTTGGTCACCCAGAAGTTTATATTTTAATTATTCCAGCATTTGGAATAATTTCACATATTATTTCACAAGATTCAGGAAAGAAAGAAACTTTTGGAACTCTTGGAATAATCTATGCTATATTAACAATTGGATTATTAGGATTTGTCGTCTGAGCTCATCACATATTTACAGTAGGAATAGATGTTGATACACGAGCCTATTTTACAGCAGCTACAATAATTATTGCAATCCCAACAGGAATTAAAATTTTCAGATGACTAGCTACACTATATGGATCACAAATTTTATTTAATCCTTCTATGATATGATCAATCGGATTTGTATTCTTATTTACCTCAGGAGGATTAACAGGAATTATTCTATCAAACTCATCAATTGAT
B7.P.kir[.CoI]   CCACGATTAAATAATATAAGATTTTGATTTTTACCACCCTCATTAATTTTATTATTATCTAGAAGAATTGTAAATTCAGGGTCAGGAACTGGATGAACTGTTTATCCCCCTCTATCTAGAAGAATTTCTCACTCAGGAGCATCAGTAGATTTAACTATCTTCTCTTTACATTTAGCAGGAATTTCATCAATTCTTGGTGCAATTAACTTTATTTCAACTATAATTAACATGAAATTAAAAAGAATAAGATTTGAACAAATACCTTTATTTGTATGAGCTGTATCATTAACTGCATTATTACTACTTCTATCTTTACCAGTATTAGCAGGAGCTATTACTATACTTCTAACAGATCGTAATTTAAATACATCATTTTTCGATCCCTCAGGAGGAGGAGACCCAATTTTATATCAACATTTATTTTGATTTTTTGGACACCCAGAAGTTTATATTTTAATTATTCCAGCATTTGGAATAATTTCACATATTATTTCACAAGATTCAGGTAAAAAAGAAACTTTTGGGACATTAGGAATAATTTATGCTATATTAACAATTGGATTATTAGGATTTGTAGTATGAGCGCATCATATATTTACAGTAGGTATAGATGTAGATACACGAGCTTATTTTACAGCAGCTACAATAATTATTGCAATTCCAACAGGAATTAAAATTTTTAGATGATTAGCTACTTTATATGGATCACAAATTATTTTTAACCCAGCTATAATATGAACTCTTGGATTTGTATTCCTATTCACATCAGGGGGATTAACAGGAATTATTTTATCAAACTCATCAATTGAT
G5.P.ann[.CoI]   CCTCGATTAAATAATATAAGATTTTGATTTTTACCCCCCTCATTAATTTTATTACTATCAAGAAGAATAGTAAATTCAGGGTCAGGGACTGGATGAACTGTATACCCACCCCTGTCAAGAAGAATTTCTCACTCAGGAGCATCTGTAGATTTAACTATTTTTTCTTTACATTTAGCAGGAATTTCATCAATCTTAGGAGCAATTAATTTTATTTCAACAATAATTAATATAAAATTAAAAGGAATAAGATTTGAACAAATACCCTTATTCGTATGAGCAGTATCACTAACTGCATTATTATTACTTTTATCTTTACCAGTATTAGCTGGGGCTATTACAATACTTCTTACAGACCGTAATTTAAACACATCATTTTTTGACCCCTCAGGGGGAGGAGATCCAATTTTATATCAACATCTATTTTGATTTTTCGGACACCCAGAAGTTTATATTTTAATTATCCCAGCATTTGGAATAATCTCTCATATTATTTCACAAGATTCAGGAAAAAAAGAAACCTTTGGAACTCTTGGTATAATCTATGCTATAATAACAATTGGATTATTAGGATTTGTAGTATGAGCGCATCATATATTCACAGTAGGAATAGATGTTGACACACGAGCTTATTTTACAGCAGCTACAATAATTATTGCAATTCCAACAGGAATTAAAATTTTCAGATGATTGGCAACACTATATGGATCCCAAATTATCTTCAACCCATCTATAATATGAACCCTTGGATTTGTATTTTTATTTACATCAGGAGGATTAACAGGAATTATTTTATCAAATTCATCAATTGAT
E4.E.gre[.CoI]   CCTCGATTAAATAATATAAGATTTTGATTTTTACCGCCTTCATTAATCTTATTAATATTTAGAAGAATAGTAAATTCAGGAACAGGAACAGGATGAACTGTATACCCACCTTTATCAGGAAGAATTTCTCATTCAGGAGCATCAGTAGATTTAACTATTTTTTCTCTACACTTAGCAGGAATTTCATCAATCTTAGGAGCAATTAATTTTATTTCAACAATAATTAATATAAAATTAAAAAGAATAAAATTCGAACAAATACCTTTATTTGTATGAGCAGTATCTTTAACTGCATTATTACTACTCCTATCACTACCAGTATTAGCTGGAGCTATTACTATACTTCTTACAGATCGTAATTTAAATACATCATTTTTTGACCCATCTGGAGGAGGAGATCCTATTTTATACCAACATTTATTTTGATTTTTTGGTCACCCAGAAGTATATATTCTAATTATTCCAGCATTTGGAATAATTTCACATATCATTTCCCAAGATTCTGGTAAAAAAGAAACTTTTGGTACTTTAGGTATAATTTATGCTATAATAACAATTGGATTATTAGGATTTGTAGTTTGAGCCCATCATATATTTACAGTAGGAATAGATGTTGATACACGAGCTTATTTTACAGCAGCTACAATAATTATTGCAATTCCAACAGGAATTAAAATTTTCAGATGATTAGCAACACTTTATGGATCACAAATTATTTTTAATCCATCTATATTATGAACTCTTGGATTTGTATTCTTATTTACATCAGGGGGATTAACAGGAATTATTTTATCAAATTCATCAATTGAT
G4.C.sep[.CoI]   CCACGATTAAATAATATAAGATTTTGATTTCTACCCCCATCACTAATTATACTATTATCAAGAAGAATAATTAATTCAGGGTCAGGGACTGGATGGACAGTTTACCCCCCATTATCAAGAAGAATCTCCCATTCAGGAGCATCAGTTGATTTTACTATTTTTTCTTTACATTTAGCAGGAATTTCCTCTATTTTAGGAGCCATTAATTTTATTTCTACAATAATCAACATAAAATTAAAAGGAATAACATTTGAACAAATACCTTTATTTGTATGAGCTGTTACATTAACTGCATTACTATTACTTCTATCTTTACCAGTTTTAGCTGGAGCTATTACTATACTTCTTACAGATCGTAATTTAAACACATCATTTTTTGATCCATCAGGGGGGGGTGATCCAATTTTATATCAACACTTATTTTGATTTTTTGGGCACCCAGAAGTTTATATTTTAATTATCCCAGCATTCGGAATAATTTCACATATTATTTCACAAGATTCAGGAAAAAAAGAAACTTTTGGAACATTAGGAATAATTTATGCTATAATAACAATTGGGTTATTAGGGTTTGTTGTATGAGCTCATCATATATTTACAGTAGGAATAGATGTTGACACACGAGCTTATTTTACAGCTGCAACAATAATTATTGCAGTTCCAACAGGAATTAAAATTTTTAGATGATTAGCAACACTATATGGATCTCAAATTATTTTTAATCCATCAATAATATGAACCCTTGGGTTTGTTTTTTTATTTACAATAGGAGGTTTAACAGGAATTATTTTATCAAACTCATCAATTGAT
H6.B.vid[.CoI]   CCACGATTAAATAATATAAGATTTTGATTTTTACCCCCTTCATTAATCCTTTTATTATCAAGAAGAATAGTAAATTCAGGATCAGGAACTGGGTGAACTGTATACCCCCCACTATCAAGAAGAATTTCTCATTCAGGAGCATCAGTTGATATAACAATTTTTTCTTTACATCTAGCAGGTATCTCCTCAATTTTAGGAGCAATTAATTTTATTTCTACAATAATCAATATAAAATTAAAAGGAGTAAAATTTGAACAAATACCTTTATTTGTATGAGCTGTTTCATTAACGGCACTATTACTTCTTCTATCTTTACCAGTATTAGCGGGAGCTATTACTATGCTTCTTACAGACCGTAATTTAAATACATCATTTTTTGACCCATCCGGAGGGGGAGATCCAATTTTATATCAACATCTATTTTGATTTTTTGGGCACCCAGAAGTTTATATTTTAATTATTCCAGCATTTGGAATAATCTCACATATTATTTCTCAAGATTCAGGTAAAAAAGAAACTTTTGGGACCTTAGGTATAATTTATGCTATAATAACAATTGGATTATTAGGATTTGTAGTTTGAGCTCATCATATATTCACAGTAGGTATAGATGTAGATACTCGAGCCTATTTTACAGCGGCTACTATAATTATTGCAATTCCCACTGGAATTAAAATTTTTAGATGATTAGCTACATTATATGGATCACAAATTATTTTTAATCCATCAATAATATGAACTCTTGGATTTGTATTCTTATTTACATCAGGAGGATTAACAGGAATTATTTTATCAAATTCATCAATTGAT
N6.B.sp.[.CoI]   CCACGATTAAATAATATAAGATTTTGATTTTTACCACCTTCATTAATTCTTTTATTATCAAGAAGAATAGTAAATTCAGGATCAGGAACTGGATGAACTGTATATCCACCACTATCAAGAAGAATTTCTCATTCAGGAGCATCAGTTGATATAACAATTTTTTCTTTACATCTAGCAGGTATCTCCTCAATTTTAGGGGCAATCAATTTTATTTCTACAATAATCAATATAAAATTAAAAGGAGTAAAATTTGAACAAATACCTTTATTTGTATGGGCTGTTTCATTAACTGCACTATTACTTCTTCTATCTTTACCAGTATTAGCAGGAGCTATTACTATGCTTCTTACAGATCGTAATTTAAATACATCATTTTTTGATCCATCCGGAGGAGGAGATCCAATTTTATATCAACATCTATTTTGATTTTTTGGGCATCCAGAAGTTTATATTCTAATTATCCCAGCATTTGGAATAATCTCACATATTATTTCTCAAGATTCAGGTAAAAAAGAAACTTTTGGGACCTTAGGTATAATTTATGCTATGATAACAATTGGATTATTAGGTTTTGTAGTTTGAGCTCATCATATATTCACAGTAGGTATAGATGTAGATACTCGAGCCTATTTTACAGCGGCTACTATAATTATTGCAATTCCCACTGGAATTAAAATTTTTAGATGATTAGCCACATTATATGGATCACAAATTATTTTTAATCCATCTATAATATGAACTCTTGGGTTTGTATTCTTATTTACATCAGGAGGATTAACAGGAATTATTTTATCAAATTCATCAATTGAT
A7.P.sp.[.CoI]   CCTCGTTTAAATAATATAAGATTCTGATTTTTACCTCCTTCATTAATTTTATTACTATCTAGAAGAATAGTAAATTCAGGGTCCGGAACTGGATGAACTGTATACCCACCATTATCAAGAAGAATTTCACACTCAGGAGCATCAGTAGATTTAACTATTTTTTCTTTACACCTAGCAGGTATCTCATCAATTTTAGGAGCAATTAATTTTATTTCAACAATAATTAACATAAAATTAAAGGGAATAAGATTTGAACAGATACCTCTATTTGTATGAGCAGTTTCACTAACTGCACTATTATTACTTCTATCTTTACCAGTATTAGCTGGTGCTATTACTATACTTCTTACAGACCGTAACTTAAATACATCATTTTTTGATCCATCTGGAGGAGGAGACCCAATTTTATACCAACACTTATTCTGATTTTTTGGACATCCAGAAGTTTATATTTTAATTATTCCAGCATTTGGAATAATTTCACATATTATTTCACAAGATTCAGGAAAAAAAGAAACTTTTGGAACTCTTGGAATAATTTATGCTATATTAACAATTGGATTACTAGGTTTTGTAGTATGAGCACATCATATATTCACAGTAGGTATAGATGTAGATACACGAGCTTATTTTACAGCAGCTACAATAATTATTGCAATTCCAACAGGAATCAAAATTTTTAGATGATTAGCTACACTATATGGCTCACAAATTATCTTTAATCCATCAATAATATGAACTCTAGGTTTCGTATTCTTATTTACATCAGGGGGATTAACAGGAATTATTTTATCAAATTCATCAATTGAT
KX.P.sp.[.CoI]   CCTCGTTTAAATAATATAAGATTTTGATTTCTACCCCCTTCATTAATTTTATTACTATCTAGAAGAATAGTAAATTCAGGATCAGGAACTGGATGAACTGTATACCCACCATTATCAAGAAGAATTTCACACTCAGGAGCATCAGTAGATTTAACTATTTTTTCTTTACACCTAGCAGGTATCTCATCAATTTTAGGGGCAATTAATTTTATTTCAACAATAATTAACATAAAATTAAAGGGAATAAGATTTGAACAGATACCTCTATTTGTATGAGCAGTATCACTAACTGCACTATTATTACTTCTATCTTTACCAGTATTAGCTGGTGCTATTACTATACTTCTTACAGACCGTAACTTAAATACATCATTTTTTGATCCATCTGGAGGGGGGGATCCAATTTTATACCAACACTTATTTTGATTTTTTGGACATCCAGAAGTTTATATTTTAATTATTCCAGCATTTGGGATAATTTCACATATTATTTCACAAGATTCAGGGAAAAAAGAAACTTTTGGAACTCTTGGAATAATTTATGCTATATTAACAATTGGATTACTAGGTTTTGTAGTATGAGCACATCATATATTCACAGTAGGTATAGATGTAGATACACGAGCTTATTTTACAGCAGCTACAATAATTATTGCAATTCCAACAGGAATTAAAATTTTTAGATGATTAGCTACACTATATGGTTCACAAATTATCTTTAATCCATCAATAATATGAACTCTAGGTTTTGTATTCTTATTTACATCAGGAGGATTAACAGGAATTATTTTATCAAATTCATCAATTGAT
M2.A.eit[.CoI]   CCACGTCTAAATAATATAAGATTTTGATTTTTACCACCCTCACTAATTTTATTATTATCTAGAAGAATAGTAAACTCAGGATCAGGAACTGGATGAACTGTTTATCCTCCTCTATCAAGAAGAATTTCACATTCAGGGGCATCCGTAGATTTAACTATTTTTTCTTTACACTTAGCAGGGATTTCATCAATTTTAGGGGCAATTAATTTTATTTCAACAATAATCAACATAAAATTAAAAGGAATAAGATTTGAACAAATACCTTTATTTGTATGAGCAGTATCATTAACTGCATTATTATTACTCCTATCTTTACCAGTACTAGCTGGTGCTATTACAATACTTCTTACAGATCGTAATTTAAATACATCATTTTTTGACCCATCAGGAGGAGGAGATCCAATTTTATACCAACACTTATTCTGATTTTTTGGACATCCAGAAGTTTATATTTTAATTATTCCAGCATTTGGAATAATTTCACATATTATTTCACAAGATTCAGGAAAGAAAGAAACTTTTGGAACTCTTGGAATAATTTATGCTATAATAACAATTGGATTGCTTGGTTTTGTAGTATGAGCACATCACATATTTACAGTAGGAATAGATGTAGATACACGAGCTTATTTTACAGCAGCTACAATAATTATTGCAATCCCAACAGGAATTAAAATTTTTAGATGACTAGCTACTCTATATGGATCACAAATTATCTTTAATCCATCAATAATATGAACTCTAGGGTTTGTATTTTTATTTACATCAGGAGGATTAACAGGAATTATTTTATCAAATTCATCAATTGAT
A5.A.amp[.CoI]   CCACGTCTAAATAATATAAGATTTTGATTTTTACCTCCTTCATTAATTTTACTATTATCTAGAAGAATAGTAAATTCAGGATCAGGAACCGGATGAACTGTATACCCCCCCCTATCAAGAAGAATTTCACATTCAGGAGCATCCGTAGATTTAACTATTTTTTCCCTACACTTAGCAGGAATTTCATCAATTTTAGGGGCAATTAATTTTATTTCAACAATAATTAACATAAAATTAAAAGGAATAAGATTTGAACAAATACCTTTATTTGTATGAGCAGTATCATTAACTGCATTATTACTACTCCTATCTTTACCAGTATTAGCCGGTGCTATTACAATACTTCTTACAGACCGTAATTTAAATACATCATTTTTTGATCCATCAGGAGGAGGGGATCCAATTTTATATCAACACTTATTCTGATTTTTTGGACACCCAGAAGTTTACATTTTAATTATTCCAGCATTTGGAATAATTTCACATATTATTTCACAAGATTCAGGAAAAAAAGAAACTTTTGGGACCCTTGGAATAATTTATGCTATAATAACAATTGGATTACTTGGTTTTGTGGTATGAGCACATCACATATTTACAGTAGGTATAGATGTAGATACACGAGCTTATTTTACAGCAGCTACAATAATTATTGCAATCCCAACAGGAATTAAAATTTTTAGATGATTAGCTACACTATATGGTTCACAAATTATCTTTAATCCATCAATAATATGAACTCTCGGATTTGTATTCTTATTTACATCAGGAGGATTAACAGGAATTATTTTATCAAATTCATCAATTGAT
F4.A.lon[.CoI]   CCACGTCTAAATAATATAAGATTTTGATTTTTACCGCCTTCATTAATTTTATTATTATCTAGAAGAATAGTAAACTCAGGATCAGGAACTGGATGAACTGTTTACCCGCCCCTATCAAGAAGAATTTCACATTCAGGGGCATCCGTAGATTTAACTATTTTTTCTTTACACTTAGCAGGAATTTCATCAATTTTAGGAGCAATTAATTTTATTTCAACAATAATTAATATAAAATTAAAAGGAATAAGATTTGAACAAATACCTTTATTTGTATGAGCAGTATCATTAACTGCATTATTATTACTCCTATCTTTACCAGTACTAGCTGGTGCTATTACAATACTTCTTACAGATCGTAATTTAAATACATCATTTTTTGACCCATCAGGAGGAGGGGATCCAATTTTATACCAACACTTATTCTGATTTTTTGGACACCCAGAAGTCTATATTTTAATTATCCCAGCATTTGGAATAATTTCACATATTATTTCACAAGATTCAGGAAAAAAAGAAACTTTTGGAACTCTTGGAATAATTTATGCTATAATAACAATTGGATTACTTGGTTTTGTAGTATGAGCACATCACATATTTACAGTAGGAATAGATGTTGATACACGAGCTTATTTTACAGCAGCTACAATAATTATTGCAATCCCAACAGGAATTAAAATTTTTAGATGATTAGCTACTCTATATGGCTCACAAATTATCTTTAATCCATCAATAATATGAACTCTAGGTTTTGTATTTTTATTTACATCAGGAGGATTAACAGGAATTATTTTATCAAATTCATCAATTGAT
D6.N.mel[.CoI]   CCCCGACTAAATAATATAAGATTTTGATTTTTACCCCCTTCATTAATATTATTATTATGTAGAAGAATAGTAAATTCAGGGTCAGGAACTGGATGAACTGTTTATCCCCCTTTATCAAGAAGAATTTCACACTCAGGAGCCTCAGTAGATTTAACAATTTTTTCTTTACATCTTGCAGGAATTTCATCAATTTTAGGAGCAATTAATTTTATTTCAACAATAATTAATATAAAATTAAAAGGAATAAAATTTGATCAAATACCTTTATTTGTATGAGCAGTATCATTGACTGCATTATTATTATTGTTATCTTTACCAGTACTAGCAGGAGCTATTACTATACTTCTTACGGATCGTAATTTAAATACATCATTTTTTGACCCTTCAGGAGGAGGAGATCCAATTTTATATCAACATTTATTTTGATTTTTTGGTCACCCAGAAGTTTACATTTTAATTATTCCCGCATTTGGAATAATTTCACATATCATTTCACAAGAATCAGGAAAAAAAGAAACTTTTGGTACTCTTGGAATAATTTATGCTATAATGACAATTGGATTATTAGGATTTGTAGTTTGAGCCCACCATATATTCACAGTAGGAATAGATGTTGATACTCGAGCATACTTTACAGCAGCTACAATAATTATTGCAATCCCAACAGGAATTAAAATTTTTAGATGATTAGCTACATTATATGGATCACAAATTATTTTCAACCCATCTATAATATGAACTCTTGGATTTGTATTCTTATTTACATCAGGAGGATTAACAGGCATTATTTTATCAAATTCATCAATTGAT
K8.N.lip[.CoI]   CCTCGATTAAATAATATAAGATTTTGATTTTTACCACCCTCATTAATTTTATTATTATCAAGAAGAATAGTGAATTCAGGATCAGGAACTGGATGAACTGTATATCCTCCTTTATCTAGAAGAATTTCTCATTCTGGAGCATCTGTAGATTTAACTATTTTTTCTTTACATTTAGCAGGAATTTCATCAATCTTAGGAGCAATTAATTTTATTTCAACAATAATTAATATAAAATTAAAAGGAATAAGATTTGAACAAATACCATTATTTGTATGAGCAGTTTCATTAACTGCTTTATTATTACTCCTATCATTACCAGTATTAGCAGGAGCAATTACTATACTTCTTACAGATCGTAATTTAAATACATCATTTTTTGATCCATCAGGAGGGGGAGATCCAATTTTATACCAACACTTATTTTGATTCTTTGGTCATCCAGAAGTTTATATTCTAATTATTCCAGCATTTGGAATAATTTCTCATATTATTTCACAAGATTCAGGAAAAAAAGAAACTTTTGGAACTCTTGGTATAATTTATGCTATAATAACAATTGGATTATTAGGATTTGTAGTATGAGCTCACCATATATTCACAGTAGGAATAGATGTTGATACACGAGCCTATTTTACAGCAGCAACAATAATTATTGCAATTCCAACAGGAATTAAAATTTTCAGATGATTAGCAACATTATATGGATCACAAATTATCTTTAACCCATCAATTATATGAGCTCTTGGATTTGTATTTTTATTTACATCAGGAGGATTAACAGGAATTATTTTATCAAATTCATCAATTGAT
M1.N.mil[.CoI]   CCTCGTTTAAATAATATAAGATTCTGATTTTTACCCCCATCACTAATTTTATTATTATCTAGAAGAATAGTAAATTCAGGCTCAGGAACTGGATGAACTGTATATCCTCCACTATCAAGAAGAATTTCACATTCAGGAGCATCAGTAGATTTAACAATTTTCTCTTTACATTTAGCAGGAATTTCATCAATCTTAGGAGCAATTAACTTTATTTCAACAATAATTAATATAAAACTAAAAGGAATAAGATTTGAACAAATACCTTTATTTGTATGAGCAGTATCCCTAACTGCATTATTACTTCTTTTATCTTTACCAGTACTAGCAGGAGCTATTACTATACTTCTTACAGATCGTAATTTAAATACATCATTTTTCGACCCATCGGGAGGAGGGGATCCAATTTTATACCAACATTTATTCTGATTTTTTGGACATCCAGAAGTTTATATTCTAATTATTCCAGCATTTGGAATAATTTCACATATTATTTCTCAAGATTCAGGAAAAAAAGAAACTTTTGGAACTCTTGGTATAATTTATGCTATAATAACAATTGGATTACTAGGATTTGTAGTATGAGCTCACCATATATTCACAGTAGGAATAGATGTTGATACACGAGCTTATTTCACAGCAGCTACAATAATTATTGCAATTCCAACAGGAATTAAAATTTTTAGATGACTAGCAACATTATATGGATCACAAATTATTTTTAATCCATCAATAATATGAGCACTAGGATTTGTATTTTTATTTACATCAGGAGGATTAACAGGAATTATTTTATCAAATTCATCAATTGAC
F5.N.rib[.CoI]   CCACGATTAAATAATATAAGATTTTGATTTTTACCACCCTCACTGATCTTATTATTATCTAGAAGAATAGTAAATTCAGGATCAGGAACTGGATGAACTGTTTATCCACCTTTATCAAGAAGAATTTCACATTCAGGACCATCGGTAGATTTAACTATTTTTTCTCTTCACTTAGCAGGAATTTCATCAATTTTAGGGGCAATTAATTTTATCTCAACAATAATTAACATAAAATTAAAAAGAATAAGATTTGAACAAATACCTCTATTTGTATGAGCCGTATCATTAACTGCATTATTATTATTATTATCATTACCAGTATTAGCGGGAGCTATTACTATACTACTTACAGATCGTAATTTAAATACATCATTTTTTGATCCATCTGGAGGGGGGGATCCAATTCTATATCAACATTTATTCTGATTTTTCGGACATCCAGAAGTATATATTCTAATTATCCCAGCATTTGGAATAATTTCACACATTATTTCACAAGATTCAGGAAAAAAAGAAACTTTTGGAACCCTTGGTATAATTTATGCAATAATAACAATTGGATTATTAGGATTTGTTGTTTGAGCTCATCATATATTTACAGTAGGAATAGATGTTGATACACGAGCCTATTTTACAGCAGCTACTATAATTATTGCAATTCCAACAGGAATTAAAATTTTCAGATGATTAGCTACTTTATATGGATCCCAAATTTTATTTAATCCCTCAATATTATGGTCTATTGGATTTGTATTTTTATTTACATCAGGGGGACTAACAGGAATTATTTTATCTAACTCATCAATTGAT
F6.P.tul[.CoI]   CCTCGATTAAATAATATAAGATTTTGATTTTTACCTCCTTCATTAATTTTATTACTATCAAGAAGAATAGTAAATTCCGGGTCAGGTACAGGATGAACTGTTTATCCCCCTCTATCAAGAAGAATTTCTCATTCAGGGGCATCAGTTGATTTAACAATTTTTTCACTACATTTAGCAGGAATTTCATCAATTTTAGGAGCAATTAATTTTATTTCAACAATAATTAACATAAAATTAAAAGGTATAAGATTTGAACAAATACCCTTATTTATTTGAGCAGTATCATTAACTGCTTTATTACTTCTTCTATCATTACCAGTATTAGCGGGGGCAATTACAATACTTCTTACTGACCGTAACTTAAATACATCATTCTTTGACCCATCTGGAGGAGGAGACCCAATCCTTTATCAACACTTATTCTGATTTTTTGGCCATCCAGAAGTTTATATTCTAATTATTCCAGCATTTGGAATAATCTCTCATATTATTTCTCAAGATTCAGGAAAAAAAGAAACATTTGGGACTCTAGGAATAATTTATGCTATAATAACAATTGGATTATTAGGGTTTGTTGTATGAGCTCACCACATATTTACAGTAGGAATAGATGTTGATACACGAGCTTATTTTACAGCAGCTACAATAATTATTGCAATCCCAACAGGAATTAAAATTTTTAGATGATTAGCAACTTTATATGGTTCTCAAATTATTTTTAATCCAACAATAATATGAACTATTGGATTTGTATTCCTATTTACATCAGGGGGATTAACAGGAATTATTTTATCAAACTCATCCATTGAT
H9.L.imp[.CoI]   CCACGTTTAAATAATATAAGATTTTGATTTCTACCACCTTCATTAATTTTATTATTATCTAGAAGAATAGTAAATTCAGGATCAGGAACTGGATGAACTGTATATCCCCCATTATCAAGAAGAATTTCTCATTCAGGAGCATCAGTAGATTTAACTATTTTTTCTCTTCACCTAGCAGGAATTTCATCAATTTTAGGAGCAATTAATTTTATTTCAACAATAATTAACATAAAATTAAAAGGAATAAGATTTGAACAAATACCTTTATTTGTATGAGCTGTTTCATTAACAGCATTACTATTACTCCTATCTTTACCAGTATTAGCTGGTGCCATTACAATACTTCTTACAGACCGTAATTTAAATACATCATTTTTTGACCCCTCTGGAGGAGGAGATCCAATTTTATACCAACATTTATTTTGATTTTTTGGTCACCCAGAAGTATATATTTTAATTATTCCAGCATTCGGAATAATTTCACATATTATTTCACAGGATTCAGGAAAAAAAGAAACCTTTGGTACCCTTGGTATAATTTATGCAATAATAACAATTGGATTATTAGGATTTGTTGTTTGAGCACATCATATATTTACAGTAGGAATAGATGTTGATACACGAGCTTATTTTACAGCAGCAACAATAATTATTGCAATCCCAACAGGAATTAAAATTTTTAGATGATTAGCCACATTATATGGATCACAAATTATATTTAATCCATCTATAATATGATCCTTAGGATTTGTATTTTTATTTACATCAGGAGGATTAACTGGAATTATTTTATCAAATTCATCAATTGAT
C2.P.crf[.CoI]   CCCCGACTAAATAATATAAGATTTTGATTTCTACCACCTTCATTAATTTTATTATTATCTAGAAGAATAGTAAATTCAGGATCAGGAACTGGATGAACTGTATATCCACCTTTATCAAGAAGAATCTCCCATTCAGGAGCATCAGTAGATTTAACTATTTTTTCTTTACATTTAGCAGGAATTTCATCAATCCTGGGAGCAATTAATTTTATTTCAACAATAATTAATATAAAATTAAAAGGAATAAAATTTGAACAAATACCTTTATTTGTATGAGCAGTATCATTAACTGCACTATTATTACTTCTATCACTACCCGTATTAGCAGGAGCTATTACTATACTTCTCACAGATCGTAATTTAAATACATCTTTTTTTGACCCATCTGGAGGAGGAGATCCAATTTTATATCAACACTTATTTTGATTCTTTGGACACCCAGAAGTTTATATTCTAATTATTCCAGCATTTGGGATAATTTCACATATTATTTCTCAAGATTCAGGAAAAAAAGAAACTTTCGGAACTATTGGAATAATTTACGCAATAATAACAATTGGATTATTAGGATTTGTAGTTTGAGCTCATCACATATTTACAGTAGGAATAGATGTTGATACACGTGCCTATTTCACAGCAGCCACAATAATTATTGCAATCCCCACAGGAATTAAAATTTTTAGGTGATTAGCTACACTATATGGATCACAAATTTTATTCAACCCATCTATAATATGAACCCTTGGATTTGTATTCTTATTTACATCAGGAGGATTAACTGGAATTATTTTATCAAATTCATCAATTGAT
E9.P.tub[.CoI]   CCTCGATTAAATAATATAAGATTTTGATTTTTACCACCATCATTAATTTTATTATTATCTAGAAGAATAGTAAATTCAGGATCAGGAACAGGATGAACTGTTTACCCACCTTTATCAAGAAGAATTTCTCATTCAGGAGCATCAGTTGATCTAACTATTTTCTCATTACATTTAGCAGGAATTTCATCAATTTTAGGAGCAATTAATTTTATTTCAACAATAATTAATATAAAATTAAAAGGAATAAAATTAGAACAAATACCTTTATTTGTATGGGCAGTATCATTAACTGCATTACTATTACTTTTATCCTTACCCGTATTAGCAGGAGCTATTACTATACTCCTTACAGATCGTAATTTAAATACATCATTTTTTGACCCTTCTGGGGGAGGAGATCCAATTTTATATCAACATCTATTTTGATTTTTTGGTCACCCAGAAGTTTATATTTTAATTATTCCAGCATTTGGAATAATTTCACATATTATTTCACAAGATTCAGGAAAAAAAGAAACTTTTGGAACTATTGGTATAATTTATGCTATAATAACAATTGGATTATTAGGTTTTGTAGTTTGAGCTCATCATATATTTACAGTAGGAATAGATGTTGATACACGAGCTTATTTTACAGCAGCTACAATAATTATTGCAATCCCAACAGGAATTAAAATTTTCAGCTGATTAGCTACATTATATGGATCAAAAATTTTATTTAATCCATCTATAATATGAACTCTTGGATTTGTATTTCTATTTACATCAGGAGGATTAACTGGAATTATTTTATCAAATTCATCAATTGAT
C3.P.dol[.CoI]   CCTCGATTAAATAATATAAGATTTTGATTTTTACCACCTTCACTAATCTTATTATTATCTAGAAGAATAGTAAACTCAGGGTCAGGAACTGGATGAACTGTATATCCACCCCTATCAAGAAGAATGTCACACTCAGGGGCCTCAGTAGATATGACTATTTTTTCTCTACATCTAGCAGGAATTTCATCAATCCTAGGCGCAATTAATTTTATTTCAACAATAATTAATATAAAATTAAAAAAAATAAAATTTGAACAAATACCTTTGTTTGTATGGGCAGTATCACTAACTGCATTATTACTACTTTTATCATTACCCGTATTAGCAGGAGCTATTACCATACTTCTCACAGACCGTAATTTAAATACATCATTTTTTGACCCATCTGGGGGAGGAGATCCAATTCTATACCAACATTTATTTTGATTTTTTGGACACCCTGAAGTTTACATTCTAATCATTCCAGCATTTGGAATAATCTCACATATTATTTCACAAGATTCAGGAAAAAAAGAAACTTTTGGGACTATTGGTATAATTTATGCTATAATAACAATCGGATTACTAGGATTTGTTGTATGGGCACATCACATATTCACAGTAGGAATAGACGTGGATACACGAGCTTATTTTACAGCAGCTACAATAATTATTGCTATTCCAACAGGAATTAAAATTTTCAGATGATTAGCCACACTATACGGATCAAAAATTTTATTTAATCCATCTATAATGTGAACTGTAGGATTTGTATTCTTATTTACATCAGGAGGATTAACAGGAATTATACTATCAAATTCATCAATTGAT
C4.P.bri[.CoI]   CCACGATTAAATAACATAAGATTTTGATTTTTGCCCCCTTCATTAATTTTATTATTATCTAGAAGAATAGTAAATTCAGGATCAGGAACAGGATGAACTGTATACCCACCCCTATCAAGAAGAATCTCACATTCAGGAGCATCAGTAGATTTAACTATTTTTTCTCTACATCTAGCAGGAATTTCATCAATTTTAGGAGCAATTAATTTCATCTCAACAATAATTAATATAAAATTAAAAAGAATAAAATTAGAACAAATACCTTTATTTGTATGAGCAGTATCACTAACTGCATTATTACTACTTTTATCACTACCCGTATTAGCAGGAGCTATTACTATACTTCTCACAGATCGTAACTTAAATACATCATTTTTTGATCCATCTGGAGGGGGAGATCCAATTTTATACCAACACTTATTTTGATTCTTTGGTCATCCAGAAGTATATATTCTAATCATCCCAGCATTTGGAATAATCTCTCACATTATTTCACAAGACTCAGGAAAAAAAGAAACTTTTGGAACTATTGGTATAATTTATGCTATATTAACAATTGGATTACTAGGATTTATTGTATGAGCTCACCATATATTTACAGTAGGAATAGATGTAGATACACGAGCTTATTTCACAGCAGCCACTATAATTATTGCAATTCCAACAGGAATTAAAATTTTTAGGTGACTAGCTACACTATACGGATCAAAAATTTTATTCAATCCAGCTATAATATGAACTTTAGGATTTGTATTTTTATTCACATCTGGAGGATTAACAGGAATCATATTGTCAAACTCATCAATTGAC
AX.P.pus[.CoI]   CCTCGATTAAATAACATAAGATTTTGATTTTTACCACCATCATTAATTTTATTATTATCCAGAAGAATAGTAAATTCAGGATCAGGAACCGGATGAACTGTATACCCCCCCCTATCAAGAAGAATTTCTCATTCAGGGGCATCTGTTGATTTAACTATTTTTTCATTACATCTAGCAGGAATTTCATCAATCTTAGGGGCAATCAATTTTATTTCAACAATAATTAATATAAAATTAAAAAGAATAAAATTTGAACAAACACCTTTATTTGTATGAGCGGTGTCATTAACCGCTCTATTATTACTACTATCTTTACCTGTACTAGCAGGAGCTATTACTATATTACTTACAGACCGTAATTTAAACACATCATTTTTTGATCCATCAGGGGGAGGGGATCCCATTCTATACCAACACCTATTTTGATTTTTTGGACACCCAGAAGTTTATATCCTAATTATCCCAGCATTTGGAATAATTTCACATATTATTTCACAGGATTCAGGGAAAAAAGAAACTTTCGGGACTATTGGAATAATTTATGCCATAATAACAATTGGACTACTAGGGTTTGTAGTTTGAGCTCACCATATATTCACAGTAGGGATAGATGTTGATACACGAGCTTACTTTACAGCGGCTACAATAATTATCGCAATTCCAACTGGAATTAAAATCTTTAGATGATTAGCTACTTTATATGGATCAATAATTATATTTAATCCATCGATAATATGAACTCTTGGATTTGTATTCTTATTTACATCAGGAGGATTAACTGGAATTATATTATCAAATTCATCAATTGAT
C5.P.aes[.CoI]   CCTCGATTAAATAATATAAGATTTTGATTTTTACCACCATCATTAATTTTACTATTATCTAGAAGAATAGTAAATTCAGGATCAGGAACCGGATGAACTGTATACCCCCCCCTATCAAGAAGAATTTCTCATTCAGGAGCATCTGTTGATTTAACTATTTTTTCCTTACATCTAGCAGGAATTTCATCAATCTTAGGGGCAATCAATTTTATTTCAACAATAATCAACATAAAATTAAAAAGAATAAAATTTGAACAAACACCTTTATTTGTATGGGCAGTATCATTAACTGCTCTATTATTACTACTATCATTACCTGTACTAGCAGGAGCTATTACTATACTACTTACAGACCGTAATTTAAATACATCATTTTTTGATCCATCAGGAGGAGGAGACCCCATTTTATACCAACACCTATTTTGATTTTTTGGCCACCCAGAAGTATATATCCTAATTATCCCAGCATTTGGAATAATTTCACATATTATTTCACAAGATTCAGGAAAAAAAGAAACTTTCGGGACTATTGGAATAATTTATGCCATAATAACAATCGGACTACTAGGATTTGTAGTTTGAGCTCACCATATATTCACAGTAGGAATAGATGTTGATACACGAGCTTACTTTACAGCAGCTACAATAATTATCGCAATTCCAACTGGAATTAAAATCTTTAGATGGTTAGCTACTTTATATGGATCAATAATTATATTTAATCCATCAATAATATGAACTATTGGATTTGTATTCTTATTTACATCAGGAGGATTAACTGGAATTATATTATCAAATTCATCAATTGAT
C7.P.her[.CoI]   CCCCGATTAAATAATATAAGATTTTGATTTTTACCGCCATCATTAATTTTATTATTATCTAGAAGAATAGTAAATTCAGGATCAGGAACTGGATGAACTGTATATCCACCCCTATCAAGAAGAATTTCACATTCAGGAGCATCTGTGGATTTAACTATTTTTTCATTACATTTAGCAGGGATTTCATCAATCTTAGGAGCAATTAATTTTATTTCAACAATAATTAATATAAAATTAAAAAGAATAAAATTCGAACAAACACCTTTATTTGTATGAGCTGTATCACTAACTGCTATATTATTACTATTATCTTTACCCGTTCTAGCAGGAGCTATTACTATATTACTTACAGACCGTAATTTAAATACATCATTTTTTGATCCATCAGGAGGAGGAGATCCAATTTTATACCAACACCTATTTTGATTTTTTGGCCACCCAGAAGTTTATATCCTAATTATTCCAGCATTTGGAATAATCTCACATATTATTTCACAAGATTCAGGAAAAAAAGAAACTTTCGGAACTATTGGAATAATTTATGCTATAATAACAATTGGACTACTAGGATTTGTAGTTTGAGCCCACCATATATTCACAGTAGGAATAGATGTTGACACACGAGCTTACTTCACAGCAGCCACAATAATTATTGCAATCCCAACTGGAATTAAAATCTTTAGATGATTAGCTACTTTATATGGATCAATAATTATATTTAATCCATCAATAATATGAACCCTTGGATTTGTATTCTTATTTACATCAGGAGGATTAACCGGAATTATACTATCAAATTCATCAATTGAT
C8.E.atr[.CoI]   CCTCGATTAAATAATATAAGATTTTGATTTTTACCGCCCTCATTAATTTTACTATTATTTAGAAGAATAGTAAATTCAGGATCAGGAACTGGATGAACTGTTTATCCGCCACTATCCGGAAGAATCTCTCATTCAGGGGCATCAGTAGATCTAACTATTTTCTCACTACATTTAGCAGGAATTTCATCAATTTTAGGAGCAATTAATTTTATTTCAACAATAACTAATATAAAATTAAAAAGAATAAAATTTGAACAAATACCTTTATTTTCATGAGCAGTATCACTAACTGCCCTATTATTACTTTTATCTTTACCAGTATTAGCAGGAGCTATTACTATACTTCTCACAGATCGTAATTTAAATACATCATTTTTTGATCCATCAGGGGGAGGAGATCCAATTTTATATCAACACTTATTTTGATTTTTTGGACACCCAGAAGTTTATATCCTAATTATCCCAGCATTCGGAATAATTTCACATATTATTTCACAAGACTCAGGAAAAAAAGAAACTTTTGGAACTATTGGAATAATTTATGCTATAATAACAATTGGATTACTAGGATTTGTAGTTTGAGCACACCACATATTTACAGTAGGAATAGATGTAGATACACGAGCATACTTTACAGCAGCCACAATAATTATTGCAATCCCAACAGGAATTAAAATCTTCAGATGACTAGCCACTCTTTATGGATCACAAATTTTATTCAACCCAGCTATAATATGAACCCTAGGATTCGTATTTTTATTTACATCAGGAGGATTAACTGGAATTATACTATCAAATTCATCAATTGAT
T2.E.lan[.CoI]   CCCCGATTAAATAATATAAGATTTTGATTTTTACCCCCCTCACTAATTCTATTACTATCTAGAAGAATAGTAAATTCAGGATCAGGAACTGGATGAACTGTATACCCTCCTCTATCAAGAAGAATTTCTCATTCAGGAGCATCAGTAGACTTAACTATTTTTTCATTACATTTAGCAGGAATTTCATCAATCCTAGGAGCAATTAATTTTATTTCAACAATAATTAATATAAAATTAAAAAGAATAAAATTTGAACAAATACCATTATTTTCATGAGCAGTATCACTAACTGCTTTACTATTACTTCTATCTTTACCTGTATTAGCAGGAGCTATTACTATACTTCTCACAGATCGTAATTTAAATACATCATTTTTTGATCCATCCGGAGGAGGGGATCCAATTCTATATCAACATCTATTCTGATTTTTTGGACACCCAGAAGTTTATATTCTAATTATTCCAGCATTTGGAATAATTTCACATATTATTTCACAAGATTCAGGAAAAAAAGAAACTTTTGGAACAATTGGAATAATTTATGCTATAATAACAATTGGATTACTAGGATTTGTAGTTTGAGCTCACCATATATTTACAGTAGGAATAGATGTTGATACACGAGCCTACTTTACAGCAACTACAATAATTATCGCAATTCCAACAGGAATTAAAATCTTTAGATGACTAGCTACTTTATATGGGTCACAAATTTTATTTAACCCATCTATAATATGAACCCTAGGATTTGTATTCCTATTTACATCAGGGGGACTAACTGGAATTATACTATCAAACTCCTCAATTGAT
CX.E.ven[.CoI]   CCCCGATTAAATAATATAAGATTTTGATTTTTACCCCCCTCACTAATTATATTAATATCTAGAAGAATAGTAAATTCAGGATCAGGAACTGGATGAACTGTATATCCACCTCTATCAAGAAGAATTTCCCACTCAGGGGCATCAGTAGACCTAACTATTTTTTCATTACATTTAGCAGGAATTTCATCAATCCTAGGAGCAATTAATTTTATTTCAACAATAATTAATATAAAATTAAAAAGAATAAAATTTGAACAAATACCATTATTTTCATGAGCAGTATCACTAACTGCTTTACTGTTACTTCTATCTTTACCCGTATTAGCAGGAGCTATTACCATACTTCTCACAGACCGTAATTTAAATACATCATTTTTTGACCCATCAGGTGGGGGAGATCCAATTCTATATCAACATTTATTCTGATTTTTTGGACACCCAGAAGTTTATATCCTAATTATTCCAGCATTTGGAATAATTTCACATATTATTTCACAAGATTCAGGAAAAAAGGAAACTTTTGGAACAATTGGAATAATTTATGCTATGATAACAATTGGATTACTAGGATTTGTAGTTTGAGCTCACCATATATTTACAGTAGGAATAGATGTCGATACACGAGCCTACTTTACAGCAACTACAATAATTATTGCAATTCCAACAGGAATTAAAATCTTTAGATGACTAGCCACTCTATACGGATCACAAATTTTATTTAACCCATCTATAATATGAACCCTAGGATTTGTATTTCTATTTACATCAGGAGGACTAACTGGAATTATACTATCAAATTCCTCAATTGAT
E5.S.com[.CoI]   CCTCGTTTAAATAATATAAGATTTTGATTTCTACCCCCATCAATCATTCTTTTATTATCAAGAAGAATAGTAAATTCTGGATCAGGAACAGGATGAACAGTATATCCCCCTCTTTCAAGAAGAATCTCCCATGCCGGAGCATCAGTTGATTTAACAATTTTTTCTCTACATCTAGCTGGAATTTCATCAATTCTTGGTGCAATTAACTTTATTTCAACTATAATTAATATACGAACTACAGGTATAAATTATGAACGAATACCATTATTTATTTGAGCTGTATCACTTACTGCCCTTTTATTACTACTATCTTTACCAGTATTAGCAGGAGCTATTACCATATTATTAACTGACCGTAACCTAAATACTTCATTTTTTGACCCTGCAGGAGGAGGAGATCCTATTTTATACCAACATTTATTTTGATTTTTTGGTCATCCTGAAGTATATATTTTAATTATTCCAGCATTTGGGATAATTTCACACATTATTTCTAATGAATCTGGAAAAAAAGAAACTTTTGGAACATTAGGAATAATTTATGCTATAATAACAATTGGATTATTAGGATTTATTGTATGAGCCCACCATATATTTACTATTGGAATAGATGTTGATACTCGAGCATATTTTACAGCAGCTACAATAATCATTGCTATTCCTACAGGAATTAAAATTTTTAGATGATTAGCAACTTTATACGGATCACAAATCTTATTTAACCCAACTATATTATGAACATTAGGATTTGTATTTCTATTCACATCTGGAGGACTTACAGGAATCATCTTATCAAATTCATCAATTGAT
J3.S.nig[.CoI]   CCACGATTAAATAATATAAGATTTTGATTTTTACCTCCATCACTAATTTTATTACTATCAAGAAGAATAGTAAACTCTGGATCAGGAACAGGATGAACAGTTTATCCACCTTTATCAAGAAGAATTTCACATGCAGGAGCATCAGTTGATTTAACTATTTTTTCTCTTCATTTAGCTGGAATTTCCTCAATTCTAGGAGCAATTAATTTTATTTCAACAATAATTAATATAAAATTAAAGGGAATAAGATTTGAACAAATACCTTTATTCATTTGAGCAGTATCATTAACAGCCTTATTATTACTATTATCATTACCTGTATTAGCTGGAGCTATTACAATACTTCTCACAGATCGTAATCTAAATACATCATTTTTTGATCCATCAGGAGGAGGAGACCCAATTTTATACCAACATTTATTTTGATTTTTTGGTCACCCTGAAGTATATATTTTAATTATTCCTGCATTTGGAATAATTTCACATATTATTTCACAAGAATCAGGAAAAAAAGAAACCTTCGGGACATTAGGAATAATTTACGCAATATTAACTATTGGATTATTAGGATTTGTTGTATGAGCTCATCATATATTTACAGTTGGTATAGATGTTGATACACGAGCCTATTTTACTGCAGTTACAATAATTATTGCTATTCCTACAGGAATTAAAATTTTTAGATGATTAGCAACATTATATGGATCACAAATTATTTTTAATCCCTCAACTTTATGAACATTAGGATTTGTATTTCTATTTACATCAGGAGGATTAACAGGTATTATTTTATCCAATTCTTCAATTGAT
H2.M.mon[.CoI]   CCTCGATTAAATAATATAAGATTTTGATTTTTACCCCCATCACTAATTTTATTATTATCAAGAAGTTTAGTAAATTCAGGATCAGGAACAGGATGAACTGTATATCCACCCCTATCAAGAAGAATTTTCCATGCTGGAGGATCAGTTGATTTAACTATTTTCTCATTACATTTAGCTGGAATTTCTTCCATTCTAGGAGCAATTAATTTTATTTCAACTATAATAAATATAAAAATTAAAGGAATAATATTTGAACAAATACCTTTATTCATTTGAGCAGTATCATTGACTGCATTACTATTACTATTATCATTACCTGTTTTAGCCGGAGCTATCACTATATTATTAACAGACCGTAATTTAAATACTTCCTTCTTTGATCCATCTGGAGGAGGAGATCCTATTTTATACCAACATTTATTTTGATTTTTTGGACACCCAGAAGTATATATTTTAATTATTCCAGCATTTGGTATAATTTCTCACATTATTTCCCAAGACTCAGGAAAAAAAGAAACCTTTGGTACTTTAGGGATAATTTATGCTATAATAACAATTGGTTTACTAGGATTTGTAGTATGAGCTCATCACATATTTACTGTAGGAATAGATGTTGATACACGAGCATATTTTACTGCAGCTACAATAATTATTGCAATTCCCACAGGAATTAAAATTTTTAGTTGATTAGCTACCTTATACGGATCCCAAATTATTTTTAACCCATCAACATTATGAACCCTTGGATTTGTATTCTTATTTACATCGGGTGGATTAACAGGAATTATTTTATCTAATTCATCAATTGAC
K7.P.eri[.CoI]   CCACGATTAAATAACATAAGATTCTGATTTTTACCTCCTTCACTAATTTTATTATTATCAAGAAGAATAGTAAATTCTGGATCAGGAACAGGATGAACAGTTTATCCTCCATTATCAAGAAGAATATCACATGCAGGGGCATCAGTTGATTTAACTATTTTCTCTCTACATTTAGCTGGAATCTCCTCAATTCTAGGAGCCATTAATTTTATTTCAACAATAATTAATATAAAACTAAAAGGAATAAGATTTGAACAAATACCATTATTTATTTGAGCAGTATTATTAACAGCTTTATTATTATTATTATCATTACCTGTCTTAGCTGGAGCTATCACAATACTCCTTACAGACCGTAACTTAAATACCTCATTCTTTGATCCATCAGGTGGAGGAGATCCAATTTTATACCAACATTTATTTTGATTTTTTGGTCACCCTGAAGTATATATTTTAATTATTCCAGCATTCGGAATAATTTCACATATTATTTCACAAGATTCAGGGAAAAAAGAAACCTTCGGAACATTAGGAATAATTTATGCTATAATAACTATTGGATTATTAGGTTTCGTTGTATGAGCCCATCATATATTTACAGTAGGAATAGATGTTGATACACGAGCTTATTTTACTGCAGCCACAATAATTATTGCTATTCCTACAGGAATCAAAATTTTTAGGTGATTAGCAACATTATATGGATCACAAATTATTTTTAATCCTTCTATTATATGAACATTAGGATTTGTATTCTTATTTACATCAGGAGGATTAACAGGTATTATTTTATCTAATTCTTCAATCGAC
M6.P.gen[.CoI]   CCTCGACTAAATAATATAAGATTTTGATTTTTACCCCCTTCATTAATTTTATTATTATCTAGAAGAATAGTAAATTCAGGATCAGGAACTGGATGAACAGTTTATCCACCTTTATCAAGAAGAATTTCTCATGCAGGAGCATCAGTTGATTTAACTATCTTCTCACTTCATTTAGCAGGAATTTCCTCAATTTTAGGAGCAATCAATTTCATTTCCACAATAATTAATATAAAATTAAAAGGAATAAGATTTGAACAAATACCATTATTTATTTGAGCAGTATCATTAACTGCATTATTATTACTTTTATCATTACCTGTTTTAGCTGGAGCTATCACAATACTTCTTACAGATCGTAATTTAAATACATCATTTTTTGATCCATCAGGAGGAGGGGATCCAATCTTATATCAACATTTATTCTGATTCTTTGGTCATCCTGAAGTATATATTCTAATTATTCCAGCATTTGGAATAATTTCACATATTATTTCACAAGACTCAGGAAAAAAAGAAACCTTTGGAACCTTAGGTATAATTTACGCTATATTAACTATTGGACTTTTAGGATTTGTAGTATGAGCTCATCATATATTCACAGTAGGTATAGATGTAGACACACGAGCATATTTTACTGCAGCTACAATAATTATTGCTATTCCTACAGGAATTAAAATTTTCAGATGATTAGCAACATTATATGGATCCCAAATTATTTTTAATCCATCAATTATATGAACCCTTGGATTTGTATTCTTATTTACATCAGGAGGATTAACAGGAATTATTTTATCTAATTCATCAATTGAT
M5.P.Lyg[.CoI]   CCACGATTAAATAATATAAGTTTCTGATTTTTACCCCCATCTTTAATCCTTTTACTATCAAGAAGAATAGTAAATTCTGGATCAGGAACAGGATGAACAGTTTATCCCCCTCTATCAAGAAGAATTTCACATGCAGGAGCATCAGTTGATTTAACTATTTTTTCTCTTCATTTAGCCGGAATTTCTTCAATTCTAGGTGCAATTAATTTCATTTCAACAATAATTAATATAAAATTAAAAGGAATAAGATTTGAACAAATACCATTATTTATTTGAGCAGTTTCACTAACAGCATTATTATTACTTTTATCTTTACCTGTATTAGCCGGAGCTATTACAATACTTCTTACAGACCGTAATTTAAATACATCATTCTTTGATCCTTCAGGAGGAGGAGATCCAATTTTATACCAACACTTATTTTGATTTTTTGGACATCCTGAAGTATATATTTTAATTATTCCAGCATTTGGAATAATTTCACATATTATTTCACAAGAATCAGGTAAAAAAGAAACCTTTGGAACATTAGGAATAATTTATGCTATAATAACTATTGGATTACTAGGATTTGTTGTATGAGCCCATCATATATTCACAGTAGGAATAGACGTAGATACACGAGCCTATTTTACTGCAGCAACAATAATTATTGCTATTCCAACAGGAATCAAAATTTTTAGATGATTAGCAACATTATATGGATCACAAATTATTTTTAATCCATCAACTATATGAACACTAGGTTTTGTATTTTTATTTACATCAGGGGGTTTAACAGGTATTATTTTATCTAACTCATCAATTGAT
F2.P.abi[.CoI]   CCACGATTAAATAATATAAGATTCTGATTTTTACCCCCTTCATTAATTTTATTACTATCAAGAAGAATAGTAAATTCTGGGTCAGGAACAGGTTGAACAGTTTATCCACCATTATCAAGAAGAATTTCACATGCTGGAGCATCAGTTGATTTAACTATTTTTTCCCTTCATTTAGCTGGAATCTCTTCAATTCTAGGAGCAATTAATTTTATTTCAACAATAATTAATATAAAATTAAAAGGAATAAGATTTGAACAAATACCATTATTTATTTGAGCAGTGTCACTAACTGCCTTATTATTACTATTATCATTACCTGTTCTAGCTGGAGCTATTACTATACTTCTAACAGATCGTAATTTAAATACATCATTCTTCGACCCATCAGGAGGAGGAGATCCAATTTTATACCAACATTTATTTTGATTTTTTGGACACCCTGAAGTATATATTTTAATTATTCCAGCATTTGGAATAATCTCTCATATTATTTCACAAGATTCAGGAAAAAAAGAAACCTTCGGAACATTAGGTATAATTTATGCTATAATAACTATTGGATTATTAGGGTTTGTTGTATGAGCTCACCATATATTTACAGTAGGTATAGATGTAGATACCCGAGCTTATTTTACTGCAGCTACAATAATTATTGCTATCCCTACAGGAATTAAAATTTTTAGATGATTAGCAACTTTATATGGATCACAAATTATTTTTAATCCATCAATTATATGAACATTAGGATTTGTATTCTTATTCACATCAGGAGGTTTAACAGGCATTATTTTATCTAATTCCTCAATTGAT
M4.P.alp[.CoI]   CCACGATTAAATAATATAAGATTCTGATTTTTACCCCCATCTTTAATCCTATTATTATCAAGAAGAATAGTAAATTCTGGGTCAGGAACAGGATGAACAGTATATCCCCCATTATCAAGAAGAATTTCACATGCAGGAGCATCAGTTGATTTAACTATTTTTTCTCTTCACTTAGCAGGTATTTCTTCAATTTTAGGAGCAATTAACTTTATTTCAACAATAATTAATATAAAATTAAAAGGAATAAGATTTGAACAAATACCATTATTTATTTGAGCTGTATCATTAACAGCATTATTACTACTTTTATCTTTACCTGTTCTAGCTGGAGCTATCACAATACTTTTAACAGATCGTAATTTAAATACATCATTCTTTGACCCATCAGGAGGAGGAGATCCAATTTTATATCAACATTTATTTTGATTTTTTGGACACCCTGAAGTTTACATTTTAATTATTCCAGCATTTGGAATAATTTCACATATTATCTCACAAGAATCAGGAAAAAAAGAAACCTTCGGTACATTAGGAATAATTTATGCTATAATAACTATTGGATTATTAGGTTTTGTTGTATGAGCTCACCATATATTTACAGTAGGAATAGATGTAGATACACGAGCTTATTTTACTGCAGCAACAATAATTATTGCTATTCCTACAGGAATCAAAATTTTTAGATGACTAGCAACATTATATGGATCTCAAATTATTTTTAATCCATCAACTTTATGAACTCTAGGATTTGTATTTTTATTTACATCAGGAGGTTTAACAGGTATTATTTTATCTAACTCCTCAATTGAT
F3.P.coa[.CoI]   CCACGACTAAATAATATAAGATTTTGATTTTTGCCCCCGTCTTTAATCCTTTTACTATCAAGAAGAATAGTAAATTCTGGATCAGGAACAGGATGAACAGTTTATCCTCCTTTATCAAGAAGAATTTCACACGCAGGAGCATCAGTTGACTTAACTATTTTTTCTCTCCATTTAGCTGGAATCTCATCAATTTTAGGGGCAATTAATTTTATTTCAACAATAATTAATATAAAACTAAAAGGAATAAGATTTGAACAAATACCATTATTTATTTGAGCAGTATCATTAACAGCATTATTATTACTTTTATCATTACCTGTATTAGCTGGAGCTATTACAATACTATTAACAGACCGTAATTTAAATACATCATTTTTTGATCCATCAGGAGGAGGAGATCCTATTTTATACCAACATTTATTTTGATTCTTTGGACATCCTGAAGTTTATATTTTAATTATTCCAGCTTTCGGAATAATCTCACATATTATTTCACAAGAATCAGGAAAGAAAGAAACTTTCGGAACACTAGGAATAATTTATGCTATAATAACTATTGGATTATTAGGATTCGTTGTATGAGCTCACCATATATTTACAGTAGGAATAGATGTAGATACACGAGCTTATTTTACAGCAGCAACAATAATTATTGCCATTCCTACAGGAATTAAAATTTTTAGGTGATTAGCAACATTATACGGATCACAAATTATTTTTAATCCATCAACTATATGAACTCTAGGATTTGTTTTTTTATTTACATCAGGGGGCTTAACAGGAATTATTTTATCCAATTCATCTATTGAT
K9.P.chl[.CoI]   CCACGATTAAATAATATAAGATTTTGATTTCTACCCCCATCATTAATTTTATTATTATCTAGAAGATTAGTTAATTCAGGATCAGGAACAGGATGAACAGTTTATCCACCTTTATCCAGAAGTATTTCCCACGCAGGAGCATCTGTAGATTTAACTATTTTCTCACTTCATTTAGCAGGAATCTCATCAATTCTAGGAGCTATTAATTTTATTTCAACAATAATTAATATAAAATTAAAAGGAATAAAATTCGAACAAATACCATTATTTATTTGAGCAGTATCATTAACAGCATTACTTCTATTATTATCATTACCAGTTTTAGCTGGAGCAATTACAATACTTCTTACAGATCGTAATTTAAATACATCATTTTTTGACCCATCAGGCGGAGGAGATCCAATTTTATATCAACATTTATTTTGATTTTTTGGACACCCTGAAGTTTACATTTTAATTATTCCCGCATTTGGTATAATTTCTCATATTATTTCTCAAGAATCAGGAAAAAAAGAAACATTTGGTACATTAGGTATAATTTATGCTATGATAACTATTGGATTATTAGGTTTTGTTGTATGAGCTCATCATATATTTACCGTAGGAATAGATGTAGACACACGAGCTTATTTTACTGCAGCAACTATAATTATTGCAATTCCTACAGGAATTAAAATTTTTAGATGATTAGCAACATTATATGGATCACAAATTATTTTTAATCCATCAACATTATGAACTCTAGGATTTGTATTCTTATTTACATCAGGTGGATTAACAGGAATTATTTTATCAAATTCATCTATTGAT
L9.N.lit[.CoI]   CCACGATTAAATAATATAAGATTTTGATTTTTACCCCCTTCACTAATTTTATTACTTTCCAGAAGAATAGTAAACTCAGGATCAGGTACTGGATGAACAGTATACCCCCCCCTATCAAGAAGAATTTCTCATGCAGGAGCATCAGTAGATTTAACTATTTTCTCTCTACATTTAGCCGGAATTTCTTCTATTTTAGGAGCTATTAATTTTATTTCAACCATATTTAATATAAAAATTAAAGGAATAAAATTTGAACAAATACCTTTATTTATTTGAGCAGTTTCACTAACTGCATTATTATTACTTCTATCTTTACCAGTACTAGCTGGAGCTATTACTATACTTCTAACAGATCGTAATTTAAATACATCATTTTTTGACCCATCAGGAGGGGGAGATCCAATTTTATATCAACATTTATTTTGATTTTTTGGACACCCAGAAGTTTATATTTTAATTATTCCAGCATTCGGAATAATTTCACATATTATTTCTCAAGATTCAGGAAAAAAGGAAACTTTTGGTACTCTAGGAATAATTTATGCTATGATAACAATTGGATTATTAGGATTTGTCGTATGAGCTCACCATATATTTACAGTAGGAATAGATGTTGATACACGAGCTTATTTTACAGCAGCTACAATAATCATTGCAATTCCAACAGGAATTAAAATTTTTAGATGATTAGCAACACTTTATGGATCACAAATTATTTTTAATCCATCAATATTATGAACTTTAGGGTTTGTATTTTTATTTACATCAGGTGGATTAACAGGAATTATCTTATCTAATTCATCTATTGAT
H8.S.ann[.CoI]   CCACGATTAAATAATATAAGATTTTGATTTCTCCCCCCATCATTAATTTTATTATTATCAAGTAGAATAGTTAATTCTGGATCAGGAACAGGATGAACTGTCTATCCTCCATTATCAAGAAGAATCTCTCATGCAGGAGCATCAGTTGATATAACTATTTTTTCTTTACATTTAGCAGGTATTTCTTCAATTCTAGGAGCTATTAATTTCATTTCAACAATAATTAATATACGAGTAAAGGGGATAACATTTGAACGAATACCTCTATTTATTTGAGCAGTGTCATTAACAGCTATTCTTTTATTATTATCTTTGCCAGTTTTAGCAGGAGCTATTACAATACTATTAACTGACCGAAATTTAAATACATCATTTTTTGACCCATCAGGAGGAGGTGATCCCATTTTATATCAACACTTATTTTGATTTTTTGGACATCCAGAAGTATATATTTTAATTATTCCAGCATTTGGGATAATTTCTCATATTATTTCACAAGAGTCAGGAAAAAAGGAAACATTTGGAACACTTGGAATAATTTATGCTATAATAACAATTGGATTATTAGGATTTATTGTATGGGCCCATCATATATTTACTGTAGGAATAGATGTAGATACACGAGCATATTTTACAGCAGCAACTATAATCATTGCAATTCCTACAGGAATTAAAATTTTTAGTTGGCTAGCTACATTATATGGATCACAGATTATTTTTAATCCTTCTATACTTTGAACTTTAGGGTTTGTATTCCTCTTTACATCTGGTGGATTAACAGGAATTATTTTATCTAATTCATCAATTGAT
N2.F.cre[.CoI]   CCTCGATTAAATAATATAAGATTTTGATTTTTACCTCCTTCATTAATTTTACTATTATCTAGAAGAATAGTAAATTCAGGATCAGGAACAGGATGAACTGTTTATCCACCCCTATCAAGAAGAATTTCACATTCAGGAGCATCAGTTGATTTAACAATTTTTTCATTACATTTAGCAGGAATTTCATCAATTTTAGGGGCAATTAATTTTATCTCAACAATGATTAATATAAAACTAAAAGGAATAAAATTTGAACAAATACCTTTATTTATTTGAGCAGTTTCATTAACTGCATTATTACTACTTCTTTCTCTTCCTGTATTAGCTGGAGCTATCACAATACTTCTTACTGATCGTAATCTAAATACATCATTTTTTGACCCATCAGGAGGAGGAGATCCAATTCTATATCAACATTTATTTTGATTTTTTGGACACCCAGAAGTTTATATTCTTATTATTCCAGCTTTTGGAATAATTTCACATATTATTTCACAAGACTCAGGTAAAAAGGAAACCTTTGGAACTTTAGGAATAATTTATGCTATAATAACAATTGGATTACTAGGATTTGTTGTATGAGCTCATCATATATTTACAGTAGGAATAGATGTAGATACACGAGCTTATTTTACAGCAGCCACAATAATTATTGCAATTCCTACAGGAATTAAAATTTTTAGATGATTAGCTACATTATATGGATCACAAATTATTTTTAATCCATCAATAATATGAACTATTGGATTTGTATTCTTATTTACATCTGGAGGATTAACAGGAATTATTTTATCTAATTCATCAATTGAT
L1.T.not[.CoI]   CCACGATTAAATAATATAAGATTTTGATTCCTTCCACCATCTTTAACCCTCCTTCTATCAAGAAGAATAGTAAACTCAGGATCAGGAACAGGTTGAACAGTATATCCACCCCTATCTAGAAACATATCACATGCAGGAGCATCTGTAGATTTAACAATTTTCTCTCTTCATCTAGCAGGAATTTCATCAATTTTAGGAGCAATTAATTTTATCTCAACTATAATTAATATACGAGTAAAAGGAATAAAATTCGAACGAATACCTTTATTTGTTTGAGCAGTATCTTTAACAGCATTGTTGTTATTATTATCATTACCAGTATTAGCTGGTGCAATTACTATATTATTAACAGATCGAAACCTAAATACTTCATTCTTCGACCCTTCAGGAGGAGGAGACCCAATTCTTTACCAACATCTATTTTGATTTTTTGGACACCCTGAAGTATATATTTTAATTATTCCAGCATTTGGAATAATCTCACACATTATTTCTCAAGAATCAGGAAAAAAAGAAACATTTGGGACATTAGGAATAATTTATGCAATAATAACTATTGGATTATTAGGATTTGTTGTATGAGCACATCATATATTTACAGTAGGAATAGATGTAGATACACGAGCTTATTTTACAGCAGCTACAATAATTATTGCTATTCCTACAGGAATTAAAATTTTTAGATGGTTAGCAACTTTATATGGATCACAATTAATTTTTAACCCATCTATATTATGAACTCTAGGATTTGTATTCTTATTTACTATAGGTGGATTAACAGGAATTATTTTATCAAATTCATCAATTGAT
N9.E.ova[.CoI]   CCTCGATTAAATAATATAAGGTTTTGATTTCTACCTCCATCATTAATTCTTCTATTAACAAGAAGATTAGTGAATTCAGGATCAGGGACAGGATGAACTGTTTACCCTCCTTTATCAAATAATATCTCTCATGCAGGTGCATCAGTAGATATAACTATTTTTTCTCTTCATCTAGCAGGAATTTCATCAATTTTAGGAGCAATTAATTTTATTTCTACTATAATTAATATACAAGTAAAAGGAATAAATTTTGAACGAATACCTTTATTTATTTGAGCTGTTTCACTAACAGCTTTATTACTTTTATTATCTTTACCAGTTCTTGCTGGTGCTATTACAATACTTTTAACAGATCGAAATTTAAATACATCATTTTTTGACCCTTCAGGAGGAGGGGATCCAATTTTATACCAACACTTATTTTGATTTTTTGGTCACCCAGAAGTTTATATTTTAATTATTCCTGCATTTGGTATAATTTCTCATATTATTTCACAAGAGTCTGGTAAAAAAGAAACATTTGGCACTTTAGGTATAATTTATGCTATACTTACAATTGGATTATTAGGTTTTGTAGTATGAGCCCATCATATATTCACTGTAGGAATAGATGTTGATACTCGAGCATATTTTACAGCAGCTACTATAATTATTGCAATTCCTACAGGAATTAAAATTTTTAGTTGACTAGCAACTTTATATGGATCCCAAATTATCTTCAGACCTTCTATAATATGAACATTAGGATTTGTATTTTTATTTACAATAGGAGGATTAACAGGAATTATTTTATCTAATTCATCTATTGAT
N8.A.bru[.CoI]   CCTCGATTAAATAATATAAGATTTTGATTTTTACCTCCCTCAATTAACTTATTATTATTTAGAAGATTAGTAAATTCAGGTTCTGGAACAGGATGAACTATTTATCCTCCATTATCAAGAAGAATTTCCCATGCAGGAGCATCAGTAGATTTAACTATTTTTTCTCTCCATTTAGCAGGAATTTCTTCTATTTTAGGTGCTATTAATTTTATTTCAACAATAATTAATATACGTATTAAAGGAATAAAATTAGAACAAATACCATTATTTATTTGAGCTGTTTCATTAACAGCTCTTTTATTATTATTATCATTACCTGTATTAGCTGGTGCCATTACAATATTACTTACTGATCGAAACTTAAATACTTCATTTTTTGATCCTTCTGGTGGAGGAGACCCAATTTTATATCAACATCTATTTTGATTTTTTGGTCATCCTGAAGTTTATATTCTTATTATTCCAGCTTTTGGAATAATTTCACATATTATTTCTCAAGAAGCTGGAAAAAAAGAAACATTTGGAACATTAGGAATAATCTATGCTATACTAACTATTGGATTATTAGGATTTGTAGTTTGAGCTCATCATATATTTACTGTTGGTATGGATGTTGATACTCGAGCATATTTTACTGCAGCAACTATGATTATTGCTATTCCCACAGGAATTAAAGTATTTAGATGATTAGCAACATTATATGGATCACAATTAATTTTTAATCCTTCAATAATTTGAATTTTAGGATTTATTTTTTTATTTACTTTAGGAGGATTAACAGGAATTTTATTATCAAATTCATCAATTGAT


[Cytb]
XX.N.fer[.Cytb]  ATTTTGAGGAGCAACTGTTATCACTAGATTATTATCTGCAATCCCTTATTTAGGAACATCCCTAGTATATTGACTATGAGGGGGATTCTCAGTTGATAATGCTACATTAACACGATTTTTTACATTTCATTTTATTATCCCTTTTATTATTATTGCAATAACAATAATTCATTTATTATTTCTACATGAAACAGGATCAAGAAATCCATTAGGACTAAATAGAAACCTAGATAAAATTCCATTTCATCCTTATTTCTCATTCAAAGATATTTTAGGATTTATTATCATAATTACATTTTTAATTATAGTAGTATTAATATCACCAAATTTATTTGGAGATCCAGATAATTTCATACCCGCAAATCCAATAATTACCCCCCTGCATATTAAACCAGAATGATATTTTTTATTTGCTTACGCGATTTTACGATCAATTCCAAATAAATTAGGAGGTGTAATTGCTTTAATTATATCAATCTTAATTCTTATAATTTTACCATTTTATCACTTTAAAAATTTTAAAAGATTAATTTTTTACCCATTAAATCAAATTATATTTTGAATAATAATTTGTAATATTATTTTATTAACATGAATTGGATATAGTCCAGTAGAATTACCATATGATTTTTTAGGGCAATTATTTACATTAATTTATTTTTTATATTTTATCTTTAATCCATTAATTACTAAGTTATGAGATAAAATTATTAATTAA
Xf.N.myo[.Cytb]  ATTCTGAGGAGCAACTGTAATTACTAGATTATTATCTGCAATCCCATATCTTGGTACATCATTAGTATATTGATTATGAGGGGGATTCTCAGTAGATAATGCTACATTAACACGATTTTTTACTTTTCATTTTATTATTCCCTTTATTATTCTTGCTTTAACAATGATTCACCTAATATTTTTACATGAAACAGGGTCAAGAAACCCATTAGGACTAAATAGAAACTTAGATAAAATTCCATTCCACCCCTATTTTTCATTTAAAGATATTTTAGGATTTATTATTATAATCACCCTTTTAATTATAGTAGTTTTAATATCACCCAATATATTCGGAGATCCTGATAATTTTATACCTGCAAATCCTATAATTACACCCCTTCATATTAAACCAGAATGATATTTTTTATTTGCTTATGCAATTTTACGATCAATTCCAAATAAACTAGGAGGTGTTATTGCCCTAGTTTTATCAATTTTAATTTTAATAATTTTACCATTTTACCATAATAAAAATTTTAAAAGATTATTATTTTACCCATTAAGACAAATAATATTCTGAATAATAATTTGTAATATTATCTTATTAACCTGAATTGGATATAGGCCAGTTGAATTACCATATGATATTATAGGCCAAGTATTTACATTTATTTATTTTTTATATTTTATTTTAAATCCATTAATTACTAAATTATGAGACAATATTATTAATTAA
Xe.P.mae[.Cytb]  ATTTTGAGGGGCAACAGTAATTACTAGATTACTATCAGCAATCCCATATTTAGGTACATCTCTTGTATACTGATTATGGGGAGGATTTTCTGTTGATAATGCTACTTTAACACGATTTTTCACATTTCATTTTATCATCCCATTTATTATTATTGCTTTAACCATTATTCATTTAATATTTTTACATGAAACAGGATCAAGAAACCCTATAGGAATAAATAGAAATTTAGATAAAATTCCATTTCACCCTTACTTCTCATTCAAAGATATTTTAGGATTCATTATTATAATTACTATATTAACTTTAGTAATTCTAATTTCACCTAATATATTTGGAGACCCAGATAATTTTATACCAGCAAACCCTATAATCACACCTCTTCATATTAAACCAGAATGATATTTTTTATTTGCTTATGCAATTCTACGTTCAATTCCAAATAAATTAGGAGGAGTAATTGCTCTAGTTATATCAATTTTAATCTTAATAATCTTACCATTTTATCACTTCAAAAATTTTAAAAGTTTAATTTTTTATCCAATCAATCAATTTATATTTTGATCAATAATTTCAAATATTATTTTACTAACTTGAATTGGATTTAGTCCTGTAGAATCGCCTTATGATATTATAGGACAAATATTTACAATAATCTATTTTTTTTATTTTATTATTAATCCATTAATTTCAAAAATATGAGATAATATTTTAAATTAA
Xd.N.tor[.Cytb]  ATTTTGAGGGGCAACTGTAATTACTAGATTATTATCTGCAATCCCATATCTAGGTACATCATTAGTATATTGATTATGGGGGGGTTTCTCAGTAGATAACGCCACATTAACACGATTTTTTACTTTCCATTTTATTATTCCTTTTATTATTCTTGCATTAACAATAATTCACTTAATATTCTTACACGAAACAGGATCAAGAAATCCATTAGGATTAAATAGAAACTTAGATAAAATTCCATTTCACCCCTACTTCTCTTTTAAGGATATTTTAGGGTTCATTATCATAATTACATTTTTAATTATAGTAGTTTTAATTTCACCAAATATATTTGGAGACCCAGATAATTTTATACCTGCAAATCCTATAATTACACCCTTGCATATTAAACCAGAATGATATTTCTTATTTGCTTATGCTATCTTACGATCAATTCCTAATAAATTAGGAGGTGTAATTGCTTTAATTATATCAATTTTAATTCTAATAATTTTACCATTTTATCATTATAAAAACTTTAAAAGATTATTATTTTATCCATTAAATCAAATTTTATTCTGATTAATAATCTGTAATATTATTTTATTAACATGAATCGGATATAGGCCAGTAGAGCTACCATATGATATTATAGGCCAAGTATTTACATTAATTTATTTTTTATATTTTATTATAAACCCATTAATTACTAAATTATGAGATAATATTCTTAATTAA
Xc.A.his[.Cytb]  ATTTTGAGGAGCAACAGTAATTACTAGACTATTGTCAGCAATTCCATATTTAGGAACATCATTAGTATATTGATTATGGGGAGGATTTTCCGTAGACAATGCTACACTAACACGATTTTTTACTTTTCATTTTATTATTCCTTTTATTATTCTTGCCTTAACAATAATTCATTTAATATTTTTACATGAAACCGGATCAAGAAATCCATTAGGATTAAACAGAAATTTAGATAAAATTCCATTTCACCCTTACTTCTCATTCAAAGATATTTTAGGATTTATTATTATAATTACATTTTTAGTAATAGTAGTTTTAATATCACCTAACATATTTGGAGATCCAGATAATTTTATACCCGCAAACCCTATAATTACACCTCTCCATATTAAGCCTGAATGATATTTTTTATTTGCTTATGCAATTTTACGATCAATCCCTAATAAATTAGGAGGTGTAATTGCCTTAGTCATATCAATTTTAATTTTAATAATTTTACCATTTTATCACCTTAAAAATTTTAAAAGATTATTATTTTACCCATTAAATCAAATTATATTTTGATTTATAATTTGTAATATTATTTTATTAACATGAATTGGATATAGGCCTGTTGAATTACCATATGACATTATAGGACAAGTGTTTACATTTATTTATTTTTTATATTTTATTTTAAATCCATTAATAACTAAGCTATGAGATAATATCCTTAATTAA
Xb.N.sti[.Cytb]  ??????????????????????????????????????????????????????????????????????????????????????????????????????????????????????????????????????????????????????????????????????????????????????????????????????????????????????????????????????????????????????????????????????????????????????????????????????????????????????????????????????????????????????????????????????????????????????????????????????????????????????????????????????????????????????????????????????????????????????????????????????????????????????????????????????????????????????????????????????????????????????????????????????????????????????????????????????????????????????????????????????????????????????????????????????????????????????????????????????????????
Xa.P.tes[.Cytb]  ATTTTGAGGAGCAACAGTTATTACTAGATTACTATCAGCTATCCCATATTTAGGAACATCTATAGTATACTGATTATGAGGAAGATTTTCTATTGATAATGCCACTTTAACACGTTTCTTTACATTTCACTTTATTATTCCATTTATTATTATTGCTTTAACCATTATTCACTTAATATTTTTACACGAAACAGGATCAAGAAATCCTTTAGGGGTTAATAGAAATTTAGATAAAATTCCTTTTCACCCTTATTTTTCTTTTAAAGATATTTTAGGATTTATTATTATAATTACTATATTAATTATAGTAATTTTAATTTCACCTAATATATTTGGTGACCCTGATAATTTTATGCCAGCAAATCCTATAATCACTCCACTTCATATTAAACCAGAATGATACTTCTTATTTGCTTACGCAATTTTACGTTCAATTCCCAATAAACTAGGCGGAGTAATTGCTCTAATTATATCAATTATAATTTTAATAGTATTACCATTTTATCATATTAAAAATTTTAAAAGACTTATATTTTATCCAATTAATCAAATTTTATTTTGATCAATGATTTCTAATATTATTTTATTAACTTGAATTGGATTTAGCCCTGTAGAATCTCCTTATGATATTATAGGACAAATATTTACAATAATTTATTTTATATATTTTATTATTAATCCACTAATTACAAAAATATGAGATAATTTTCTTGATTTA
M3.E.den[.Cytb]  ATTTTGAGGTGCAACTGTAATTACTAGATTATTATCTGCAATTCCATATTTTGGAACATCATTAGTAAATTGATTATGAGGAGGATTTTCAGTAGACAATGCTATATTAACACGATTCTTTACCTTTCATTTTATTATTCCTTTTATTATTCTTTCATTAACAATAATTCATTTAATATTTTTACATAAAACAGGATCTAGAAACCCATTAGGACTAAATAGTAATTTAGATAAAATCCCATTTCATCCTTACTTCTCATTTAAAGATATACTAGGATTTATTATTATAATTACATTTTTAATTATAGTAGTTTTAATATGTCCTAATATATTTGGAGATCCAGATAATTTTTTACCTGCAAACCCTATAATTACTCCAATTCACATTAAACCAGAATGATATTTTTTATTTGCATATGCAATTTTACGATCAATTCCTAATAAACTAGGAGGTGTTATTGCTTTAGTTATATCAATCTTAATTCTTATAATTTTACCATTTTACCACTTTAAAAACTTTAAAAGATTATTATTTTATCCATTAAATCAAGTAATATTCTGATTTATAATTTGTAATATTATTTTATTAACATGAATTGGATATAGTCCAGTTGAAATACCATATGATATTATAGGTCAAGTATTTACACTAATTTATTTTTTATATTTTATTTTAAATCCATTAATTACTAAATTATGAGATAAAATTATTAATTAA
D9.P.mol[.Cytb]  ??????????????????????????????????????????????????????????????????????????????????????????????????????????????????????????????????????????????????????????????????????????????????????????????????????????????????????????????????????????????????????????????????????????????????????????????????????????????????????????????????????????????????????????????????????????????????????????????????????????????????????????????????????????????????????????????????????????????????????????????????????????????????????????????????????????????????????????????????????????????????????????????????????????????????????????????????????????????????????????????????????????????????????????????????????????????????????????????????????????????
9n.P.cta[.Cytb]  ATTCTGAGGTGCAACTGTTATTACTAGATTATTATCAGCAATTCCATATATTGGTAGATCAATAGTATATTGATTATGAGGGGGATTTTCAGTAGATAATGCTACATTAACACGATTTTTTACTTTTCATTTTATAATTCCTTTTATTATTTTAGCATTAACATTAATTCACTTAATATTCTTACATGAAACAGGATCCAGAAACCCACTAGGACTAAAAAGAAATTTAGATAAAATTCCATTTCATCCTTACTTTTCATTCAAAGATATAATAGGATTTATTATTATAATAACATTTTTAATTATAGTAGTTTTAATAGAACCTAATATATTAGGAGACCCAGATAATTTTATACCAGCTAATCCTATAATCACCCCCCTTCATATTAAACCAGAATGATATTTTTTATTTGCATACGCAATTTTACGATCAATTCCTAATAAATTAGGGGGTGTTATTGCTTTAATTATATCAATTTTAATTCTTATAATTTTACCATTTTACCACTATAAAAATTTTAAAAGATTATTATTTTATCCATTAAGCCAAACAATATTTTGATTAATAATTTGTAATATTATTATATTAACATGAATTGGATATAGACCAGTTGAACTCCCATATGATACAATAGGACAAATTTTTACATTAATTTATTTTTTATATTTTATCATAAATCCCCTAGTAACTAAATTATGAGATATCATTATTAACTAA
9m.A.nim[.Cytb]  ATTTTGAGGGGCAACTGTAATTACTAGATTATTATCTGCAATTCCATATATTGGAACATCATTAGTATATTGATTATGGGGGGGATTTTCAGTAGATAATGCAACATTGACACGATTCTTTACTTTTCATTTTATTATTCCTTTCATTATCCTTGCTTTAACAATAATTCATTTAATATTCTTACATGAAACAGGATCAAGAAACCCCTTAGGATTAAATAGAAATTTAGATAAAATCCCATTTCACCCATATTTTTCATTCAAGGATATTTTAGGATTTATTATTATAATTACATTTTTAATTATAGTAGTTTTAATTTCCCCAAATATATTTGGAGATCCAGATAATTTTATACCTGCTAACCCAATAATTACCCCTCTTCATATTAAACCAGAGTGATATTTCTTATTTGCTTATGCAATTCTACGATCAATTCCTAACAAACTAGGGGGAGTAATTGCATTAGTTATATCAATTTTAATTTTAATAATTATACCATTTTATCATTATAAAAATTTTAAAAGATTATTATTTTATCCATTAAATCAAATTATATTTTGATTAATAATTTGTAATATTATTTTATTAACATGAATTGGATATAGGCCCGTTGAATTACCATATGATTTTATAGGACAAATATTTACATTAATTTATTTTTTATATTTTATTTTAAACCCTTTAATTACTAAATTATGAGATAATATTCTTATTAAA
9f.P.sim[.Cytb]  ATTTTGAGGTGCAACAGTTATTACTAGATTATTATCAGCAATTCCTTATTTAGGAACATCATTAGTATATTGATTATGAGGGGGATTTTCTGTTGATAACGCCACTTTAACACGATTTTTTACCTTTCATTTTATCATTCCATTTATTATTGTTGCATTAACATTAATTCACTTAATATTTTTACATGAAACAGGTTCAAGAAACCCTTTAGGAGTTAATAGTAATATAGATAAATTACCCTTTCATCCTTACTTCTCATTTAAAGATATTTTAGGTTTTATTATCATAATTTCTATATTAATTATGATTATTCTGGTATCTCCAAATTTATTTGGAGACCCTGATAATTTCATACCAGCTAATCCAATAATCACCCCACTACATATTAAACCAGAATGATATTTTTTATTTGCTTACGCGATTTTACGATCAATCCCTAATAAATTAGGAGGAGTAATTGCACTAATTATATCAATTTTAATTTTAATAATTATACCATTTTATCACCTAAAAAATTTCAAAAGTTTAATTTTTTATCCAATTAACCAAATTATATTTTGAATAATAATTTCTAATATTATATTATTAACCTGAATTGGATATAGACCTGTTGAATCACCATATGATAATATAGGACAACTATTTACATTAATTTATTTTTTTTATTTTATAATTAACCCACTAATTACTAAATTATGAGATTATATTTTAAATTAA
9e.B.sp.[.Cytb]  TTTTTGAGGAGCAACCGTAATTACCAGATTATTATCTGCAATTCCATACCTTGGAACATCATTAGTATATTGATTGTGAGGGGGATTTTCAGTAGATAATGCTACATTAACACGATTTTTTACTTTTCATTTTATTATTCCTTTTATTATTCTTGCTCTAACAATAATTCATTTAATATTTTTACATGAAACAGGATCAAGGAATCCATTAGGATTAAATAGAAATTTAGATAAAATTCCATTTCACCCATATTTTTCATTTAAAGATATTTTAGGATTTATTATTATAATTACATTTTTAATTATAGTAGTTTTAATATATCCTAATATATTCGGAGACCCAGATAATTTTATACCCGCTAATCCTATAATTACACCCCTTCATATTAAACCAGAATGATATTTTTTATTTGCTTATGCAATTTTACGATCAATCCCTAACAAATTAGGAGGAGTAATTGCTTTAATTATATCAATTTTAATTTTAATGATTATACCATTTTTTCACTATAAAAACTTTAAAAGATTATTATTTTATCCATTAAATCAAATTATATTTTGACTAATAATTTGTAACATTATATTATTAACATGAATCGGATACAGACCAGTTGAATTACCATATGATTTTATAGGTCAAATATTTACAATAATTTATTTTTTATATTTTTTTTTAAACCCTTTAATTACTAATTTTTGAGATAATATTCTTGTTAAA
9d.A.vit[.Cytb]  ATTTTGAGGAGCAACAGTAATTACTAGATTATTATCTGCAATCCCATATCTAGGAACATCACTAGTATATTGATTATGAGGAGGATTTTCAGTGGATAATGCTACTTTAACACGATTTTTTACTTTTCATTTTATTATTCCTTTTATTATTCTTGCTTTAACAATAATTCACTTAATATTTTTACATGAAACAGGATCAAGAAACCCATTAGGATTAAATAGAAATTTAGATAAAATTCCATTTCACCCTTATTTCTCATTCAAGGATATTTTAGGATTTATAGTAATAATTACATTTTTAGTGATAGTAGTTTTAATATCACCTAATATATTTGGAGACCCAGATAATTTTATACCAGCTAACCCTATAATTACACCTCTTCATATTAAACCTGAATGATACTTTTTATTTGCTTATGCGATTTTACGATCAATTCCTAATAAATTAGGAGGTGTAATTGCATTAATTATATCAATTTTAATTTTGATAGTTCTACCATTTTATCACCTTAAAAATTTTAAAAGATTATTATTTTATCCATTAAATCAAATTATATTTTGATTTATAATTTGTAATATTATTCTATTAACATGAATTGGATACAGACCTGTCGAATTACCATATGATATTATAGGTCAAGTATTCACATTAATTTATTTTTTATATTTTATTTTAAATCCATTAATTACCAAACTATGAGATAATATTCTTAATTAA
9c.A.toe[.Cytb]  ATTTTGAGGAGCAACAGTGATTACTAGATTATTATCCGCAATCCCATATTTAGGAACATCACTAGTATACTGATTATGGGGGGGATTTTCAGTTGATAATGCTACTTTAACACGATTTTTTACCTTTCATTTTATTATTCCTTTTATTATTCTTGCTCTAACAATAATTCATTTAATATTTTTACATGAAACAGGATCAAGAAATCCATTAGGATTAAATAGAAATTTAGATAAAATCCCATTTCACCCTTATTTCTCATTCAAGGATATTTTAGGATTTATTGTAATAATCACATTTTTAGTATTAGTAGTTTTAGTATCGCCTAACATATTTGGAGATCCAGATAATTTTATACCAGCCAACCCTATGATTACACCCCTTCATATTAAACCTGAATGATATTTTTTATTTGCTTACGCAATTTTACGATCAATTCCTAATAAATTAGGGGGTGTAATTGCTTTAATTATATCAATTTTAATTTTAATAATTTTACCATTTTATCACCTTAAAAATTTTAAGAGATTATTATTCTACCCACTAAATCAAATTATATTTTGAATTATAATTTGTAATATTATTCTACTAACATGAATTGGATACAGACCTGTTGAATTACCGTATGATATTATAGGACAAGTATTTACATTAATTTATTTTTTATATTTTATTTTAAACCCATTAATTACCAAACTATGAGATAATATTCTAAATTAA
9b.N.vsm[.Cytb]  ATTTTGAGGGGCAACAGTAATTACTAGTTTATTATCTGCAATCCCATATATTGGAACATCATTAGTATACTGATTATGAGGGGGATTTTCAGTTGATAACGCAACATTAACACGATTTTTTACTTTCCATTTTATTATTCCATTTATTATTTTAGCTATAACATTAATTCATTTAATATTTTTACATGAAACAGGATCAAGAAATCCATTAGGATTAAATAGAAACTTTGATAAAATTCCATTTCACCCATATTTCTCATTCAAGGATATTTTAGGATTTATCATCATAATTACAATTTTAATTATAGTAGTTTTAATATCACCCAACATATTTGGAGACCCAGATAATTTTATACCTGCAAACCCTATAATTACTCCTCTTCACATCAAACCAGAATGATATTTTTTATTCGCATACGCTATTCTACGATCTATTCCAAATAAATTAGGGGGGGTAATTGCATTAGTTATATCAATTTTAATTCTTATAATTTTACCATTTTTTCACCATAAAAATTTTAAAAGATTATTATTTTATCCATTAAATCAAATTTTATTCTGATTAATAATTTGTAATATTATTATATTAACATGAATTGGATATAGCCCAGTTGAAATACCATATGATTCCATGGGACAAATATTTACATTAATTTATTTTTTATACTTCATTTTAAATCCATTAATCACTAATCTATGGGATAAAATTATTAATTAA
9a.A.spi[.Cytb]  ATTTTGAGGGGCAACAGTAATTACTAGATTACTATCTGCAATCCCATATTTAGGGACATCAATAGTATACTGATTATGAGGGGGATTTTCAGTTGACAATGCTACTTTAACACGATTTTTTACTTTTCATTTTATTATTCCTTTTATTATTCTTGCTATAACAATAATTCATTTAATATTTTTACATGAAACAGGATCAAGAAATCCATTAGGATTAAACAGAAATTTAGATAAAATCCCATTTCACCCTTATTTTTCATTCAAAGATATTTTAGGATTTATTGTAATGATTACATTTTTAGTAATAGTAATTTTAATTTCACCTAATATATTTGGAGATCCAGATAATTTTATACCAGCTAATCCTATAATTACACCTCTTCATATTAAACCTGAGTGATACTTTTTATTTGCTTACGCAATTTTACGATCAATTCCTAATAAATTAGGGGGTGTAATTGCTTTAATTATATCAATTTTAATTTTAATAATTTTACCATTTTATCACCTTAAAAATTTTAAAAGATTATTATTTTATCCATTAAATCAAATTATATTTTGATTTATAATTTGTAATATTATTCTATTAACGTGAATTGGGTACAGGCCTGTTGAATTACCATATGATATTATAGGACAAGTATTTACATTAATTTATTTTTTATATTTTATCTTAAACCCATTAATTACCAAACTATGAGATAATATTCTTAATTAA
8n.A.god[.Cytb]  ATTTTGAGGGGCAACAGTAATTACCAGACTATTGTCAGCAATTCCCTATTTAGGAACATCATTAGTATACTGATTATGAGGGGGGTTCTCTGTAGACAATGCTACACTAACACGATTTTTTACTTTTCATTTTATTATTCCTTTTATTATTCTTGCCTTAACAATAATTCATTTAATATTTTTACATGAAACAGGATCAAGAAATCCATTAGGATTAAATAGAAACTTAGATAAAATTCCATTTCACCCTTACTTCTCATTCAAAGATATCTTAGGATTTATTATTATAATTACATTTTTAGTAATAGTAGTCTTAATATCACCTAACATGTTTGGTGACCCAGATAATTTTATACCTGCAAATCCTATAATTACACCTCTTCATATTAAACCTGAGTGATATTTTTTATTTGCTTATGCAATTTTACGATCAATCCCTAATAAATTAGGAGGTGTAATTGCTCTAGTTATATCAATTTTAATTTTAATAATTTTACCATTTTATCATATTAAAAATTTTAAAAGATTATTATTTTACCCATTAAATCAAATTATATTTTGATTTATAATCTGTAACATTATTTTATTAACATGAATTGGATACAGACCTGTTGAATTACCATATGATATTATAGGACAGGTATTTACATTAATTTATTTTTTATATTTTATTTTAAACCCATTAATAACTAAACTATGAGATAATATTATTAATTAA
8m.P.ger[.Cytb]  ATTTTGAGGGGCAACAGTAATTACTAGATTATTATCAGCTATCCCATATTTAGGGACATCCTTAGTATATTGATTATGAGGGGGATTTTCTGTTGATAATGCTACATTAACACGATTTTTTACTTTTCACTTTATTATTCCATTCATTATTGTTGCTTTAACTATTATTCACCTAATATTTTTACATGAAACAGGATCAAGAAATCCTATAGGAACAAATAGAAATTTAGATAAAATTCCATTTCATCCTTATTTTTCTTTTAAAGATATTTTAGGATTTATTATCATAATTACTATATTAATTATAGTAATTTTAATTTCACCTAATTTATTTGGAGATCCTGATAATTTTATACCAGCAAATCCAATAATTACCCCCTTACATATTAAACCAGAATGATACTTCTTATTCGCTTATGCAATTTTACGTTCAATTCCTAATAAATTAGGAGGAGTAATAGCTTTAATTATATCAATTTTAATTTTAATAATTTTACCATTTTACCATATTAAAAATTTTAAAAGATTAAATTTTTATCCAGTTAATCAATTCTTATTTTGATTAATAATTTCTAATATTATTTTATTAACTTGAATTGGATTTAGACCAGTAGAATCCCCTTATGATGTAATAGGACAAGTATTTACAATAATTTACTTTACATATTTCATTATTAATCCCTTTATTACAAAAATATGAGATAATTTATTAAATTAA
8e.N.atr[.Cytb]  ATTCTGAGGAGCAACTGTAATTACTAGATTATTATCTGCAATTCCATATCTTGGTACATCATTAGTATATTGATTATGGGGAGGATTCTCAGTAGATAATGCTACATTAACACGATTTTTTACTTTTCATTTTATTATTCCCTTTATTATTCTTGCTTTAACAATAATTCACCTAATATTTTTACATGAAACAGGGTCAAGAAACCCATTAGGGTTAAATAGAAACTTAGATAAAATTCCATTCCACCCCTATTTTTCATTTAAAGATATTTTAGGATTTATTATTATAATCACCCTTTTAATTATAGTAGTTTTAATATCACCCAATATATTTGGAGATCCTGATAATTTTATACCTGCAAATCCTATAATTACACCCCTTCATATTAAACCAGAATGATATTTTTTATTTGCTTATGCAATTTTACGATCAATTCCAAATAAACTAGGAGGTGTTATTGCCCTAGTTTTATCAATTTTAATTTTAATAATTTTACCATTTTACCATAATAAAAACTTTAAAAGATTATTATTTTACCCATTAAGACAAATAATATTCTGAATAATAATTTGTAATATTATCTTATTAACCTGAATTGGATATAGGCCAGTTGAATTACCATATGATATTATAGGCCAAGTATTTACATTTATTTATTTTTTATATTTTATTTTAAATCCATTAATTACTAAATTATGAGACAATATTATTAATTAA
8d.N.vdc[.Cytb]  ATTTTGAGGAGCAACTGTAATTACTAGACTACTATCAGCAATTCCGTATCTTGGTACATCATTAGTATATTGATTATGAGGGGGATTCTCAATTGATAATGCAACATTAACCCGATTTTTTACTTTTCATTTCATTATTCCATTTATTATTCTTGCCCTAACAATAATTCATTTAATATTTTTACATGAAACAGGATCAAGAAACCCATTAGGACTTAATAGAAATATAGATAAAATCCCATTTCATCCTTATTTTTCATTTAAAGATATTTTAGGATTCATTATTATAATTACATTTTTAATTATAGTAGTTTTAATATCACCTAATATATTTGGAGATCCAGATAATTTTATACCAGCAAACCCTATAATCACCCCCCTCCATATTAAACCAGAATGATATTTTTTATTTGCATATGCAATTTTACGATCAATTCCTAATAAGCTAGGAGGTGTAATTGCTTTAGTAATATCAATCTTAATTTTAATAATTATACCATTTTATCACTACAAAAATTTTAAAAGATTATTATTCTATCCATTAAATCAAATAATATTTTGATTAATAATTTGTAATATTATTTTATTAACATGAATTGGATATAGACCAGTTGAATTACCTTATGATATTATAGGACAAGTATTTACCTTAATTTATTTTTTATATTTTATGTTAAATCCATTAATTACTAATTTATGAGATAAAATTATTAATTAA
8c.N.bre[.Cytb]  ATTTTGAGGGGCAACAGTAATTACTAGTTTATTATCTGCAATCCCATATATTGGAACATCATTAGTATACTGATTATGAGGGGGATTTTCAGTTGATAACGCAACATTAACACGATTTTTTACTTTCCATTTTATTATTCCATTTATTATTTTAGCTATAACATTAATTCATTTAATATTTTTACATGAAACAGGATCAAGAAATCCATTAGGATTAAATAGAAACTTTGATAAAATTCCATTTCACCCATATTTCTCATTCAAGGATATTTTAGGATTTATCATCATAATTACAATTTTAATTATAGTAGTTTTAATATCACCCAACATATTTGGAGACCCAGATAATTTTATACCTGCAAACCCTATAATTACTCCTCTTCACATCAAACCAGAATGATATTTTTTATTCGCATACGCTATTCTACGATCTATTCCAAATAAATTAGGGGGAGTGATTGCATTAGTTATATCAATTTTAATTCTTATAATTTTACCATTTTTTCACTATAAAAATTTTAAAAGATTATTATTTTATCCATTAAATCAAATTTTATTCTGATTAATAATTTGTAATATTATTATATTAACATGAATTGGATATAGCCCAGTTGAAATACCATATGATTCCATGGGACAAATATTTACATTAATTTATTTTTTATACTTCATTTTAAACCCATTAATCACTAATCTATGGGATAAAATTATTAATTAA
8b.N.pav[.Cytb]  ??????????????????????????????????????????????????????????????????????????????????????????????????????????????????????????????????????????????????????????????????????????????????????????????????????????????????????????????????????????????????????????????????????????????????????????????????????????????????????????????????????????????????????????????????????????????????????????????????????????????????????????????????????????????????????????????????????????????????????????????????????????????????????????????????????????????????????????????????????????????????????????????????????????????????????????????????????????????????????????????????????????????????????????????????????????????????????????????????????????????
8a.N.dis[.Cytb]  ATTTTGAGGGGCAACTGTTATCACTAGATTATTATCTGCAATTCCTTATGTTGGAACATCATTAGTATACTGACTATGAGGGGGATTTTCAGTTGATAATGCTACATTAACACGATTCTTTACTTTCCACTTTATTATTCCTTTTATTATTATTGCATTAACCTTAATTCATTTAATATTCTTACACAAAACAGGATCAAGAAACCCATTAGGGTTAAATAGAAATATAGATAAAATCCCATTTCATCCTTATTTTTCATTTAAAGATATTTTAGGGTTTATAATCATAATTACATTTTTAATTATAATTGTATTAATTTCACCAAATATATTTGGAGATCCAGATAATTTCATACCTGCAAACCCCATAATTACACCTATTCATATTAAACCAGAATGATATTTTTTATTTGCCTATGCAATTTTACGATCAATTCCTAATAAATTAGGAGGTGTTATCGCTTTAATTTTATCAATCTTAATTCTTATAATTTTACCATTTTATCACTTTAAAAATTTTAAAAGATTAATATTTTATCCATTAAATCAAATAATATTCTGATTAATAATCTGTGATATTATTTTATTAACATGAATTGGATACAGGCCAGTTGAATTACCATATGATTTTATAGGACAATTATTCACATTAATTTACTTTTTATATTTTATTTTAAATCCATTAATTACTAAGTTATGAGATATCATCATTAATTAA
7n.P.sp.[.Cytb]  ATTTTGAGGGGCAACTGTAATTACAAGACTATTATCTGCAATCCCATACCTTGGAACATCATTAGTATATTGATTATGGGGAGGATTTTCAGTAGACAATGCTACATTAACACGATTTTTTACCTTCCATTTTATTATTCCTTTTATTATTCTTGCTCTAACAATAATCCATTTAATATTTTTACATGAAACTGGGTCAAGAAACCCATTAGGATTAAATAGAAACTTAGATAAAATTCCATTTCACCCTTATTTTTCATTCAAGGATATTTTAGGTTTTATTATTATAATTACAATTTTAATTATAGTAGTTTTAATTTCACCAAACATATTTGGAGATCCGGATAATTTTTTACCAGCCAATCCAATGGTTACCCCTATTCATATTAAACCAGAATGATATTTTCTATTTGCATACGCAATTTTACGATCAATCCCTAATAAATTAGGAGGAGTAATTGCACTAATTATATCAATCTTAATTTTAATAATTTTACCATTTTATCACCTTAAAAACTTTAAAAGATTATTATTTTATCCACTAAATCAATTTTTATTTTGATTAATAATTTGTAATATTATTTTATTAACATGAATTGGGTATAGGCCAGTAGAAATACCTTATGATATATTAGGCCAACTATTCACAATAAATTATTTTTTATACTTCATTATAAACCCACTAATTACCAAATTATGAGATAACATTATTAAATAA
7f.N.ngc[.Cytb]  ATTTTGAGGGGCAACTGTAATCACTAGCTTATTATCTGCAATTCCATATTTAGGTACATCATTAGTATACTGATTATGAGGAGGATTCTCAGTTGATAATGCTACATTAACACGATTTTTTACCTTTCATTTTATTATTCCATTTATTATTCTTGCGATAACAATAATCCATTTAATATTTTTACATGAAACTGGATCAAGAAACCCATTAGGTTTAAATAGAAATTTAGATAAAATCCCATTTCACCCCTATTTTTCATTCAAAGATATTTTAGGATTTATAATCATAATTACATTTTTAATCATAGTAGTTTTAGTATCACCCAACATATTTGGTGATCCAGATAATTTTATACCTGCAAACCCTATAATTACACCTCTTCATATTAAACCAGAATGATACTTTTTATTTGCTTATGCAATTTTACGATCAATTCCTAATAAATTAGGGGGCGTAATTGCTTTAGTTTTATCAATTTTAATTCTAATAATTTTACCATTTTATCACTATAAAAATTTTAAAAGGTTATTATTTTATCCAGTAAATCAAATTTTATTCTGAATGATAATCTGTAATATTATTTTATTAACATGAATTGGATATAGACCAGTAGAATTACCATATGATATTATAGGACAAGTATTTACATTAATTTACTTTTTATACTTTATTTTAAACCCTTTATTTACTAAATTATGAGATAATATCATTTAATTA
7e.P.cor[.Cytb]  ATTTTGAGGAGCAACTGTAATTACTAGATTATTATCAGCAATTCCTTATATTGGAACATCATTAGTATATTGATTATGGGGGGGGTTTTCAGTTGATAATGCCACATTAACACGATTTTTTACATTTCACTTTATTATTCCTTTCATTATTTTAGCAATAACTATTATTCATTTAATATTTTTACATGAAACAGGATCAAGAAATCCCCTAGGTCTAAATAGAAATATAGATAAAATCCCCTTTCATCCTTATTTTTCATTTAAGGATATTTTAGGATTTATTATTATAATTACATTTTTAATTATAGTAGTTTTAATTTCACCTAATATATTTGGAGATCCAGATAATTTCATACCTGCAAATCCAATAATTACCCCTCTTCATATTAAACCAGAATGATACTTCTTATTTGCTTACGCAATCTTACGATCAATCCCTAATAAATTAGGAGGAGTAATTGCTTTAATTATATCAATTTTAATTTTAATAATTTTACCATTTTATCACTATAAAAATTTTAAAAGATTAATATTTTACCCATTAAATCAAATAATATTTTGATTTATAATCTGTAATATCATTTTATTAACATGAATTGGATATAGACCTGTTGAATTACCTTATGATATTATAGGTCAAATATTTACATTAATTTATTTTTTATATTTTATTTTAAATCCATTAATTACTAAATCATGAGATAATTTAATTAATTAA
7d.N.spi[.Cytb]  ATTTTGAGGTGCAACTGTAATTACTAGATTACTATCTGCAATTCCATATGTTGGTACATCATTAGTTTATTGACTTTGAGGAAGATTTTCAGTAGATAATGCTACACTAACACGATTTTTTACTTTCCATTTTATTATCCCTTTTATTATTGTTGCTTTAACAATAATTCATTTAATATTCTTACATGAAACAGGTTCAAGAAATCCATTAGGATTAAATAGAAATCTAGATAAAATCCCCTTCCATCCTTATTTTTCATTTAAAGACATTTTAGGATTTATTATTATAATTATACTTTTAATTATAGTAGTTTTAATATCTCCAAACATATTTGGAGATCCAGATAATTTTATACCCGCAAATCCTATAATTACACCTCTTCATATTAAACCAGAATGATATTTTTTATTTGCCTATGCAATTTTACGATCAATCCCTAATAAATTAGGAGGAGTAATTGCTTTAATTATATCAATTTTAATTCTTATAATTTTACCATTTTATCACTTTAAAAATTTTAAAAGATTAATATTTTATCCTATAAATCAATTATTATTTTGATTTATAATTTGTAATATTATTATATTAACATGAATTGGTTATAGGCCAGTTGAATTACCATATGATTTTTTAGGTCAAGTATTTACAATAATTTACTTTTTATATTTTATTTTAAATCCAATAATTACTAAATTATGAGATAATTTACTAATTTAA
7c.A.his[.Cytb]  ATTTTGAGGGGCAACAGTAATTACTAGACTATTGTCAGCAATTCCATATTTAGGAACATCATTAGTATATTGATTATGAGGAGGATTTTCCGTAGACAATGCTACACTAACACGATTTTTTACTTTTCATTTTATTATTCCTTTTATTATTCTTGCCTTAACAATAATTCATTTAATATTTTTACATGAAACCGGATCAAGAAATCCATTAGGATTAAACAGAAATTTAGATAAAATTCCATTTCACCCTTACTTCTCATTCAAAGATATTTTAGGATTTATTATTATAATTACATTTTTAGTAATAGTAGTTTTAATATCACCTAACATATTTGGAGATCCAGATAATTTTATACCCGCAAACCCTATAATTACACCTCTCCATATTAAACCTGAATGATATTTTTTATTTGCTTATGCAATTTTACGATCAATTCCTAATAAATTAGGAGGTGTAATTGCCTTAGTCATATCAATTTTAATTTTAATAATTTTACCATTTTATCACCTTAAAAATTTTAAAAGATTATTATTTTACCCATTAAATCAAATTATATTTTGATTTATAATTTGTAATATTATTTTATTAACATGAATTGGATATAGGCCTGTTGAATTACCATATGACATTATAGGACAAGTATTTACATTTATTTATTTTTTATATTTTATTTTAAATCCACTAATAACTAAGCTATGAGATAATATCCTTAATTAA
7a.P.obd[.Cytb]  ??????????????????????????????????????????????????????????????????????????????????????????????????????????????????????????????????????????????????????????????????????????????????????????????????????????????????????????????????????????????????????????????????????????????????????????????????????????????????????????????????????????????????????????????????????????????????????????????????????????????????????????????????????????????????????????????????????????????????????????????????????????????????????????????????????????????????????????????????????????????????????????????????????????????????????????????????????????????????????????????????????????????????????????????????????????????????????????????????????????????
6n.P.nra[.Cytb]  ATTTTGAGGTGCAACAGTAATTACTAGATTATTATCAGCGATTCCCTATTTAGGAACATCATTAGTATACTGATTATGGGGGGGATTTTCTGTCGATAATGCTACTTTAACACGATTTTTTACCTTTCACTTCATTATTCCATTTATTATTGTTGCCTTAACATTAATTCACTTAATATTTTTACATGAAACAGGTTCAAGAAATCCATTAGGAATAAATAGTAATTTAGATAAATTACCTTTCCACCCGTATTTCTCATTCAAAGACATTTTAGGTTTTATAATTATAATTTCATTTTTAATTATAATTATTTTAATCTCTCCAAATATATTTGGTGACCCCGATAACTTTATACCAGCTAACCCAATAATTACTCCACTTCATATTAAACCAGAATGATATTTTTTATTTGCTTATGCAATCTTACGATCAATTCCAAATAAATTAGGGGGTGTAATAGCATTAGTTATATCAATTTTAATTTTAATAATTATACCATTTTATCACTTAAAAAATTTTAAAAGATTAATTTTTTACCCAATCAATCAAATTATATTTTGAATAATGATCTCTAATATTATATTATTAACATGAATTGGATATAGTCCTGTTGAATCACCATATGATAAAATAGGACAATTATTTACATTAGTTTATTTTTTTTATTTTATAATTAATCCCTTATTTACCAAAATATGAGATAATATTTTAAATTAA
6m.N.boh[.Cytb]  ATTTTGAGGAGCAACTGTTATTACTAGATTATTATCTGCAATCCCCTATTTAGGAACATCACTAGTATATTGACTATGAGGAGGATTCTCAGTTGATAATGCTACATTAACACGATTTTTTACATTTCATTTTATTATCCCTTTTATTATTATTGCAATAACAATAATTCATTTATTATTTTTACACGAAACAGGATCAAGAAATCCATTAGGACTAAATAGAAATATAGATAAAATTCCATTTCATCCTTATTTCTCATTCAAGGATATTTTAGGATTTATTATCATAATTACATTTTTAATTATAGTAGTATTAATATCACCAAATTTATTTGGAGACCCAGATAATTTCATACCCGCAAATCCAATAATTACTCCCCTGCATATTAAACCAGAATGATATTTTTTATTTGCTTACGCGATTCTACGATCAATTCCAAATAAGTTAGGAGGTGTAATTGCTTTAATTATATCAATCTTAATTCTTATAATTTTACCATTCTATCACTTTAAAAATTTTAAAAGATTAATTTTTTATCCATTAAATCAAATAATATTTTGAATAATAATTTGTAATATTATTTTATTAACATGAATTGGATATAATCCAGTAGAATCACCATATGATTTTTTAGGTCAATTATTTACATTAATTTATTTTTTATATTTTATTTTTAATCCATTAATTACTAAGATATGAGATAATATTATTAATTAA
6f.A.abn[.Cytb]  ATTTTGAGGGGCAACAGTAATTACTAGATTGTTATCTGCAATTCCATATTTAGGAACATCGCTAGTACATTGATTATGGGGAGGATTTTCAGTTGACAATGCTACTTTAACACGATTTTTTACTTTTCATTTTATTATTCCTTTTATTATTCTTGCTCTAACAATAATTCATTTAATATTTTTACATGAAACAGGATCAAGAAATCCATTAGGATTAAACAGAAATTTAGATAAAATCCCATTTCACCCTTATTTTTCATTCAAAGATATCTTAGGATTTATTGTAATGATTACATTTTTAGTAATAGTAGTTTTAATTTCACCTAATATATTTGGAGATCCAGATAATTTTATACCAGCTAATCCTATAATTACACCTCTTCATATTAAACCTGAGTGATATTTTTTATTTGCTTATGCAATTTTACGATCAATTCCTAATAAATTAGGAGGTGTAATTGCTTTAATTATATCAATTTTAATTTTAATAATTTTACCATTTTATCATCTTAAAAATTTTAAAAGATTATTATTTTATCCATTAAATCAAATTATATTTTGATTTATAATTTGTAATATTATTCTATTAACATGAATTGGATACAGACCTGTTGAATTACCATATGATATTATAGGACAAGTATTCACATTAATTTATTTTTTATATTTTATCTTAAACCCATTAATTACTAAACTATGAGATAATATTCTTAATTAA
6e.N.pin[.Cytb]  ATTTTGAGGGGCAACAGTAATTACTAGTTTATTATCTGCAATCCCGTATATTGGAACATCATTAGTATACTGATTATGAGGGGGATTTTCGGTCGATAACGCAACACTAACACGATTTTTTACTTTCCATTTTATTATCCCATTTATTATTTTAGCTATAACATTAATTCATTTAATATTTTTACACGAAACAGGATCAAGAAATCCATTAGGATTAAATAGAAACTTTGACAAAATTCCATTTCATCCATACTTCTCATTCAAAGATATTTTAGGATTTATAATCATGATTACAATTTTAATTATAGTAGTTTTAATATCACCCAACATATTTGGAGATCCAGATAATTTTATACCTGCAACCCCTATAATTACTCCCCTTCACATCAAACCAGAATGATATTTTTTATTCGCATATGCTATTTTACGATCTATTCCAAATAAATTAGGGGGGGTAATTGCATTAATTATATCAATTTTAATTCTTATAATTTTACCATTTTTTCACTATAAAAATTTTAAAAGATTATTATTTTACCCATTAAATCAAATTTTATTCTGATTAATAATTTGTAATATTATTATATTAACATGAATTGGGTATAGTCCAGTTGAAATACCATATGATTTAATAGGGCAAATATTCACATTAATTTATTTTTTATACTTCATTTTAAACCCATTAATCACTAATCTATGGGATAAAATTATTAATTAA
6d.P.biv[.Cytb]  ATTTTGAGGTGCAACAGTAATTACTAGATTATTATCAGCAATCCCTTATCTAGGAACATCTCTTGTATACTGATTATGAGGAGGATTTTCTGTTGATAATGCAACTCTTACACGGTTTTTCACATTTCATTTTATTATTCCATTTATTATTGTTGCTTTAACCGTTATTCATCTTATATTTTTACATGAAACAGGGTCAAGTAATCCTATAGGAGTAAATAGAAATTTAGATAAAATTCCATTTCATCCTTATTTCTCTTTTAAAGATATTTTAGGATTTATTATTATAATCACCCTATTAATTATAGTAATTTTAATTTCACCAAATTTATTTGGAGATCCAGATAATTTCATACCAGCTAATCCCATAATCACCCCCCTTCATATTAAACCTGAATGATATTTTTTATTTGCTTACGCAATTTTACGTTCAATTCCTAATAAACTAGGAGGGGTAATTGCATTAATTATATCAATTTTAATTTTAATAATTTTACCATTTTATCATTTAAAAAATTTTAAAAGGCTTAATTTCTACCCTATAAATCAATTATTATTTTGATTAATAATTTCTAACATCATTTTATTGACTTGAATTGGATTTAGACCTGTAGAGTCTCCCTATGATTCAATAGGACAAATATTTACATTAATTTACTTTTTTTATTTTATTATTAATCCCCTAATTACAAAAATATGAGATAATTTATTAAATTAA
6c.N.cae[.Cytb]  CTTTTGAGGAGCTACTGTAATTACTAGATTACTATCAGCAATCCCCTACATTGGAACATCATTAGTATATTGATTATGAGGGGGATTCTCAGTAGACAATGCTACATTAACCCGATTTTTTACATTTCATTTTATCATACCATTTATTATTGTTGCTTTAACTATAATTCATTTAATATTTTTACATGAAACAGGATCAAGAAATCCATTAGGATTAAATAGAAATTTAGATAAAATTCCATTTCACCCCTACTTCTCATTTAAAGATTTATTAGGATTTATAATCATAATTACAATTTTAATAATAGTAGTATTAATATCCCCAAATATATTCGGAGACCCAGATAATTTTATACCTGCAAACCCAATAATTACTCCACTACATATTAAACCAGAATGATATTTTTTATTTGCGTATGCAATTTTACGATCAATTCCTAACAAATTAGGAGGTGTAATTGCCCTAATTATATCAATCTTAATTCTTATAATTTTACCATTTTTTCATTTTAAAAATTTTAAAAGATTAATATTTTACCCATTAAACCAATTAATTTTCTGAATAATAATTTGTAATATTATTATATTAACATGAATTGGATATAGACCAGTTGAGTTACCTTATGATTTAATAGGACAAGTATTTACATTAATTTACTTTTTATATTTTATTTTAAACCCATTAATTACTAAAATATGAGATAATATCATTAATTAA
6b.N.mcp[.Cytb]  ATTTTGAGGGGCAACTGTTATCACTAGATTATTATCTGCAATTCCTTATTTAGGAACATCCCTAGTATATTGACTATGAGGAGGATTCTCAGTTGATAATGCTACATTAACACGATTTTTTACATTTCATTTTATTATCCCTTTTATTATTATTGCAATAACAATAATTCATTTAATATTTCTACATGAAACAGGATCAAGAAATCCATTAGGAATAAATAGAAACTTGGATAAAATTCCATTTCATCCTTATTTCTCATTCAAAGATATTTTAGGATTTATTATCATAATTACATTTTTAATTATAGTAGTATTAATATCACCAAATTTATTTGGAGATCCAGATAATTTCATACCCGCAAATCCAATAATTACTCCCCTGCATATTAAACCAGAATGATATTTTTTATTTGCTTACGCGATTTTACGATCAATTCCAAATAAATTAGGAGGTGTAATTGCTTTAATTATATCAATCTTAATTCTTATAATTTTACCATTTTATCACTTTAAAAATTTTAAAAGATTAATTTTTTACCCATTAAATCAAATTATATTTTGAATAATAATTTGTAATATTATTTTATTAACATGAATTGGATACAGTCCAGTAGAATTACCATATGATTTTTTAGGACAATTATTTACATTAATTTATTTTTTATACTTTATTTTTAATCCATTAATTACTAAAATATGAGATTACATTATTAATTAA
6a.P.leu[.Cytb]  ATTTTGAGGTGCAACAGTAATTACTAGATTATTATCAGCAATCCCTTACTTAGGAACATCATTAGTATATTGGTTGTGGGGGGGTTTTTCTGTCGATAATGCTACTTTAACACGATTTTTTACCTTCCACTTCATTATTCCTTTTATTATTGTTGCTTTAACATTAATTCACTTAATATTTTTACATGAAACAGGTTCAAGAAACCCATTAGGAGTAAATAGTAATATAGATAAATTACCCTTCCATCCTTATTTTTCATTCAAAGATATTTTAGGTTTTATTATTATAATTTCATTATTAATTATAATTATTTTAATTTCACCAAACATATTTGGTGATCCTGATAATTTTATACCAGCTAATCCAATAATCACCCCACTTCATATTAAACCAGAATGATATTTTTTATTTGCTTATGCAATCTTACGGTCAATTCCAAATAAATTAGGAGGTGTAATAGCATTAATTATATCAATTTTAATTTTAATAATTATACCATTTTATCACTTAAAAAATTTTAAAAGATTAATTTTTTACCCAATCAATCAAATTATATTTTGAATAATAATTTCTAATATTATATTATTAACATGAATTGGGTATAGACCTGTTGAATCACCATATGATAGGATAGGGCAATTATTTACATTAATTTATTTTTTTTATTTTATAATTAATCCTTTATTTACCAAAATATGAGATAATATTTTAAACTAA
5n.A.his[.Cytb]  ATTTTGAGGTGCAACAGTAATTACTAGATTATTATCTGCAATCCCATACTTAGGAACATCATTAGTATATTGATTATGAGGAGGATTCTCAGTTGATAATGCCACACTAACTCGATTCTTTACCTTTCATTTCATTATTCCTTTTATTATCCTTGCCTTAACAATAATTCATTTAATGTTTTTACATGAAACAGGATCAAGAAATCCATTAGGATTAAATAGAAACTTAGATAAAATCCCATTTCACCCTTATTTCTCATTTAAAGACATCTTAGGATTTATTATCATAATTACATTTTTAGTAATAGTAGTTTTAATATCACCCAATATATTCGGAGATCCAGATAATTTCATACCTGCAAATCCTATAATTACACCCCTTCACATTAAACCTGAATGATATTTTTTATTTGCCTACGCAATTTTACGTTCAATTCCTAATAAATTAGGAGGTGTAATTGCTTTAATTATATCAATTTTAATTTTAATAATTTTACCATTCTACCACTTTAAAAATTTTAAAAGATTATTATTTTACCCATTAAACCAAATCATATTTTGATTTATAATTTGTAATATTATATTATTAACATGAATTGGATATAGACCTGTTGAATTACCATATGATATTATAGGGCAAGTATTTACAATAATTTATTTTTTATATTTTATTTTAAATCCCTTAATTACTAAATTATGAGATAATATTATTAATTAA
5m.N.sal[.Cytb]  ATTTTGGGGGGCAACTGTAATTACTAGATTATTATCTGCAATTCCCTATATTGGAACATCATTAGTATATTGATTATGGGGAGGATTCTCAATTGATAATGCTACATTAACACGATTTTTTACTTTTCATTTTATTATCCCTTTTATTATTATTGCAATAACAATAATTCATTTAATATTTTTACATGAAACAGGATCAAGAAACCCATTAGGATTAAATAGAAATTTAGATAAAATTCCATTTCACCCCTATTTCTCATTCAAGGATATTTTAGGGTTTATTATCATAATTAAATTTTTAGTTATAATGGTATTAATAGCCCCAAATATACTTGGAGACCCAGATAATTTTATACCTGCAAACCCCATAATTACCCCACTTCACATTAAACCAGAATGATATTTTTTATTTGCTTATGCAATCTTACGATCAATTCCTAATAAATTAGGTGGTGTAATTGCTTTAATTTTATCAATCTTAATTCTTATAATTATACCATTTTATCACTTTAAAAATTTTAAAAGATTAATGTTTTATCCATTAAATCAAATAATATTCTGATTAATAATCTGTAATATTATTTTATTAACATGAATTGGATACAACCCAGTTGAACTACCATATGATTTTATAGGACAAATATTTACACTAATTTATTTTTTATACTTTATTTTAAATCCTTTAATCACTAATCTATGAGATAATATTATTAATTAA
5f.N.luc[.Cytb]  GTTTTGAGGAGCAACTGTAATTACTAGATTATTATCAGCAATCCCCTATTTAGGAACCTCTTTAGTATATTGATTATGAGGAGGATTCTCAGTTGATAATGCAACATTAACACGGTTTTTTACATTTCATTTTATTATTCCATTTATTATTCTTGCTTTAACAATTATTCATTTAATATTCTTACATGAAACAGGATCAAGAAACCCATTAGGAGTAAATAGAAATCTAGATAAAATTCCTTTCCACCCTTACTTCTCTTTTAAAGATATTTTAGGGTTTATTATTATAATTACTTTATTAATTATAATTGTTCTTATTTCCCCTAATATATTTGGAGACCCAGACAATTTTTTACCAGCTAATCCTATAATTACTCCTCTTCATATTAAACCAGAATGATATTTTTTATTTGCTTATGCAATTTTACGATCAATCCCTAACAAACTAGGAGGAGTAATTGCTCTTATTTTATCAATTTTAATTTTAATAATTTTACCATTTTACCATTTTAAAAATTTTAAAAGAATAATATTTTATCCATTAAATCAAATTATATTTTGATTAATAATTTGTAATATTATTTTATTAACATGAATTGGGTACAGACCAGTTGAATCACCATATGACTCTATAGGACAAATTTTTACTCTTGTATACTTTTTATTTTTTATAATTAACCCATTAATTACTAAAATATGAGATAATTTAATCAACTAA
5e.A.his[.Cytb]  ATTTTGAGGTGCAACAGTAATTACTAGATTATTATCTGCAATCCCATACTTAGGAACATCATTAGTATATTGATTATGAGGGGGATTCTCAGTTGATAATGCCACACTAACTCGATTCTTTACCTTTCATTTCATTATTCCTTTTATTATCCTTGCCTTAACAATAATTCATTTAATGTTTTTACATGAAACAGGATCAAGAAATCCATTAGGATTAAATAGAAACTTAGATAAAATCCCATTTCACCCTTATTTCTCATTTAAAGACATCTTAGGATTTATTATCATAATTACATTTTTAGTAATAGTAGTTTTAATATCACCCAATATATTCGGAGATCCAGATAATTTCATACCTGCAAATCCTATAATTACACCCCTTCACATTAAACCTGAATGATATTTTTTATTTGCCTACGCAATTTTACGTTCAATTCCTAATAAATTAGGAGGTGTAATTGCTTTAATTATATCAATTTTAATTTTAATAATTTTACCATTCTACCACTTTAAAAATTTTAAAAGATTATTATTTTACCCATTAAACCAAATCATATTTTGATTTATAATTTGTAATATTATATTGTTAACATGAATTGGATATAGACCTGTTGAATTACCATATGATATTATAGGGCAAGTATTTACAATAATTTATTTTTTATATTTTATTTTAAATCCCTTAATTACTAAATTATGAGATAATATTATTAATTAA
5d.P.tha[.Cytb]  ATTTTGAGGAGCAACAGTTATCACTAGACTACTATCTGCAATCCCTTATCTTGGCACGTCTCTTGTTTATTGATTATGAGGGGGATTTTCTGTAGATAATGCAACTTTAACCCGATTTTTTACTTTCCATTTTATTATTCCATTCATTATTGTTGCTCTAACTATAATTCATCTTATATTCCTACATGAAACAGGATCAAATAATCCTATAGGAATAAATAGAAATTTAGATAAAATCCCATTCCATCCTTATTTCTCTTTTAAAGATATATTAGGATTTATTATTATAATTACTTTATTAATCATAGTAATTTTAATTTCACCAAATTTATTTGGGGATCCCGATAATTTCATACCAGCAAATCCTATAATTACACCCTTACATATTAAACCTGAATGATATTTCTTATTTGCTTATGCAATTTTACGTTCAATTCCTAATAAACTAGGAGGAGTGATTGCATTAATTATATCAATTTTAATTTTAATAATTTTACCATTTTATTATTTTAAAAATTTTAAAAGAATTAATTTTTATCCATTAAATCAAATTTTATTTTGATTAATAATCTCTAATATTATTTTATTAACTTGAATTGGATTTAGGCCTGTAGAATCCCCTTATGATACATTAGGGCAAATATTCACATTAATATACTTTTTATATTTTATTATCAATCCTTTATTTACAAAAATATGAGATAATTTATTAAACTAA
5c.P.bis[.Cytb]  TTTTTGAGGCGCAACTGTAATTACCAGATTATTATCAGCTATTCCATATTTAGGAACATCTATAGTATACTGATTGTGAGGGGGATTTTCAGTTGACAATGCAACCTTAACACGATTTTTTACATTCCATTTCATCATTCCATTTATTATTATTGCTTTAACTATTATTCATTTAATATTTTTACATGAAACAGGATCAAATAATCCTTTAGGAGTAAATAGAAATTTAGATAAAATCCCATTTCACCCATATTTTTCTTTTAAAGACATTTTAGGTTTTATTATTATAATTACATTACTAATTATAGTTATCTTAATTTCACCAAATATATTTGGAGACCCAGATAACTTTTTACCAGCAAATCCAATAATTACTCCTCTTCATATTAAACCAGAATGATATTTTTTATTTGCGTACGCAATTTTACGCTCAATTCCTAATAAATTAGGAGGAGTAATTGCCTTAATTATATCAATTTTAATTTTAATAGTTATACCTTTTTATTACTCAAAAAATTTTAAAAGACTTAATTTCTACCCAATAAATCAAATTTTATTTTGATTTATAATTTCTAATATTATTTTACTAACTTGAATTGGTTACAGGCCTGTAGAATCCCCCTATGATACAATAGGACAAATATTCACATTAATTTATTTTTTATTTTTTATTACAAACCCTTTAATTACAAAATTATGAGATAATTTACTATCAAAC
5b.N.hyp[.Cytb]  ??????????????????????????????????????????????????????????????????????????????????????????????????????????????????????????????????????????????????????????????????????????????????????????????????????????????????????????????????????????????????????????????????????????????????????????????????????????????????????????????????????????????????????????????????????????????????????????????????????????????????????????????????????????????????????????????????????????????????????????????????????????????????????????????????????????????????????????????????????????????????????????????????????????????????????????????????????????????????????????????????????????????????????????????????????????????????????????????????????????????
5a.P.ret[.Cytb]  ATTTTGAGGGGCAACAGTAATTACTAGATTACTCTCAGCAATCCCATATTTAGGAACTTCTTTAGTTTATTGACTTTGAGGGGGATTTTCTGTTGATAATGCAACTTTAACTCGATTTTTTACATTTCACTTTATTATTCCATTTGTTATTGTTGCACTAACACTTATTCATTTAATATTTTTACACGAAACAGGTTCAAATAACCCACTAGGAATAAATAGAAACTTAGATAAAATCCCATTCCATCCATATTTTTCATTTAAGGATATTTTAGGCTTTATAATTATAATTTCTTTTCTAGTTATAGTAATTCTAATTTCACCTAATTTATTTGGAGACCCAGATAATTTTATACCAGCAAACCCAATAATTACCCCTCTTCATATTAAACCTGAATGATATTTTTTATTTGCATATGCAATTTTACGATCGATTCCTAATAAATTAGGGGGAGTAATTGCCTTAATTATATCAATTTTAATTTTAATAATTATACCATTTTATTATCATAAAAATTTTAAAAGACTTAGTTTTTACCCGATTAATCAAATAATATTTTGATTTATGATCTCTAATATTATTTTATTAACCTGAATTGGATATAGGCCAGTAGAATCCCCATACGATTTAATAGGACAATTATTTACATTAATTTATTTTTTATATTTTATTATAAATCCTATAATTACAAAAATATGAGATAATTTATTAAATTAA
4n.N.oli[.Cytb]  ATTTTGAGGAGCAACAGTAATTACTAATTTATTATCTGCAATCCCTTATATTGGAACATCATTAGTGTATTGATTATGAGGAGGATTTTCAGTAGATAATGCAACATTAACACGATTTTTTACTTTTCACTTTATTATTCCTTTTATTATTTTAGCATTAACATTAATTCATCTAATATTTTTACACGAAACAGGATCAAGAAATCCATTAGGATTAAATAGAAACTTTGATAAAATCCCATTTCATCCTTATTTCTCATTTAAAGATATTTTAGGATTTATTATCATAATTAGAATTTTAATTATAGTAGTTTTAATATTACCAAATATACTAGGAGATCCAGATAATTTTATACCAGCAAATCCTATAATCACCCCTCCGCATATTAAACCAGAATGATATTTTTTATTTGCATATGCAATTTTACGATCTATTCCAAATAAACTAGGAGGAGTAATTGCATTAATTATATCAATTTTAATTCTTATAATTTTACCATTTTTTCATTATAAAAATTTCAAAAGATTATTATTTTATCCATTAAATCAAATCATATTCTGATTAATGATTTGTAATATTATTATATTAACTTGAATTGGATATAGTCCTGTTGAAGCACCGTATGAATCAATAGGACAAATATTTACATTAATTTATTTTTCATATTTTATTTTAAATCCATTAATCACTAATACATGGGATAAAATTATTAATTAA
4m.A.bru[.Cytb]  ATTTTGAGGAGCAACAGTAATTACTAGATTATTATCTGCAATTCCATATCTAGGAACATCATTAGTATATTGATTATGAGGAGGATTTTCAGTAGATAACGCCACACTAACTCGATTTTTTACTTTTCATTTCATTATTCCTTTTATTATTCTTGCCTTAACAATAATTCATCTAATATTTTTACATGAAACAGGATCAAGAAATCCATTAGGATTAAATAGAAATCTAGATAAAATTCCATTTCACCCTTATTTCTCATTTAAAGATATTTTAGGATTCATTATCATAATTACATTCTTAGTAATAGTAGTTTTAATATCACCTAATATATTTGGAGACCCAGATAATTTTATACCTGCAAATCCTATAATTACACCCCTTCATATTAAACCTGAGTGATATTTTTTATTTGCCTATGCAATTTTACGATCAATCCCCAATAAATTAGGAGGTGTAATTGCTTTAATTATATCAATTTTAATTTTAATAATTTTACCATTTTATCATTTTAAAAATTTTAAAAGATTACTATTTTATCCATTAAATCAAATTATATTTTGATTTATAATTTGTAATATTATTCTATTAACATGAATTGGATATAGACCCGTTGAATTACCATATGATATTATAGGACAAGTATTTACATTAATTTATTTTATATATTTTATTTTAAATCCCTTAATTACTAAGCTATGAGATAATATTATTAATTAA
4f.A.kra[.Cytb]  ATTTTGAGGGGCAACAGTAATTACTAGCCTATTATCTGCAATTCCATATCTAGGAACATCACTAGTATATTGATTATGAGGGGGATTTTCAGTTGATAATGCTACTTTAACACGATTTTTTACTTTTCATTTTATTATTCCTTTCATTATTCTTGCTCTAACAATAATTCACTTAATATTTTTACATGAAACAGGATCAAGAAATCCATTAGGATTAAATAGAAATTTAGATAAAATTCCATTTCACCCTTATTTCTCATTCAAAGATATTTTAGGATTTATAGTAATAATTACATTTTTAGTAATAGTAGTTTTAGTATCACCTAATATATTTGGAGATCCAGATAATTTTATACCAGCTAATCCTATAATTACACCTCTTCATATTAAACCTGAATGATACTTTTTATTTGCTTACGCAATTTTACGATCAATTCCTAATAAATTAGGGGGTGTCATTGCTTTAATTATATCAATCTTAATTTTAATAATTTTACCATTTTACCACCTAAAAAATTTTAAAAGATTATTATTTTATCCGTTAAATCAAATTATATTTTGATTTATAATTTGTAATATTATTCTATTAACATGAATTGGATACAGACCTGTAGAATTACCCTATGATATTATAGGACAAGTATTCACATTAGTTTATTTTTTATATTTTATTTTAAACCCATTAATTACCAAACTATGAGATAATATTCTTAATTAA
4e.N.zeb[.Cytb]  ATTTTGAGGGGCAACTGTAATTACTAGATTATTATCTGCAATCCCATATCTAGGTACTTCATTAGTATATTGGTTATGAGGGGGTTTCTCAGTAGATACCGCCACATTAACACGATTTTTTACTTTCCATTTTATTATTCCTTTTATTATTCTTGCATTAACAATAATTCACTTGATATTCTTACACGAAACAGGATCAAGAAATCCATTAGGGTTAAATAGAAATTTAGATAAAATCCCATTTCACCCCTATTTCTCATTTAAAGATATTCTAGGATTCATTATCATAATTACATTTTTAATTATAGTAGTTTTAATCTCACCCAATATATTTGGAGACCCAGATAATTTTATACCTGCGAATCCTATAATTACTCCGTTACATATTAAACCAGAATGATATTTCTTATTTGCTTATGCTATCTTACGATCAATTCCTAATAAATTAGGGGGAGTAATTGCTTTAGTTATATCAATTTTAATTCTAATGATTTTACCATTTTATCACTATAAAAACTTTAAAAGATTATTATTTTATCCATTAAATCAAATATTATTCTGATTAATAATTTGTAATATTATTTTATTAACATGAATTGGGTATAGACCAGTAGAATTACCGTATGATATTATAGGACAAGTATTTACATTAATTTATTTTTTATATTTTATTATAAATCCATTAATTACTAAAATATGAGATAATATTCTTAATTAA
4d.N.lei[.Cytb]  ATTTTGAGGGGCAACTGTTATTACTAGATTATTATCTGCAATCCCTTATATTGGAACATCCTTAGTATATTGATTATGAGGAGGATTCTCAGTAGATAATGCAACATTAACCCGATTTTTTACTTTTCATTTTATTATCCCATTTATCATTTTAGCTATAACATTAATTCATTTAATATTTTTACATGAAACAGGATCAAGAAATCCTTTAGGGTTAAATAGAAACTTTGATAAAATTCCATTTCACCCATACTTCTCATTCAAAGATTTATTAGGATTTATTATCATACTTACAATTTTAATTATAGTAGTTTTAATTTCACCAAACATATTTGGAGACCCAGATAATTTTTTACCAGCAAATCCTATAATTACACCACTCCATATTAAACCAGAATGATATTTTTTATTTGCGTACGCAATTTTACGATCAATCCCCAACAAATTAGGAGGAGTAATCGCCTTAATTATATCAATCTTAATTATCATAATTTTACCATTTTATCACTATAAAAATTTTAAAAGATTATTATTTTATCCTTTAAATCAAATTATATTCTGATTAATAATTTGTAATATCATTATATTAACATGAATTGGATATAGACCAGTTGAAATACCATATGATTCAATAGGCCAATTATTTACATTAATTTATTTTTTATACTTTATTTTAAACCCATTAATTACTAATTTATGGGATAAAATTATTAATTAA
4c.P.pal[.Cytb]  ATTTTGAGGGGCAACAGTAATTACTAGATTATTATCAGCTATTCCATATTTAGGGACATCTCTAGTATATTGATTATGAGGAAGATTTTCTGTTGATAATGCCACATTAACACGATTTTTTACATTTCACTTCATTATTCCATTCATTATTGCTGCTTTAACTATTATTCATTTAATATTCTTACATGAAACAGGATCAAGAAATCCTATAGGGACAAATAGAAATTTAGATAAAATCCCATTTCACCCTTATTTTTCTTTCAAGGATATTTTAGGATTTATTATTATAATTACTATATTAATTATAGTAATTTTAATTTCACCAAATATATTTGGAGATCCTGATAATTTTATACCAGCAAATCCAATAGTTACTCCTTTACACATTAAACCAGAATGATACTTCTTATTTGCTTACGCAATTTTACGTTCAATTCCCAACAAATTAGGAGGAGTAATCGCTTTAATTATATCAATTTTAATTTTAATAATTTTACCATTTTATTATATTAAAAATTTTAAAAGAATAAATTTTTACCCAATTAATCAATTTTTATTTTGATTAATAATTTCTAATATTATTTTATTAACTTGAATTGGATTTAGACCTGTAGAATCTCCTTATGATATTATAGGACAATTATTCACAATAATTTATTTTATATACTTTATTATTAACCCATTAATTACAAAAATATGGGATAATTTATTAAATTAA
4b.P.reu[.Cytb]  ATTTTGAGGCGCAACAGTTATTACTAGACTACTTTCAGCTATCCCATACTTAGGAACATCTTTAGTATATTGATTATGAGGGGGATTTTCTGTTGATAATGCTACTTTAACACGTTTCTTTACATTTCACTTTATTATCCCATTCATTATTGTTGCTTTAACTATTATTCACCTAATATTTTTACACGAAACAGGATCAAGAAATCCTATAGGAACAAATAGAAATTTAGATAAAATTCCATTCCACCCTTATTTTTCTTTTAAAGATATTTTAGGATTTATTATTATAATTACATTACTAATTATAGTAATTTTAATTTCACCTAATATATTTGGGGACCCTGATAATTTTATACCAGCTAATCCTATAATTACACCCCTTCATATTAAACCTGAGTGATATTTTTTATTTGCTTATGCAATTTTACGTTCAATTCCTAATAAATTAGGAGGAGTAATTGCTCTAATTATATCAATTTTAATTCTAATAATTTTACCATTTTATCACCTTAAAAATTTTAAAAGACTAATTTTCTACCCAATTAACCAAATTTTATTCTGATCAATAATTTCTAATATTATTTTATTAACTTGAATTGGATTTAGTCCCGTAGAATCCCCTTATGATACTATAGGACAAGTATTTACAATAATTTACTTCATATATTTTATTATAAATCCTTTAATTACAAAAATATGAGATAACTTATTAAATTAA
4a.P.buf[.Cytb]  ATTTTGAGGAGCAACAGTAATTACTAGATTATTATCAGCTATCCCATATTTAGGAACATCTTTAGTATATTGACTATGAGGTGGATTTTCTGTGGATAATGCTACATTAACACGTTTTTTTACATTTCATTTTATTATTCCATTTATTATTGTTGCTTTAACTATTATTCATTTAATATTTTTACACGAAACAGGATCAAGAAATCCTATAGGAACAAATAGAAATTTAGATAAAATTCCATTTCATCCTTATTTTTCTTTCAAAGATATTTTAGGTTTTATTATCATAATTACTTTATTAATTATAGTAATTTTAATTTCACCAAATATATTTGGAGATCCTGACAATTTCATACCAGCAAATCCTATAATTACTCCTCTACATATTAAACCAGAATGATATTTTTTATTTGCTTACGCAATTTTACGATCAGTTCCTAATAAATTAGGTGGAGTAATTGCTTTAATTATATCAATTTTAATTTTAATAATTTTACCATTTTACTATTTTAAAAATTTTAAAAGACTAATTTTTTACCCAATTAATCAATTTTTATTTTGATTAATAATTTCTAATATTATTTTATTAACTTGAATTGGATTTAGACCTGTAGAATCACCATATAATATTATAGGACAAGTATTTACAATAATTTACTTTATATACTTTATCATTAACCCCCTAATTACAAAAATATGAGATAATTTATTAAACTAA
3n.P.Lyo[.Cytb]  ATTTTGAGGAGCAACAGTTATTACTAGACTACTTTCAGCCATTCCATACTTAGGAACATCTTTAGTATATTGATTATGAGGGGGGTTTTCTGTTGATAATGCTACTTTAACACGATTCTTTACTTTTCACTTTATTATTCCATTTATTATTGTTGCTTTAACTATTATTCACCTAATATTTCTACATAAAACAGGGTCAAGAAATCCTATAGGAGTAAATAGAAATTTAGATAAAATTCCATTTCACCCTTATTTTTCTTTTAAAGACATTTTAGGATTTATTATTATAATTACAATATTAATTATAGTAATTTTAATTTCCCCAAATATATTTGGAGACCCTGATAATTTTATACCAGCAAATCCCATAATTACACCCCTACACATTAAACCAGAGTGATATTTCTTATTTGCTTACGCAATTTTACGTTCAATTCCTAATAAATTAGGAGGAGTAATTGCTTTAATCATATCAATTTTAATTTTAATAATTTTACCATTTTATCATCTTAAAAACTTTAAAAGCCTTATTTTCTACCCAATCAATCAATTTTTATTCTGATTTATAATTTCTAATATTATTTTATTAACTTGAATTGGATTTAGCCCTGTAGAATCCCCTTATGATACAATAGGACAAGTATTTACAATAATTTATTTTATATACTTTATTATTAATCCATTAATTACAAAAATATGAGATAATTTATTAAATTAA
3m.N.tri[.Cytb]  ??????????????????????????????????????????????????????????????????????????????????????????????????????????????????????????????????????????????????????????????????????????????????????????????????????????????????????????????????????????????????????????????????????????????????????????????????????????????????????????????????????????????????????????????????????????????????????????????????????????????????????????????????????????????????????????????????????????????????????????????????????????????????????????????????????????????????????????????????????????????????????????????????????????????????????????????????????????????????????????????????????????????????????????????????????????????????????????????????????????????
3f.P.cin[.Cytb]  ATTTTGAGGTGCAACAGTTATTACTAGATTATTATCAGCAATCCCATATCTTGGAACATCTCTTGTTTATTGATTATGAGGAGGATTTTCTGTAGATAACGCAACTTTAACACGATTTTTTACTTTTCACTTTATTATTCCATTTATTATTGTTGCTTTAACTATTATTCATCTTATATTCTTACATGAAACAGGATCAAGAAACCCAATAGGAATAAATAGAAATTTAGATAAAATTCCATTTCATCCTTATTTCTCTTTTAAAGATATTTTAGGATTTATTATTATAATTACCTTATTAATTATAATAATTTTAATTTCTCCAAATTTATTTGGAGATCCTGATAACTTCATACCAGCAAATCCTATAATTACCCCCCTACATATTAAACCTGAATGATACTTCTTATTTGCTTATGCAATTTTACGTTCAATTCCTAATAAACTAGGAGGTGTGATTGCATTAGTAATATCAATTTTAATTTTAATAATTTTACCATTTTACCATTTTAAAAATTTTAAAAGATTTAATTTTTATCCTATAAATCAATTCTTATTTTGATTAATAATTTCTAATATTATTTTATTAACCTGAATTGGATTCAGACCTGTAGAATATCCTTATGATACATTAGGCCAAATATTCACATTAATTTACTTTTTATATTTCATTATCAACCCTTTATTTACAAAAATATGAGATAATTTATTAAATTAA
3e.P.sis[.Cytb]  ATTTTGGGGGGCAACAGTAATTACTAGATTACTCTCAGCTATCCCATACTTAGGTACATCTTTAGTATATTGATTATGAGGGGGATTTTCTGTTGATAATGCTACTTTAACACGTTTCTTTACATTTCACTTTATTATTCCATTTATTATTGTTGCCTTAACTATTATTCATCTAATATTTTTACATGAAACAGGGTCAAGAAATCCTATAGGAACAAATAGAAATTTAGATAAAATTCCATTTCATCCTTATTTTTCTTTCAAAGACATTTTAGGATTTATTATTATAATTTATATATTAATTATAGTAGTTTTAATTTCACCAAATATATTTGGAGATCCTGATAATTTTATACCAGCCAATCCTATAATTACACCCTTACATATTAAACCAGAATGATATTTCTTATTTGCTTACGCAATTTTACGTTCAATCCCCAATAAATTAGGAGGAGTAATTGCTCTAATTATATCAATTTTAATTTTAATAATTTTACCATTTTATCATATTAAAAACTTTAAAAGACTTAATTTCTATCCAATTAATCAATTTTTATTTTGATCAATAATTTCTAATATTATTTTATTAACCTGAATTGGATTTAGACCTGTAGAATCTCCTTACGATAGTATAGGACAAATATTTACAATAATTTACTTTATATATTTTATTATTAACCCTCTAATTACAAAAATATGAGATAATTTATTAAATTAA
3d.N.hel[.Cytb]  TTTTTGAGGGGCAACAGTAATTACAAGATTATTATCCGCAATCCCTTATTTAGGAACATCATTAGTATATTGATTATGAGGAGGATTTTCTGTAGATAATGCTACCTTAACACGATTTTTCACTTTCCATTTTATTATTCCTTTCATTATTATTGCATTAACTCTAATTCATCTAATATTTTTACATAGAACAGGATCAAGAAATCCATTAGGATTAAATAGAAACCTAGATAAAATTCCATTTCACCCATATTTTTCTTTTAAAGATATTTTAGGGTTTATTATTATAATTACCCTTTTAATTATAGTAATTTTAATTTCTCCTAATATATTTGGAGACCCAGATAATTTTATACCAGCAAATCCAATAATTACCCCTATTCACATTAAACCAGAATGATATTTTTTATTTGCATACGCAATCCTACGTTCAATCCCTAATAAATTAGGGGGAGTAATCGCCTTAATTATATCAATTTTAATTTTAATAATTATACCATTTTACCACTTTAAAAATTTTAAAAGATTAACATTTTACCCTATCAATCAATTTATATTCTGATTTATAATTTCTAATATTATATTATTAACTTGAATCGGATATAGCCCAGTTGAATCTCCATATGATAGGTTAGGCCAATTATTTACAATAATTTATTTTATTTATTTCTTTACTAACCCTTTAATTACTAAATTATGAGATAATTTACTAAATTAA
3c.P.wes[.Cytb]  ATTTTGAGGTGCAACAGTAATTACTAGATTATTATCAGCTATTCCATATTTAGGAACATCCTTAGTATATTGATTATGAGGAAGATTTTCTGTAGATAATGCCACATTAACACGTTTTTTTACATTTCATTTTATTATCCCATTTATTATTATTGCTTTAACTGTTATTCACTTAATATTCCTTCATGAAACAGGATCAAGAAATCCTATAGGAACAAATAGTAATTTAGATAAAATTCCATTCCATCCTTATTTTTCTTTTAAAGATATTTTAGGTTTTATTATTATAATTACTTTATTAACTATAGTAATTTTAATTTCACCAAATATATTTGGAGACCCTGATAATTTTATACCAGCAAATCCTATAATTACACCATTACATATTAAACCAGAATGATATTTCTTATTTGCTTATGCAATTTTACGTTCAATTCCTAATAAATTAGGTGGAGTTATTGCTTTAATTATATCAATTTTAATTTTAATAATTATACCATTTTATTACTCAAAAAATTTTAAAAGATTAAATTTTTATCCTGTAAATCAATTTTTATTCTGATTAATAACCTCTAATATCACTTTACTGACTTGAATCGGATTTAGACCCGTTGAATATCCCTATGATATAATAGGACAAATTTTTACTATAATTTACTTTATTTATTTTGTTATTAACCCATTAATTACAAAAATATGAGATAATTTATTAAATTAA
3b.C.aln[.Cytb]  ATTTTGAGGAGCAACCGTTATTACAAGACTACTTTCAGCAATTCCTTATTTAGGTACATCATTAGTTCATTGACTATGAGGAGGATTTTCTGTAGATAATGCTACATTAACTCGATTTTTTACTTTCCATTTCATCATCCCATTTATTATTCTTGCACTAACAATTATTCATTTAATATTTCTTCATGAAACAGGATCAAGAAATCCATTAGGATTAAACAGAAATTTAGATAAAATCCCATTTCATCCATACTTTTCTTTTAAAGATATTTTAGGATTTATAATTATAATTTCATTATTATTAATAATTGTATTAATTGCACCTAACATACTCGGAGATCCAGATAATTTTTTACCTGCAAACCCAATAGTTACACCAATTCATATTAAACCAGAATGATATTTTTTATTTGCTTATGCAATTTTACGATCAATCCCTAATAAATTAGGAGGAGTAATTGCTTTAATTATATCAATTTTAATTTTAATAATCTTACCATACTACCACTTTAAAAATTTTAAAAGATTAACATTTTATCCAATTAATCAAATTATATTTTGAATAATATTATGTAATATTATTCTTCTAACCTGAATTGGATATAGACCAGTAGAATACCCATATGATTATATAGGACAAATTTTTACATTAATTTATTTTTTATTTTTTATAATTTCACCTTTAATTAATAAATTATGAGATAATTTTATTAATTAA
3a.N.tib[.Cytb]  ATTTTGAGGAGCAACTGTAATTACTAGATTATTATCTGCAATTCCTTACCTTGGAACATCATTAGTATATTGATTATGAGGAGGATTTTCAGTTGATAATGCTACATTAACACGTTTTTTTACTTTTCATTTTATTATTCCTTTTATTATTGTTGCTTTAACAATAATTCATTTAATATTTTTACATGAAACAGGATCAAGAAATCCATTAGGATTAAACAGAAACCTAGATAAAATTCCATTTCATCCATACTTTTCATTTAAAGATATTCTAGGATTTATTATTATAATTACATTTTTAATTATAGTAGTTCTTATATCACCCAATATATTTGGAGATCCTGATAATTTTATTCCTGCAAATCCTATAATTACCCCCCTTCATATTAAACCAGAATGATACTTTCTATTTGCCTATGCAATTTTACGATCAATCCCCAATAAACTAGGAGGAGTAATTGCATTAGTTGTATCAATCTTAATCTTAATAATTTTACCATTTTATTACAATAAAAATTTTAAAAGATTATTATTTTATCCAATAAATCAAACTTTATTCTGAATAATAATTTGTAATATCATTTTATTAACTTGAATTGGATATAGACCTGTTGAATCTCCTTATGATAATATAGGTCAATTATTTACATTAATTTATTTTTTATATTTTATTTTAAATCCTATAATTACTAAAATATGAGATAATATTATTAATTAA
2p.N.ery[.Cytb]  ATTCTGAGGGGCAACTGTAATTACTAGATTATTATCCGCCATCCCTTATTTAGGAACATCAATAGTTCATTGATTATGAGGTGGATTTTCCGTTGACAATGCAACTTTAACTCGATTCTTTACTTTTCATTTCCTTATTCCATTTATTATTTTAGCTTTAACACTAATTCATTTAATATTCCTCCATAAAACAGGTTCAAGAAACCCATTAGGAGTAAACAGAAATTTAGATAAAATTCCATTTCATCCTTATTTCTCATTTAAGGATATTTTAGGTTTTATAATCATAATTTCATTTCTAATTATAGTAGTACTTATTTCACCTAATATATTTGGAGATCCAGATAATTTTATACCAGCAAATCCAATAATTACCCCTCTTCATATTAAACCTGAATGATATTTTTTATTTGCTTACGCTATTTTACGATCAATTCCAAATAAATTAGGAGGAGTAATTGCTTTAATTATATCTATTTTAATTTTAATAATTTTACCATTTTATCATCATAAAAACTTTAAAAGATTAATATTTTACCCATTAAATCAAATTATATTTTGATTTATAATCGGCAATATTATTTTATTAACATGAATTGGATACAGCCCTGTTGAATATCCTTATGATTTAATAGGACAAATTTTTACATTTATATATTTTTTATTTTTTATTTCAACACCTTTTATTACAAAATTATGAGATAATTTAATTAACTAA
2n.P.car[.Cytb]  ATTTTGAGGAGCAACAGTTATTACTAGACTACTTTCAGCCATTCCATACTTAGGAACATCTTTAGTATATTGATTATGGGGGGGATTTTCTGTTGATAATGCTACTTTAACACGATTCTTTACTTTTCACTTTATTATTCCATTTATTATTGTTGCTTTAACTATTATCCACCTAATATTTCTTCATGAAACAGGGTCAAGAAATCCTATAGGAATAAATAGAAATTTAGATAAAATCCCATTTCATCCTTATTTTTCTTTTAAAGACATTTTAGGATTTATTATTATAATTACAGTATTAATTATAGTAATTTTAATTTCCCCAAATATATTTGGAGATCCTGATAATTTTATACCAGCAAATCCCATAATCACACCCCTACATATTAAACCAGAATGATATTTCTTATTTGCTTACGCAATTTTACGTTCAATTCCTAATAAATTAGGAGGAGTAATTGCTTTAATCATATCAATTTTAATTTTAATAATTTTACCATTTTATCATCTTAAAAACTTTAAAAGCCTTATTTTCTACCCAATTAATCAATTTTTATTCTGATTTATAATCTCTAATATTATTTTATTAACTTGAATTGGATTTAGCCCTGTAGAATCCCCTTATGATACAATAGGACAAGTATTTACAATAATTTATTTTATATACTTTATTATTAATCCATTAATTACAAAAATATGAGATAATTTATTAAATTAA
2m.C.lat[.Cytb]  ??????????????????????????????????????????????????????????????????????????????????????????????????????????????????????????????????????????????????????????????????????????????????????????????????????????????????????????????????????????????????????????????????????????????????????????????????????????????????????????????????????????????????????????????????????????????????????????????????????????????????????????????????????????????????????????????????????????????????????????????????????????????????????????????????????????????????????????????????????????????????????????????????????????????????????????????????????????????????????????????????????????????????????????????????????????????????????????????????????????????
2f.N.ret[.Cytb]  ATTTTGAGGGGCAACTGTAATTACTAGATTATTGTCTGCAGTCCCATATCTAGGTACATCATTAGTATATTGATTATGAGGGGGTTTCTCAGTAGATAACGCCACATTAACACGATTTTTTACTTTCCATTTTATTATTCCTTTTATTATTCTTGCATTAACAATAATTCACTTGATATTCTTACACGAAACAGGATCAAGAAACCCATTAGGATTAAATAGAAACTTAGATAAAATTCCATTTCACCCTTATTTCTCTTTTAAGGATATTTTAGGATTCATTATCATAATTACATTTTTAATTATAGTAATTTTAATTTCACCAAACATATTTGGAGATCCAGATAATTTTATACCTGCAAACCCTATAATTACACCCTTACATATTAAACCTGAATGATATTTCTTATTTGCTTATGCTATTTTACGATCAATCCCTAATAAGTTAGGGGGCGTAATTGCTTTAATTATATCAATTTTAATTCTAATAATTTTACCATTTTATCATTATAAAAACTTTAAAAGATTATTATTTTATCCATTAAATCAAATTTTATTCTGATTAATAATCTGTAACATTATTTTATTAACATGAATCGGGTATAGGCCAGTAGAATTACCATATGATATTATAGGTCAAGTATTTACATTAATTTATTTTTTATATTTTATTATAAATCCATTAATTACTAAATTATGAGATAATATTCTTAATTAA
2e.P.cin[.Cytb]  ATTTTGAGGTGCAACAGTTATTACTAGATTATTATCAGCAATCCCATATCTTGGAACATCTCTTGTTTATTGATTATGAGGGGGATTTTCTGTAGATAACGCAACTTTAACACGATTTTTTACTTTTCACTTTATTATTCCATTTATTATTGTTGCTTTAACAATTATTCATCTTATATTCCTACATGAAACAGGATCAAGAAACCCAATAGGAATAAATAGAAATTTAGATAAAATTCCATTTCATCCTTATTTCTCTTTTAAAGATATTTTAGGATTTATTATTATAATTACCTTATTAATTATAGTAATTTTAATTTCTCCAAATTTATTTGGAGATCCTGATAACTTCATACCAGCAAATCCTATAATTACCCCCCTACATATTAAACCTGAATGATACTTCTTATTTGCTTATGCAATTTTACGTTCAATTCCTAATAAACTAGGAGGTGTGATTGCATTAGTAATATCAATTTTAATTTTAATAATTTTACCATTTTACCATTTTAAAAATTTTAAAAGGTTTAATTTTTATCCTATAAATCAATTCTTATTTTGATTAATAATTTCTAATATTATTTTATTAACCTGAATTGGATTCAGACCTGTAGAATACCCTTATGATATATTAGGCCAAATATTCACATTAATTTACTTTTTATATTTCATTATCAACCCTTTATTTACAAAAATATGAGATAATTTATTAAATTAA
2d.A.his[.Cytb]  ATTTTGAGGAGCAACAGTAATTACTAGATTATTGTCAGCAATTCCATATTTAGGAACATCATTAGTATACTGATTATGAGGGGGATTTTCCGTAGACAATGCTACACTAACACGATTTTTTACTTTTCATTTTATTATTCCTTTTATTATTCTTGCCTTAACAATAATTCATTTAATATTTTTACATGAAACCGGATCAAGAAATCCATTAGGATTAAATAGAAATTTAGATAAGATTCCATTTCACCCTTACTTCTCATTCAAGGATATTTTAGGATTTATTATTATAATTACATTTTTAGTAATAGTAGTTTTAATATCACCTAACATATTTGGAGATCCAGATAATTTTATACCTGCAAATCCTATAATTACACCTCTCCATATTAAGCCTGAGTGATATTTTTTATTTGCTTATGCAATTTTACGATCAATCCCTAATAAATTAGGGGGTGTAATTGCCTTAGTTATATCAATTTTAATTTTAATAATTTTACCATTTTATCATCTTAAAAATTTTAAAAGATTATTATTTTACCCATTAAATCAAATTATATTTTGATTTATAATTTGTAATATTATTTTATTAACATGAATTGGATATAGACCTGTTGAATTACCATATGACATTATAGGACAAGTATTTACATTAATTTATTTTTTATATTTTATTTTAAATCCATTAATAACTAAGCTATGAGATAATATCCTTAATTAA
2c.P.sax[.Cytb]  ATTTTGAGGGGCAACAGTAATTACTAGATTATTATCAGCTATCCCATATTTAGGAACATCCTTAGTATATTGATTATGAGGGGGATTTTCTGTTGATAATGCTACATTAACACGATTTTTTACTTTTCACTTTATTATTCCATTCATTATTGTTGCTTTAACTATTATTCACCTAATATTTTTACATGAAACAGGATCAAGAAATCCTATAGGAACAAATAGAAATTTAGATAAAATTCCATTTCATCCTTATTTTTCTTTTAAAGATATTTTAGGATTTATTATCATAATTACTATATTAATTATAGTAATTTTAATTTCACCTAATTTATTTGGAGATCCTGATAATTTTATACCAGCAAATCCAATAATTACCCCCTTACATATTAAACCAGAATGATACTTCTTATTCGCTTATGCAATTTTACGTTCAATTCCTAATAAATTAGGAGGAGTAATAGCTTTAATTATATCAATTTTAATTTTAATAATTTTACCATTTTACCATATTAAAAATTTTAAAAGATTAAATTTTTATCCAGTTAATCAATTCTTATTTTGATTAATAATTTCTAATATTATTTTATTAACTTGAATTGGATTTAGACCAGTAGAATCCCCTTATGATGTAATAGGACAAGTATTTACAATAATTTACTTTACATATTTCATTATTAATCCCTTTATTACAAAAATATGAGATAATTTATTAAATTAA
2b.P.nps[.Cytb]  TTTTTGAGGAGCTACAGTAATCACAAGATTACTTTCAGCAATTCCTTACTTAGGAACATATTTAGTTTATTGATTATGAGGGGGATTTTCTGTAGATAATGCAACTTTAACACGATTTTTCACATTTCATTTTATTATTCCATTCATTATTGTTGCATTAACATTAATTCATTTAATATTTTTACATAAAACAGGATCAAGAAATCCCCTTGGATTAAATAGAAATATAGATAAAATCCCATTTCACCCATATTTTTCATTTAAAGATATTTTAGGGTTTATAATTTTAATAACTTTATTAATTATATTAATTTTAATTTCCCCTAACCTATTAGGAGACCCAGATAATTTTATACCCGCAAACCCAATAATTACCCCAGCACATATTAAACCTGAATGATATTTTTTATTTGCATACGCAATTTTACGGTCAATCCCTAATAAATTAGGAGGTGTAATTGCACTAATTTTATCTATTTTAATCTTAATAATTTTACCATTTTATTATATTAAAAATTTTAAAAGATTAGTATTTTACCCAATAAATCAATTTATATTTTGATTAATAATTTCTAATATTATATTATTAACATGAATTGGCTATAGACCTGTTGAAAGGCCTTATGATTCTTTAGGACAATTATTTACAATAATTTATTTTTTATATTTTATTATCAATCCATTTATTACAAAATTATGAGATAATTTACTAAATTAA
2a.P.sp.[.Cytb]  ATTTTGAGGGGCAACAGTAATTACTAGATTATTATCTGCAATTCCATATTTAGGAACATCATTAGTATACTGATTATGGGGGGGATTTTCAATTGATAATGCCACATTAACTCGATTTTTTACTTTTCATTTTATTCTACCATTTATTATTCTTGCTATAACAATAATTCATTTAATATTTTTACATGAAACAGGATCAAGAAACCCATTAGGATTAAATAGAAATTTAGATAAAATCCCATTTCACCCTTATTTCTCATTTAAAGATATTTTAGGATTTATTATTATTATTACATTTTTAATAATAGTAATTTTAATATCACCCAACATATTTGGAGATCCAGATAATTTTATACCTGCAAACCCTATAGTTACACCCCTTCATATTAAACCTGAATGATATTTTTTATTCGCCTACGCAATTTTACGATCAATTCCTAATAAATTAGGGGGTGTAATTGCTTTAATTATATCAATTTTAATTTTAATAATTTTACCATTTTATCATCTTAAAAATTTTAAAAGATTATTATTTTACCCATTAAATCAAATTATATTTTGATTTATAATTTGTAATATTATTCTATTAACATGAATTGGACACAGGCCTGTTGAATTACCGTATGATATTATAGGACAAATATTTACATTAATCTATTTTTTATATTTCATTTTAAATCCGTTATTTACTAAATTATGAGACAATCTTCTTAATTAA
1p.N.car[.Cytb]  ATTTTGAGGAGCAACTGTTATCACTAGATTATTATCCGCAATTCCTTATCTAGGGACATCCATAGTTTACTGATTATGGGGGGGATTTTCTGTTGATAATGCTACTCTAACTCGATTTTTTACTTTTCATTTTATTATCCCTTTTATTATTTTAGCACTTACATTAATCCATTTAATATTCCTTCATGAAACAGGATCAAGAAATCCTTTAGGAGTAAATAGAAATCTTGATAAAATTCCTTTTCATCCTTACTTCTCCTTTAAAGATATTTTAGGATTTATAATCATATTATCTTTACTAATTATAGTAGTACTTATCTCACCTAATATATTAGGAGATCCAGATAATTTTATACCTGCCAATCCAATAATTACTCCACTTCATATTAAACCAGAATGATATTTCTTATTTGCTTATGCTATTCTCCGATCTATTCCAAATAAATTAGGAGGAGTAATTGCTCTAATTATATCAATTTTAATTCTAATAATTTTACCATTTTACCACTTTAAAAACTTTAAAAGAATAATATTTTATCCATTAAACCAAGTAATATTTTGATTCATAATCTGTAATATTATTCTTCTTACATGAATTGGTTATAGACCAGTTGAATATCCTTATGATTTAATAGGACAAATTTTTACATTTATTTATTTTTTATTTTTTATTTTAACACCTTTTATTAATAAATTATGAGATAACTTACTTAATTAA
1n.A.nuo[.Cytb]  ATTTTGAGGGGCAACAGTAATTACTAGACTATTGTCAGCAATTCCATATTTAGGAACATCATTAGTATATTGATTATGAGGAGGATTTTCCGTAGACAATGCTACACTAACACGATTTTTTACTTTTCATTTTATTATTCCTTTTATTATTCTTGCCTTAACAATAATTCATTTAATATTTTTACATGAAACCGGATCAAGAAATCCATTAGGATTAAACAGAAATTTAGATAAAATTCCATTTCACCCTTACTTCTCATTCAAAGATATTTTAGGATTTGTTATTATAATTACATTTTTAGTAATAGTAGTTTTAATATCACCTAACATATTTGGAGATCCAGATAATTTTATACCCGCAAACCCTATAATTACACCTCTCCATATTAAGCCTGAATGATATTTTTTATTTGCTTATGCAATTTTACGATCAATCCCTAATAAATTAGGAGGTGTAATTGCCTTAGTCATATCAATTTTAATTTTAATAATTTTACCATTTTATCACCTTAAAAATTTTAAAAGATTATTATTTTACCCATTAAATCAAATTATATTTTGATTTATAATTTGTAATATTATTTTATTAACATGAATTGGATATAGGCCTGTTGAATTACCATATGACATTATAGGACAAGTGTTTACATTTATTTATTTTTTATATTTTATTTTAAATCCATTAATAACTAAGTTATGAGATAATATCCTTAATTAA
1m.P.pun[.Cytb]  TTTTTGAGGAGCAACAGTAATTACAAGATTACTATCAGCAATCCCTTATTTAGGAACATCATTAGTATACTGATTATGAGGGGGATTTTCTGTTGATAATGCAACTCTAACACGATTTTTTACATTTCATTTTATTATACCATTTATTATTGTAGCTATAACCTTAATTCACTTAATATTCCTACATGAAACAGGATCAAGAAACCCTCTAGGAGTAAACAGAAATTTAGATAAAATCCCATTTCACCCATATTTTTCATTCAAAGATATTTTAGGATTTATTATTATAATCACATTTTTAATAATAGTAATTTTAATCTCACCTAATATATTTAGAGATCCAGATAATTTTATACCTGCAAATCCAATAATTACACCTCTTCATATTAAACCAGAATGATATTTTTTATTTGCATATGCAATCTTACGTTCAATTCCTAATAAATTAGGAGGGGTAATTGCTTTAGTTATATCAATTCTAATTCTAATAATTTTACCATTTTATCATATTAAAAATTTTAAAAGACTTAATTTCTATCCAATTAATCAATTTATATTTTGAATAATAATTTCAAACATTATTTTACTAACTTGAATTGGGTACAGACCTGTAGAATCCCCATATGATATTATAGGACAATTATTTACAATAATATATTTTTTATACTATATTATAAACCCTTTAATCACAAAATTATGAGATAATTTATTAAATTAA
1f.P.lpd[.Cytb]  TTTTTGAGGGGCAACAGTTATTACAAGGTTACTTTCAGCAATCCCCTATTTAGGAACATATTTAGTATATTGATTATGAGGGGGATTTTCTGTTGATAATGCTACTTTAACACGATTTTTTACATTCCATTTTATTATTCCATTTATTATTGTTGCATTAACACTAATTCATTTAATATTTTTACATAAAACAGGATCAAGAAACCCTCTTGGATTAAATAGAAATATAGATAAAATTCCATTCCACCCATATTTCTCATTTAAAGATATTTTAGGGTTTATAATTTTAATTACTTTATTAATTATACTAATTTTAATTTCACCTAACCTATTAGGAGACCCAGATAATTTTATACCAGCAAATCCAATAATTACCCCAGCACATATTAAACCTGAATGATATTTTTTATTTGCATATGCAATTTTACGATCAATTCCTAATAAATTAGGAGGTGTAATTGCATTAATTATATCTATCTTAATTTTAATAATTCTACCTTTTTATTATATTAAAAATTTTAAAAGATTAGTATTTTACCCATTAAATCAATTTATATTTTGATTAATAATTTCTAATATTATATTATTAACTTGAATTGGTTATAGACCTGTTGAAAGACCATATGATTCTTTAGGACAATTATTTACAATAATTTATTTTTTATACTTTATTATTAATCCATTAATTACAAAACTATGAGATAATTTATTAAATTAA
1e.A.ber[.Cytb]  ATTTTGAGGGGCAACTGTTATTACTAGATTATTATCCGCAATTCCTTATATTGGAACATCATTAGTATATTGACTATGGGGAGGATTTTCAGTTGATAATGCTACATTAACACGATTCTTTACTTTCCACTTTATTATTCCTTTTATTATTATTGCATTAACAATTATTCATTTAATATTTTTACACGAAACAGGATCAAGAAACCCATTAGGATTAAATAGAAATATAGATAAAATTCCATTTCATCCTTATTTTTCATTTAAAGATATTTTAGGATTTATAATCATAATTACATTTTTAATTATGGTAGTATTAATATCACCAAATATATTTGGAGATCCAGATAATTTCATACCTGCAAATCCTATAATTACACCACTTCATATTAAACCAGAATGATATTTTTTATTTGCCTATGCAATTTTACGATCAATTCCTAATAAATTAGGAGGTGTTATTGCTTTAATTTTATCAATCTTAATTCTTATAATTTTACCATTTTATCACTTTAAAAATTTTAAAAGATTAATATTTTACCCATTAAATCAAATACTATTCTGATTAATAATCTGTAATATTATTTTATTAACATGAATTGGATACAGACCAGTTGAATTACCATATGATTTTATAGGACAATTATTCACATTAATTTATTTTTTATATTTTATTTTAAATCCATTAATTACTAAGTTATGAGATAATATTATTAATTAA
1d.A.hum[.Cytb]  ATTTTGAGGGGCAACAGTAATTACTAGATTATTATCTGCAATTCCATATCTAGGAACATCACTAGTATACTGATTATGGGGAGGATTTTCAGTTGACAATGCTACTTTAACACGATTTTTTACTTTTCATTTTATTATTCCTTTTATTATTCTTGCTTTAACAATAATTCATTTAATATTTTTACATGAAACAGGATCAAGAAATCCATTAGGATTAAATAGAAATTTAGATAAAATCCCATTTCACCCTTATTTCTCATTCAAAGATATTTTAGGATTTATTGTAATAATTACATTTTTAGTAATAGTAGTTTTAATATCACCTAATATATTTGGAGACCCAGATAATTTTATACCAGCTAATCCTATAATTACACCCCTTCATATTAAACCTGAATGATATTTTTTATTTGCTTACGCAATTTTACGATCAATCCCTAATAAATTAGGAGGTGTAATTGCTTTAGTTATATCAATCTTAATTTTAATAATTCTACCATTTTACCATATAAAAAATTTTAAAAGATTATTATTTTATCCCTTAAATCAAATTATATTTTGATTTATAATTTGTAATATTATTTTACTAACATGAATTGGCTACAGACCTGTCGAATTACCATATGATATTATAGGGCAGGTATTTACACTAATTTATTTTTTATACTTTATTTTAAACCCATTAATTACCAAATTATGAGATAATATTCTTAATTAA
1c.P.com[.Cytb]  ATTTTGAGGGGCAACAGTAATTACTAGATTATTATCAGCTATCCCATATTTAGGGACATCCTTAGTATATTGATTATGAGGGGGATTTTCTGTTGATAATGCTACATTAACACGATTTTTTACTTTTCACTTTATTATTCCATTCATTATTGTTGCTTTAACTATTATTCACCTAATATTTTTACATGAAACAGGATCAAGAAATCCTATAGGAACAAATAGAAATTTAGATAAAATTCCATTTCATCCTTATTTTTCTTTTAAAGATATTTTAGGATTTATTATCATAATTACTATATTAATTATAGTAATTTTAATTTCACCTAATTTATTTGGAGATCCTGATAATTTTATACCAGCAAATCCAATAATTACCCCCTTACATATTAAACCAGAATGATACTTCTTATTCGCTTATGCAATTTTACGTTCAATTCCTAATAAATTAGGAGGAGTAATAGCTTTAATTATATCAATTTTAATTTTAATAATTTTACCATTTTACCATATTAAAAATTTTAAAAGATTAAATTTTTATCCAGTTAATCAATTCTTATTTTGATTAATAATTTCTAATATTATTTTATTAACTTGAATTGGATTTAGACCAGTAGAATCCCCTTATGATGTAATAGGACAAGTATTTACAATAATTTACTTTACATATTTCATTATTAATCCCTTTATTACAAAAATATGAGATAATTTATTAAATTAA
1b.P.lar[.Cytb]  TTTTTGGGGGGCAACAGTAATTACAAGATTATTATCAGCAATTCCTTACTTAGGTACATATTTAGTATATTGATTATGGGGGGGATTTTCTGTAGATAATGCTACTTTAACACGATTTTTTACATTCCATTTTATTATTCCATTTATTATTGTTGCATTAACATTAATTCATCTAATATTTTTACATAAAACAGGATCAAGAAATCCTCTTGGATTAAATAGAAATATAGACAAAATTCCATTTCACCCATACTTCTCATTTAAAGATATTCTTGGATTCATAATTCTAATTACTTTACTAATTTTACTAATTTTAATTTCTCCTAATTTATTAGGAGATCCAGATAATTTTATACCTGCAAACCCAATAATTACTCCAGCACATATTAAACCAGAATGATATTTTTTATTTGCATATGCAATTTTACGATCAATCCCCAACAAATTAGGAGGGGTAATTGCATTAATTTTATCAATTATAATTTTGATAATTTTACCATTTTATTACATTAAAAATTTTAAAAGATTAGTATTTTACCCAATAAATCAATTCATATTTTGATTAATAATTTCCAATATTATACTATTAACTTGAATTGGATATAGACCTGTTGAAAGACCATATGATTCTTTAGGACAACTATTTACATTAATTTATTTTTTATATTTTATTATTAATCCATTAATTACTAAATTATGAGATAATTTATTAAATTAA
1a.P.ang[.Cytb]  ATTTTGAGGAGCAACAGTAATTACTAGATTATTATCTGCAATTCCATATTTAGGTTCATCCCTAGTTTATTGATTATGGGGGGGTTTTTCTGTTGATAACGCTACTTTAACACGATTTTTTACATTTCATTTTATTATCCCATTTATTATTGTTGCTCTAACTATTATTCACCTTATATTTTTACATGAAACTGGATCAAGAAATCCTATAGGAATAAATAGAAATTTTGATAAAATCCCATTTCATCCCTATTTTTCTTTCAAAGATATTTTAGGATTTATTATTATAATCACTTTATTAGTTATAGTAATCTTAATTTCACCAAATATATTTGGTGATCCAGATAATTTTATACCAGCAAATCCTATAATTACCCCTCTTCATATTAAACCAGAATGATATTTTTTATTTGCTTATGCAATTCTACGTTCAATTCCTAATAAATTAGGGGGGGTAATTGCTTTAGTTATATCAATTTTAATTTTAATAATTATACCATTTTATTATTTAAAAAACTTTAAAAGATTAATCTTCTATCCAATTAACCAATTAATTTTCTGATTTATAATTTCAAATATTATTTTATTAACTTGAATTGGATTCAGACCTGTAGAATCTCCTTATGATATTATAGGACAATTATTTACCTTAATTTACTTTTTATATTTTTTAATAAATCCTTTAATTACAAAAATATGGGATAAATTATTAAATTAA
JX.C.com[.Cytb]  ATTTTGAGGAGCAACAGTAATTACTAGATTAATATCAGCAATTCCTTATTTAGGTATATCCATAGTCTACTGATTGTGAGGGGGATTTTCTGTTGATAATGCTACTTTAACCCGATTTTTTACTTTTCACTTTTTAATCCCCTTTGTTATTCTTGCACTAACAATTATTCACCTAATATTTCTTCACAACACAGGATCAAGAAATCCTTTAGGATTAAATAGAAATTTTGATAAAATTCCATTTCATCCTTATTTCTCATTTAAAGATATTTTAGGGTTTATTATTATATTAACAATTTTAATTTTAATCGTATTAATTTCGCCTAATTTATTTGGAGACCCAGATAACTTCACACCAGCAAACCCAATAATTACTCCTATTCACATTAAACCTGAATGATATTTTTTATTTGCTTATGCTATTTTACGATCAATTCCAAATAAACTGGGTGGAGTAATTGCATTAATTTTATCAATTTTAATTTTAATTATTTTACCATTTTACCAAAATAAAAAATTTAAAAGATTAAATTTTTACCCCTTAAATCAATTTATTTTTTGAACAATAATTTCAAATATTATATTATTAACTTGAATTGGATTTAGACCCGTTGAATATCCTTATGAATCATTAGGACAATTATTTACATTAATATACTTCTTTTATTTTTTAATTAATCCATTAATAATAAAAATATGAGATAATATTTTAAATTAA
G6.M.opa[.Cytb]  ATTTTGAGGGGCCACTGTCATTACTAGATTATTATCTGCAGTACCATATCTAGGAACATCAATAGTATATTGACTATGAGGAGGTTTTTCAGTAGATAATGCCACTTTAACTCGATTTTTCACTTTTCATTTTATTATTCCTTTTATTATTCTTGCTCTAACACTAATTCATTTAATATTCTTACATGAAACAGGATCAAGAAATCCTTTAGGTACAAATAGAAATCTAGATAAAATTCCATTTCATCCTTATTTTTCATTCAAAGATATTTTAGGATTTATTATTATATTTACATTTTTAATTATAGTAATTTTAATTTCACCTAATATATTAGGAGACCCAGATAATTTTATACCAGCTAATCCTATAGTTACACCTTTACATATTAAACCTGAATGATATTTTTTATTTGCTTATGCCATTTTACGATCAATTCCTAATAAACTAGGAGGAGTAATTGCATTAGTTATGTCTATTTTAATTTTAATAATTATACCATTTTATCATAATAAAAACTTTAAAAGATTAATATTTTATCCTATAAATCAAATTATATTCTGATTTATAATTTGTAATATTATTTTATTAACTTGAATTGGATATAGACCTGTTGAATCACCTTATGATACTATAGGACAAATTTTTACATTAATATATTTTTTATATTTTATTATTAACCCAATAATTACTAAAATTTGAGATAATTTATTAAATTAA
K2.P.lur[.Cytb]  TTTTTGAGGAGCAACTGTAATTACTAGATTATTATCAGCTATTCCTTATTTAGGAACATCTATTGTATACTGATTGTGAGGAAGATTTTCTATTGATAATGCAACTTTAACCCGATTTTTCTCATTCCATTTCATTATTCCTTTTATTATTTTAGCTTTTACCTTAATTCATTTAATATTCTTGCATGAAACAGGTTCAAGAAATCCTTTAGGATTAAATAGAAATATAGATAAAATTCCATTTCATCCTTATTTCACTTTTAAAGACATCTTAGGTTTTATTATAATAATTACATTCTTAATTATATTAATTCTAATTTCGCCTAACTTATTTGGTGACCCAGATAACTTTACAGCAGCTAATCCAATAATTACACCTTTACATATTAAACCAGAATGATACTTTCTTTTTGCTTATGCAATCTTACGATCTATTCCAAATAAATTAGGAGGTGTAATTGCTTTAGTATTATCAATTTTAATTTTAATAATTATACCTTTTTTTCATATAAAAAATTTTAAAAGGTTAAATTTTTATCCTATTAACCAGTTTTTATTTTGATTTATAATTTCTAATATTTTATTACTTACATGAATTGGATTTAGACCCGTAGAATATCCATATGATTTAATAGGACAAATATTTACTTTAATATATTTTTTATATTTTTTATTAAATCCTATAATTACAAAAATTTGAGATAATTTATTAAATTAA
H1.A.api[.Cytb]  TTTTTGAGGAGCAACTGTAATTACTAGACTATTATCAGCTATCCCATACTTAGGAACATCCTTAGTTTATTGATTATGAGGAGGATTTTCTGTAGATAATGCAACTTTAACTCGATTCTTTTCATTCCACTTTATTATTCCATTTATCATTTTAGCTTTTACTTTAATTCACTTAATATTTCTCCATGAAACTGGATCTAGAAACCCTTTAGGATTAAATAGAAACTTAGATAAAATCCCATTTCACCCCTATTTTACCTTTAAAGATATTTTAGGATTCATTATAATAATTACACTATTAATTTTAGTAACCTTAATTTATCCTAATATACTGGGAGATCCAGATAATTTTATAACAGCTAACCCAATAATTACCCCCCTTCATATTAAACCAGAATGATATTTTCTTTTTGCTTATGCTATTTTACGATCTATCCCAAATAAATTAGGAGGAGTAATTGCTTTAATTTTATCAATTTTAATCCTAATAATTATACCATTTTTTCATATAAAAAATTTTAAAAGATTAATTTTTTATCCTCTAAACCAATTTTTATTCTGAATTATAATTTCTAATATTTTTTTACTAACATGAATTGGATTTAGACCCGTAGAATCACCATATGATAATATAGGCCAAATCTTTACTTTTATTTACTTTTTATATTTTTTAATAAACCCTTTAATTACAAAAATTTGAGATAATTTATTAAATTAA
J8.H.cro[.Cytb]  TTTTTGAGGTGCCACTGTAATTACTAGATTATTATCCGCTATTCCTTATTTAGGAACATCTTTAGTATATTGATTATGAGGTGGATTTTCTGTAGATAATGCAACTTTAACACGTTTTTTTTCTTTTCATTTTATTATTCCATTTATTATTTTAGCTTTCACCCTTATTCATCTAATATTTTTACACGAAAGAGGATCAAGAAATCCTTTAGGATTAAATAGAAATTTTGATAAAATCCCATTTCACCCATACTTTACTTTTAAAGACATTTTAGGTTTTATTATTTTAATTACTTTATTAATTATAGTAATCTTAATTTCTCCAAATTTATTTGGTGATCCTGATAATTTTTTAGCAGCTAACCCAATAATTACACCTTTACATATTAAACCAGAATGATATTTTCTTTTTGCATATGCAATCCTACGATCAATTCCAAATAAATTAGGAGGAGTAATTGCTTTAGTTCTATCAATCTTAATTTTAATAATTATACCATTTTTCCATATAAAAAATTTTAAAAGATTAATTTTTTATCCTATTAATCAATTTACATTTTGATTAATAATTTCTAACATTTTATTACTAACATGAATTGGATTTAGACCTGTTGAATCTCCTTATGATACTATAGGACAATTATTTACTTTTATATATTTTTTATATTTCTTAGTAAATCCATTTATTACTAAAATTTGAGATAATTTATTAAATTAA
B5.N.fus[.Cytb]  TTTTTGAGGTGCGACCGTAATTACTAGATTACTATCAGCTATTCCTTACTTAGGAACATCATTAGTATATTGATTATGAGGAGGATTTTCAGTTGATAATGCTACATTAACTCGATTTTTTTCATTCCATTTTATTATCCCCTTTATTATTTTAGCATTTACTTTAATTCACTTATTATTCTTACATGAAACTGGATCAAGAAACCCTTTAGGATTAAATAGAAATATAGATAAAATCCCATTTCACCCATATTTTACTTTTAAAGATATTTTAGGATTTATTATAATAATTTCATTATTAATTATAATTGTATTAATTAATCCAAATTTATTTGGAGATCCAGATAATTTTATAGCAGCCAACTCAATAATTACACCTTTACATATTAAACCAGAATGATATTTCCTTTTTGCATATGCAATTTTACGATCAATCCCTAATAAATTAGGAGGAGTAATTGCTCTAATTATATCAATTTTAATTTTAATAATTATACCATTTTTCCATATAAAAAATTTTAAAAGATTAAATTTCTACCCTTTTAATCAATTTTTATTTTGATTAATAATTTCTAATATTTTATTACTTACATGAATTGGATTTAGACCCGTTGAATCTCCGTATGATTCTCTAGGACAACTATTTACTTTTATCTATTTTTTATATTTCTTAATAAACCCTTTAATTACAAAAATTTGAGATAAATTAATTAATTAA
K5.P.inc[.Cytb]  TTTTTGAGGGGCGACAGTAATTACTAGTCTCCTATCAGCAATCCCATACCTAGGAACATCATTAGTATATTGATTATGGGGAGGATTTTCTGTTGATAATGCAACTTTAACACGATTTTTCACATTTCATTTTATTATACCATTTATTATTGTTGCTTTAACTATAATTCATTTAATATTTTTACATAAAACAGGATCAAGAAACCCTTTAGGAGTAAATAGAAATTTTGATAAAATCCCATTTCACCCATATTTTTCATTTAAAGATATTTTAGGGTTTATTATTATAATTACGATCCTAATTATAGTAGTTTTAATCTCACCAAATATATTTGGAGATCCTGACAATTTTATACCAGCTAACCCAATAATTACACCTCTCCACATCAAACCAGAATGATATTTTCTATTTGCATATGCAATTTTACGATCAATCCCTAATAAATTAGGGGGAGTTATCGCTCTTGTTATATCAATTTTAATTTTAATAATTATACCATTTTACCATTTTAAAAATTTTAAAAGACTAAATTTTTATCCAATAAATCAATTTATATTTTGATTAATAATTTCAAATATTATTTTATTAACTTGAATTGGATACAGACCTGTAGAAAGCCCCTATGATAAAATAGGACAACTGTTTACATTAATTTACTTTACTTATTTTATTATTAATCCAATAATTACAAAATTATGAGATAACTTATTAAATTAA
G3.H.ore[.Cytb]  ATTTTGAGGTGCAACCGTAATTACTAGACTATTATCAGCTATTCCATACTTAGGAACATCATTAGTATACTGATTATGAGGTGGATTTTCTGTTGATAATGCCACTCTAACTCGATTTTTTACTTTTCATTTCATTATCCCATTCATTATTCTTGCTTTCACTATAGTCCACCTTTTATTCCTTCATGAAACCGGATCGAGGAACCCCCTAGGATTAAGTATAAATTTAGATAAAATTCCTTTCCACCCTTATTTTACTTTTAAAGATATTTTAGGTTTCCTAATTATATTAACATTATTAATTATAATTATTTTAATCTCTCCTAACATATTTGGAGACCCTGATAATTTTTTATCAGCAAATCCTATAGTTACACCTATCCATATTAAACCTGAATGATACTTTCTATTTGCTTATGCAATTTTACGATCAATCCCTAATAAATTAGGGGGAGTAATTGCTTTAATCTTATCTATTATAATTTTAATAATTATACCATTTTTTCATATAAAAAATTTTAAAAGATTAGTATTTTACCCTCTAAATCAATTATTATTTTGATTAATAATTTCAAATATTATTTTACTTACATGAATTGGCGGAAGACCCGTAGAATTTCCTTTTGATAAATTAGGCCAATTATTCACAATTATCTATTTTTTATACTTTTTATTAAACCCTCTCATCACTAAATTATGAGACAAATTTTTAAATTAA
F7.C.ace[.Cytb]  ATTTTGAGGAGCTACAGTTATCACTAGATTACTATCTGCAATTCCATATTTAGGTACATATTTAGTATACTGATTATGAGGAGGATTTTCTGTAGACAACGCAACCTTAACACGATTTTTTACATTTCATTTTATAATTCCTTTTATTATTCTTGCTCTAACAATAATTCATTTAATATTCCTTCATGAAACAGGATCAAGAAATCCTTTAGGATTAAATAGAAATATAGATAAAATACCATTCCATCCCTACTTTACATATAAAGACATCATAGTATTTATAATTATAATTACTTTCCTAATTATAGTAATTTTAATTTCTCCTAATATATTTGGAGATCCAGATAACTTTATAGAAGCTAATTCTTTAATTACACCTTTTCATATTAAACCTGAATGATATTTCTTATTTGCTTATACTATCTTACGATCAATCCCTAACAAATTAGGAGGTGTAATTGCTTTAATCCTATCTATTTTAATCTTAATAATTATACCATTTTATCATATAAAAAATTTTAAAAGACTAAGATTTTATCCCATTAATCAAATTCTATTTTGATCAATATCTGCTAATATTATTTTACTTACTTGAATTGGATTTAGCCCAGTAGAAACTCCATATGATGTTCTTGGATTAATTTTCACAATATATTACTTCTTTTACTTTTTAATTAACCCATTAATTACAAAACTATGAGATAATTTATTAAAATAA
J2.P.fus[.Cytb]  TTTTTGAGGAGCAACTGTGATTACTAGATTATTATCAGCAATCCCATATCTTGGAAGATCACTAGTATATTGACTTTGAGGGGGATTCTCTGTAGATAATGCAACCCTAACACGATTTTTCACCTTCCATTTCATCATCCCATTTATTATTCTTGCATTTACTTTAATTCATTTAATATTTTTACATGAAACAGGATCAAGAAATCCTCTAGGACTAAATAGAAATATAGATAAAATACCATTTCACCCCTATTTTACATTCAAAGATCTCATAGGATTTGTAATATTAATCACATTATTAATAATAATTGTATTAATTTGTCCAAACCTATTTGGAGATCCAGATAACTTTATAGCAGCAAACCCAATAATTACACCTCTTCATATTAAACCAGAATGATATTTTTTATTTGCTTACGCAATTTTACGATCAATTCCTAATAAACTAGGAGGAGTGATTGCACTAATTTTATCAATCTTAATTTTAATAATTATACCACTCTACCACATAAAAAATTTTAAAAGATTAAATTTTTACCCATTAAACCAAATCAGATTCTGATTTATAGTATCCAACATTATATTACTTACCTGAATCGGATTCAGGCCAGTAGAATACCCATATGATACTATAGGACAAATTTTTACAGTAATTTACTTTTTATACTTTTTATTAAATCCTTTTATGACAAAATTATGAGATAAATTATTATAATAA
J1.P.mac[.Cytb]  ??????????????????????????????????????????????????????????????????????????????????????????????????????????????????????????????????????????????????????????????????????????????????????????????????????????????????????????????????????????????????????????????????????????????????????????????????????????????????????????????????????????????????????????????????????????????????????????????????????????????????????????????????????????????????????????????????????????????????????????????????????????????????????????????????????????????????????????????????????????????????????????????????????????????????????????????????????????????????????????????????????????????????????????????????????????????????????????????????????????????
L7.M.fer[.Cytb]  TTTTTGAGGGGCAACAGTTATTACTAGATTATTATCTGCTATCCCTTATTTAGGAACATTATTAGTATATTGACTGTGGGGGGGATTTTCTGTTGATAATGCTACTTTAACGCGATTTTTTACATTTCATTTCATTATCCCATTTATTATTATTGCATTAACTATAATTCATTTAATATTTCTCCATAAAACAGGATCAAGAAATCCCCTTGGATTAAATAGAAACTATGACAAAATTCCTTTCCACCCCTACTTTTCTTTCAAAGATATCTTAGGATTTATTATTTTAATTACCTTTATATCTATAGTAATTTTAATGTGCCCAAATTTATTTAGAGACCCAGATAATTTTATGCCTGCAAACCCAATAATTACACCTCTTCATATTAAACCAGAATGATACTTTTTATTTGCATACGCAATTTTACGTTCAATTCCTAATAAATTAGGCGGAGTAATTGCACTAATTACATCAATTATAATTTTAATAATTATACCATTTTATCATATCAAAAATTTCAAAAGATTAATTTTTTACCCAATAAATCAAATAATATTTTGAATAATAACTTCTAATATTATACTACTAACTTGAATTGGGTTCAACCCAGTTGAAACCCCCTATGATACTTTAGGGCAAATTTTCACAATAATTTACTTTTTATATTTTATTGTAAATCCTTTAACTACAAAAATATGAGATAACTTATTATATTAA
G2.M.sp.[.Cytb]  TTTTTGAGGAGCAACAGTTATTACTAGATTATTATCTGCTATCCCTTATTTAGGAACATTATTAGTATATTGACTGTGGGGAGGATTTTCTGTCGATAACGCTACTTTAACGCGATTTTTTACATTTCATTTCATTATCCCATTTATTATTATTGCATTAACTATAATTCATTTAATATTTCTCCATAAAACAGGATCAAGAAACCCCCTTGGGTTAAATAGAAACTATGACAAAATTCCTTTCCATCCTTACTTTTCTTTCAAAGATGTCTTAGGATTTATTATTTTAATTACCTTTATATCTATAATAATTTTAATGTGCCCAAATTTATTTAGAGACCCAGATAATTTTATGCCTGCAAACCCAATAATTACACCTCTTCATATTAAACCAGAATGATACTTTTTATTTGCATACACAATTTTACGTTCAATTCCTAATAAATTAGGCGGAGTAATTGCACTAATCACATCAATTTTAATTTTAATAATTATACCATTTTATCACATCAAAAATTTCAAAAGATTAATTTTTTATCCAATAAATCAAATAATATTTTGAATAATAACTTCTAATATTATACTACTAACCTGAATTGGATTCAACCCAGTTGAAACCCCTTATGATACTTTAGGGCAAATTTTCACAATAATTTACTTTTTATATTTTATCATAAATCCTTTAACTACAAAAATATGGGATAACTTATTATATTAA
H5.B.pum[.Cytb]  ATTTTGAGGGGCAACTGTAATTACTAGATTATTATCAGCAATCCCCTATATTGGAAAATTATTAGTATATTGACTATGGGGGGGATTTTCAGTAGATAACGCTACACTAACACGATTTTTTACCTTTCACTTTATTATTCCTTTTATCATTCTTGCTATAACAATAATTCATTTAATATTATTACACGAAACAGGATCAAGAAATCCATTAGGATTAAACAGGAATCTTGATAAAATTCCATTTCACCCCTATTTTTCAATTAAAGATATCTTAGGATTTATTTTAATAATTACATTTTTAATTATAGTAGTTTTAATATCACCTAATATATTTGGAGATCCAGATAATTTTATACCTGCAAACCCTATAATTACCCCTCTTCATATTAAACCAGAATGATATTTTTTATTTGCTTATGCAATTTTACGATCTATCCCTAATAAACTAGGAGGTGTAATTGCCTTAATTATATCAATTTTAATTTTAATAATCTTACCATTTTATCATATTAAAAATTTTAAAAGATTAATATTTTACCCATTAAATCAAATAATATTCTGATTAATAATCTGTAATATTATCTTATTAACATGAATTGGATACAGACCAGTTGAATTACCATATGATATTATAGGTCAAGTATTTACATTAATTTATTTTTTATACTTTATTTTAAACCCTTTAATTACTAAAATATGAGATAAATTAATAAATTAA
E7.P.scu[.Cytb]  ATTTTGAGGAGCAACTGTAATTACTAGATTATTATCTGCAATCCCATACTTAGGTACGTCTCTAGTATATTGATTATGAGGGGGATTCTCAGTAGATAATGCTACATTAACACGATTTTTTACTTTTCATTTTATTATCCCATTTATTATTCTTGCACTAACAATAATTCATTTAATATTTTTACATGAAACAGGATCAAGAAATCCTTTAGGACTAAATAGAAATTTAGATAAAATCCCATTTCACCCTTATTTCTCATTTAAAGACATTTTAGGTTTTATTATTATAATTACATTTTTAATTATAGTAGTTTTAATTTCACCCAATATATTTGGAGACCCAGATAATTTTATACCTGCAAATCCAATAATTACTCCTCTCCATATTAAACCAGAATGATATTTTTTATTTGCCTATGCAATTTTACGATCAATCCCTAATAAATTAGGTGGAGTAATTGCTCTAATCTTATCAATTATAATCTTAATAATTTTACCATTTTATCATTTTAAAAATTTTAAAAGATTATTATTTTATCCATTAAATCAAATAATATTTTGAATAATAATTTGTAATATTATTTTATTAACATGAATTGGATACAGACCAGTTGAATTACCTTATGATATTATAGGACAAGTATTTACATTTATTTATTTTTTATATTTTATTTTAAATCCATTGATTACTAAATTATGAGATTATATTATTAATTAA
J4.P.dim[.Cytb]  ATTTTGAGGGGCAACTGTAATTACTAGATTATTATCTGCAATTCCATATCTAGGTACATCACTAGTATATTGATTATGAGGGGGATTTTCAGTAGACAATGCTACATTAACACGATTTTTCACTTTTCATTTCATTATTCCATTTATTATTCTTGCATTAACAATAATTCATTTAATATTTTTACATGAAACAGGATCAAGAAATCCATTAGGATTAAATAGAAATTTAGATAAAATTCCATTTCACCCTTACTTTTCATTTAAAGACATTTTAGGATTTATTATTATAATTACATTTTTAATTATAGTAGTTTTAATATCTCCAAATATATTTGGAGACCCAGATAATTTTATACCTGCAAACCCTATAATTACCCCCCTTCATATCAAACCAGAATGATATTTTTTATTTGCTTATGCAATTTTACGATCTATTCCTAATAAATTAGGAGGAGTAATTGCTTTAATCTTATCAATTTTAATCCTAATAATTTTACCATTTTATCACTATAAAAATTTTAAAAGATTATTATTTTACCCATTAAACCAATTAATATTTTGAATAATAATTTGTAATATTATTTTACTAACATGAATTGGATACAGTCCAGTTGAATTACCTTATGATATTATAGGACAAATATTTACATTTATTTATTTTTTATATTTTATTATAAACCCATTAATTACTAAATTATGAGATAACATTCTTAATTAA
F1.E.mon[.Cytb]  ATTCTGAGGGGCAACAGTAATTACTAGATTACTATCTGCAATTCCATACATTGGCACATCATTAGTATATTGGTTATGAGGGGGATTCTCAGTAGATAATGCTACATTAACACGATTTTTTACCTTTCATTTTATTATTCCTTTCATTATTATTGCTTTAACAATAATTCATTTAATATTTTTACATGAAACAGGATCAAGAAATCCATTAGGAACAAATAGAAATTTAGATAAAATTCCATTTCATCCTTACTTCTCTTTCAAAGATTTATTAGGATTTATCATTACTATTACATTTTTAATTATAGTAATTTTAATTTCTCCCAATATATTTGGAGACCCAGACAATTTTATACCTGCAAATCCTATAATTACCCCCCTTCACATTAAACCAGAATGATACTTTTTATTTGCATACGCAATTCTACGATCAATTCCTAATAAATTAGGAGGAGTAATTGCTTTAATTATATCAATCTTAATTCTCATAATTTTACCATTCTACCACCTTAAAAATTTTAAAAGAATATTATTCTATCCATTAAATCAAGTAATATTCTGATTAATAATTTGTAATATTATTATACTAACCTGAATTGGATATAGGCCAGTTGAATTACCTTATGATATAATAGGCCAAGTGTTTACATTTATTTACTTTTTATATTTTATTTTAAACCCCTTAATTACTAAATTATGGGATAAAATCATTAATTAA
B7.P.kir[.Cytb]  ATTTTGAGGGGCAACTGTAATTACAAGGCTATTATCTGCAATCCCATACCTTGGAACATCATTAGTATATTGATTATGAGGAGGATTTTCAGTAGACAATGCTACATTAACACGATTTTTTACCTTCCATTTTATTATTCCTTTTATTATTCTTGCTCTAACAATAATCCATTTAATATTTTTACATGAAACTGGGTCAAGAAACCCATTAGGATTAAATAGAAACTTAGATAAAATTCCATTTCACCCTTATTTTTCATTCAAGGATATTTTAGGTTTTATTATTATAATTACAATTTTAATTATAGTAGTTTTAATTTCACCAAACATATTTGGAGATCCGGATAATTTTTTACCAGCCAATCCAATAGTTACCCCTATTCATATTAAACCAGAATGATATTTTCTATTTGCATACGCAATTTTACGATCAATCCCTAATAAATTAGGAGGGGTAATTGCACTAATTATATCAATCTTAATTTTAATAATTTTACCATTTTATCACCTTAAAAACTTTAAAAGATTGTTATTTTATCCACTAAATCAATTTTTATTTTGATTAATAATTTGTAATATTATTTTATTAACATGAATTGGGTATAGGCCAGTAGAAATACCTTATGATATATTAGGCCAATTATTCACAATAAATTATTTTTTATACTTCATTATAAACCCACTAATTACCAAATTATGAGATAACATTATTAAATAA
G5.P.ann[.Cytb]  ATTTTGAGGGGCAACTGTAATTACTAGGTTATTGTCTGCAATTCCATATCTTGGCACATCATTAGTATATTGATTATGAGGTGGATTTTCAGTAGATAATGCTACATTAACACGATTTTTTACTTTTCATTTTATTATCCCCTTTATTATCCTTGCTTTAACAATAATTCATTTAATATTTTTACACGAAACAGGATCAAGAAATCCATTAGGATTAAATAGAAACCTAGATAAAATTCCATTTCATCCATATTTTTCATTTAAGGATATTTTAGGATTTATTATCATAATTACCTTTTTAATTATAGTAGTTTTAATATCACCCAATATATTTGGGGACCCAGATAATTTTATACCTGCAAATCCCATAATTACCCCCCTTCATATTAAACCAGAATGATATTTTTTATTTGCTTATGCAATTTTACGATCAATTCCAAATAAACTTGGAGGAGTAATTGCTTTAATTATATCAATTTTAATTTTAATAATTTTACCATTTTACCACAATAAAAATTTTAAAAGATTATTGTTTTACCCATTAAACCAGATAATATTTTGAATAATAATCTGTAATATTATTTTATTAACATGAATTGGTTATAGACCAGTTGAATTACCATATGATATTATAGGTCAAATATTTACATTTATTTATTTTTTATATTTTATTTTAAACCCAATAATTACTAAATTATGGGATAATATTCTTAATTAA
E4.E.gre[.Cytb]  ATTTTGAGGTGCAACTGTTATTACTAGATTATTATCTGCAATTCCATATTTTGGAACATCATTAGTAAATTGATTATGAGGAGGATTTTCAGTAGACAATGCTATATTAACACGATTCTTTACATTTCATTTTATTATTCCTTTTATTATTCTTGCATTAACAATAATTCATTTAATATTTTTACACAAAACAGGATCTAGAAACCCACTAGGACTAAATAGTAATTTAGATAAAATTCCATTTCATCCTTACTTCTCATTTAAAGATATTCTAGGATTTATTATTATAATTACATTTTTAATTATAGTAGTTTTAATATGTCCTAATATATTTGGAGATCCAGATAACTTTTTACCTGCAAATCCTATAATTACTCCAATTCACATTAAACCAGAATGATATTTTTTATTTGCATATGCAATTTTACGATCAATTCCTAATAAATTAGGAGGTGTTATTGCCTTAGTTATATCAATCTTAATTCTTATAATTTTACCATTTTACCACTATAAAAACTTTAAAAGATTATTATTTTACCCATTAAATCAAATTATATTCTGATTTATAATTTGTAATATTATTTTATTAACATGAATTGGATATAGACCAGTTGAAATACCATATGATATTATAGGCCAAGTATTTACACTAATTTATTTTTTATATTTTATTTTAAATCCATTAATTACTAAATTATGAGATAAAATTATTAATTAA
G4.C.sep[.Cytb]  ATTTTGAGGGGCAACTGTTATTACAAGATTACTCTCAGCAATTCCTTACTTAGGAACATCTTTAGTTTATTGACTATGAGGAGGATTTTCTGTAGATAATGCAACACTAACTCGATTTTTTACTTTTCATTTCATTATTCCTTTTATTATTCTAGCCCTAACAATAATTCATTTAATATTTCTTCATGAAACAGGATCAAGAAACCCATTAGGATTAAACAGAAATTTAGATAAAATCCCATTTCATCCATACTTTTCTTTTAAAGACATTTTAGGATTCATAATTATAATTTATTTATTATTAATAGTAGTATTAATTTCACCTAATTTATTAGGAGATCCAGATAATTTTATACCCGCAAATCCAATAATTACACCAATCCATATTAAACCAGAATGATACTTTTTATTTGCTTATGCAATTTTACGATCAATCCCAAATAAACTAGGGGGGGTAATTGCATTAATTATATCAATTTTAATTTTAATAATTTTACCATTTTACCACTTTAAAAATTTTAAAAGATTAATATTTTATCCAATCAATCAAATTATATTTTGAATAATATTATGTAATATTATTCTTCTAACTTGAATCGGATATAGACCAGTAGAATATCCTTATGAATATATAGGACAAATTTTTACAATAATTTATTTTTTATTTTTTATAGTTTCCCCCTTAATTAATAAATTATGAGACAAATTTATTAATTAA
H6.B.vid[.Cytb]  ??????????????????????????????????????????????????????????????????????????????????????????????????????????????????????????????????????????????????????????????????????????????????????????????????????????????????????????????????????????????????????????????????????????????????????????????????????????????????????????????????????????????????????????????????????????????????????????????????????????????????????????????????????????????????????????????????????????????????????????????????????????????????????????????????????????????????????????????????????????????????????????????????????????????????????????????????????????????????????????????????????????????????????????????????????????????????????????????????????????????
N6.B.sp.[.Cytb]  TTTTTGAGGAGCAACTGTAATTACCAGATTATTATCTGCAATCCCATACCTTGGAGAATCATTAGTATATTGATTATGAGGAGGATTTTCAGTAGATAATGCTACATTAACACGATTTTTTACTTTTCATTTTATTATTCCTTTTATTATTCTTGCTCTAACAATAATCCATTTAATATTTTTACATAAAACAGGATCAAGAAATCCATTAGGATTAAATAGAAATTTAGATAAAATTCCATTTCACCCATATTTTTCATTTAAAGATATTTTAGGATTTATTATTATAATTACATTATTAATTATAGTAATTTTAATATCTCCTAATATATTCGGAGACCCAGATAATTTTATACCTGCTAACCCTATAGTTACACCTCTTCATATTAAACCAGAATGATATTTTTTATTTGCTTATGCAATTTTACGATCAATCCCTAACAAATTAGGGGGGGTAATTGCTTTAATTATATCAATTTTAATTTTAATGATTATACCATTTTTTCATTATAAAAACTTTAAAAGATTGATATTTTATCCATTAAATCAAATTATATTTTGATTAATAATTTGTAATATTATATTATTAACATGAATTGGATACAGACCAGTTGAATTACCATATGATTTTATAGGTCAAATATTTACATTAATTTATTTTTTATATTTTATTTTAAACCCTTTAATTACTAATTTATGAGATAATATTCTTATTAAA
A7.P.sp.[.Cytb]  ATTTTGAGGAGCAACAGTAATTACTAGGTTATTATCCGCAATTCCATATTTAGGAACATCATTAGTATATTGATTATGGGGGGGATTTTCCGTAGATAACGCTACTTTAACACGATTTTTTACTTTTCATTTTATCATTCCTTTTATTATTCTTGCCTTAACAATAATCCATTTAATATTTTTACATGAAACAGGATCAAGAAATCCATTAGGGTTAAATAGAAATTTAGATAAAATCCCATTTCACCCTTATTTCTCATTCAAAGATATTTTAGGATTTATTATATTAATTACATTTTTAGTTATAGTAGTTTTAATATCACCTAATATATTTGGAGATCCAGATAATTTTATACCTGCAAACCCTATAATTACACCTCTTCATATTAAACCTGAATGATATTTTTTATTTGCTTATGCAATTTTACGATCAATTCCTAACAAATTAGGAGGTGTGATTGCATTAATTATATCAATTTTAATTTTAATAATTTTACCATTTTACCACCTTAAAAACTTTAAAAGATTAATATTTTATCCATTAAATCAAATTATATTTTGATTTATAATTTGTAATATTATTCTATTAACATGAATTGGATACAGACCCGTTGAATTACCATATAATATTATAGGGCAAGTATTTACATTAATTTATTTTTTATATTTTATTTTAAATCCCTTAATTACCAAATTATGAGATAATATCATTAATTAA
KX.P.sp.[.Cytb]  ATTTTGAGGGGCAACAGTAATTACTAGATTATTATCCGCAATTCCATATTTAGGAACATCATTAGTATACTGATTATGAGGAGGATTTTCCGTAGACAACGCTACTTTAACACGATTTTTTACTTTTCATTTTATCATTCCTTTTATTATTCTTGCATTAACAATAATCCATTTAATATTTTTACATGAAACAGGATCAAGGAATCCATTGGGGTTAAATAGAAATTTAGATAAAATCCCATTTCACCCTTATTTCTCATTCAAAGATATTTTAGGATTTATTATATTAACTACATTTTTAGTTATAGTAGTTTTAATATCACCTAATATGTTTGGAGATCCAGATAATTTTATACCTGCAAACCCTATAATTACACCTCTTCATATTAAACCTGAATGATATTTTTTATTTGCTTATGCAATTTTACGATCAATTCCTAACAAATTAGGAGGTGTGATTGCATTAATTATATCAATTTTAATTTTAATAATTTTACCATTTTACCACCTTAAAAACTTTAAAAGATTATTATTTTATCCATTAAATCAAATCATATTTTGATTTATAATTTGTAATATTATTATATTAACATGAATTGGATACAGACCCGTTGAATTACCATATGATATTATAGGGCAAGTATTTACATTAATTTATTTTTTATATTTTATCTTAAATCCCTTAATTACCAAATTATGAGATAATATCATTAATTAA
M2.A.eit[.Cytb]  ATTTTGAGGGGCAACAGTAATTACTAGATTATTATCTGCAATCCCATATTTAGGAACATCACTAGTATACTGATTATGAGGGGGATTTTCAGTTGACAATGCTACTTTAACACGATTTTTTACTTTTCATTTTATTATTCCTTTTATTATTCTTGCTCTAACAATAATTCATTTAATATTTTTACATGAAACAGGATCAAGAAATCCATTAGGATTAAACAGAAATTTAGATAAAATCCCATTTCACCCTTATTTTTCATTCAAAGATATTTTAGGATTTATTGTAATGATTACATTTTTAGTAATAGTAGTTTTAATTTCACCTAATATATTTGGAGATCCAGATAATTTTATACCAGCTAATCCTATAATTACACCTCTTCATATTAAACCTGAGTGATACTTTTTATTTGCTTACGCAATTTTACGATCAATTCCTAATAAATTAGGGGGTGTGATTGCTTTAATTATATCAATTTTAATTTTAATAATTTTACCATTTTATCATCTTAAAAATTTTAAAAGATTATTATTTTATCCATTAAATCAAATTATATTTTGATTTATAATTTGTAATATTATTCTACTAACATGAATTGGATACAGACCTGTTGAATTACCATATGATATTATAGGACAAGTATTTACATTAATTTATTTTTTATATTTTATCTTAAACCCATTAATTACCAAACTATGAGATAATATTCTTAATTAA
A5.A.amp[.Cytb]  ATTTTGAGGAGCAACAGTAATTACTAGATTATTATCAGCAATCCCATATTTAGGAACATCCCTAGTATATTGATTATGGGGGGGATTTTCAGTTGATAATGCTACTTTAACACGATTTTTTACTTTTCATTTTATCATTCCTTTTATTATTCTTGCTCTAACAATAATTCATTTAATATTTTTACATGAAACAGGATCTAGAAACCCATTAGGATTGAATAGAAATTTAGATAAAATTCCATTTCACCCTTATTTCTCATTCAAAGATATTTTAGGATTTATTATAATAATTACATTTTTAGTGATAGTAGTTTTAATGTCACCCAACATATTTGGAGATCCAGATAATTTTATACCAGCTAATCCTATAATTACACCTCTTCATATTAAACCTGAATGATACTTTTTATTTGCTTACGCAATTTTACGATCAATTCCTAATAAATTAGGAGGGGTAATTGCTTTAATTATATCAATCTTAATTTTAATAATTTTACCATTTTATCACCTTAAAAATTTTAAAAGATTATTATTTTATCCATTAAATCAAATTATATTTTGATTTATAATTTGTAATATTATTCTACTAACATGAATTGGATACAGACCTGTTGAATTACCATATGATATTATAGGACAAGTATTCACATTAATTTATTTTTTATATTTTATTTTAAACCCATTAATTACCAAATTATGAGATAATATTCTTAATTAA
F4.A.lon[.Cytb]  ATTTTGAGGGGCAACAGTGATTACTAGATTATTATCTGCAATTCCATATTTAGGGACATCACTAGTATATTGATTATGAGGAGGATTTTCAGTTGACAATGCTACTTTAACACGATTTTTTACTTTTCATTTTATTATTCCTTTTATTATTCTTGCTCTAACAATAATTCATTTAATATTTTTACATGAAACAGGATCAAGAAATCCATTAGGATTAAATAGAAATTTAGATAAAATCCCATTTCACCCTTATTTTTCATTCAAAGATATCTTAGGGTTTATTGTAATGATTACATTTTTAGTAATAGTAGTTTTAATTTCACCTAATATATTTGGAGATCCAGATAATTTTATACCAGCTAATCCTATAATTACACCTCTTCATATTAAACCTGAGTGATATTTTTTATTTGCTTATGCAATTTTACGATCAATTCCTAATAAATTAGGAGGTGTAATTGCTTTAATTATATCAATTTTAATTTTAATAATTTTACCATTTTATCATCTTAAAAATTTTAAAAGATTATTATTTTATCCATTAAATCAAATTATATTTTGATTTATAATTTGTAATATTATTCTATTAACATGAATTGGATACAGACCTGTTGAATTACCATATGATATTATAGGACAAGTATTTACATTAATTTATTTTTTATATTTTATCTTAAATCCATTAATTACCAAACTATGAGATAATATTCTTAATTAA
D6.N.mel[.Cytb]  ATTTTGAGGCGCAACTGTAATCACTAGATTATTATCTGCAATTCCATACCTTGGTACATCTCTTGTATACTGATTGTGAGGGGGATTCTCAGTAGATAATGCTACATTAACACGATTTTTTACTTTTCATTTCATTATTCCTTTTATTATTCTAACCTTAACATTAATTCATTTAATATTTTTACATGAAACAGGTTCAAGAAACCCATTAGGTTTAAATAGAAATATAGATAAAGTTCCATTCCATCCTTATTTTTCATTTAAAGATATTTTAGGATTTATTATTATAATTACATTATTAATTATAGTAGTTTTAATATCTCCTAATTTATTTGGAGATCCTGATAATTTCATACCTGCAAATCCTATAATTACCCCTCTTCATATTAAACCAGAATGATATTTTTTATTTGCCTATGCAATTTTACGATCAATCCCTAATAAATTAGGAGGAGTAATTGCATTAATTTTATCAGTCTTAATTTTAATAATTTTACCATTTTATTATTATAAAAATTTTAAAAGACTTTTATTTTATCCATTAAACCAAATATTATTTTGATTTATAATTTGTAACATTATTATATTAACCTGAATTGGATTCAGTCCAGTTGAATTACCCTATGATATTATAGGACAAATATTTACATTAATTTACTTTTTATATTTCATTTTAAACCCTTTAATTACTAAATTATGAGATAATATACTTAATTAA
K8.N.lip[.Cytb]  ATTTTGAGGGGCAACTGTTATTACTAGATTATTATCTGCAATCCCTTATCTTGGTACATCATTAGTACATTGATTATGAGGAGGATTCTCAGTAGATAATGCTACATTAACACGATTTTTTACTTTTCATTTTATTATCCCCTTTGTAATTCTTGCATTAACTATAATTCATCTAATATTTTTACATGAAACAGGATCAAGAAATCCATTAGGAATAAATAGAAACTTAGATAAAATCCCATTTCATCCTTATTTCTCTTTTAAAGATATTTTAGGATTTATTATCATAATTACCTTTTTAATTATAGTAGTTTTAATATCACCTAATATATTTGGAGACCCAGATAATTTTATACCTGCAAATCCTATAGTTACACCTCTTCATATTAAACCAGAATGATATTTTTTATTTGCTTATGCAATTTTACGATCAATTCCAAATAAATTAGGAGGTGTTATTGCTCTAGTTATATCAATTTTAATTTTAATAATTTTACCATTTTATTATAATAAAAATTTTAAAAGATTATTATTTTATCCATTAAATCAAATTTTATTTTGAATAATAATTTGTAATATTATCTTATTAACATGAATTGGATATAGCCCAGTTGAATTACCTTATGATATTATAGGTCAAGTATTCACATTAATTTATTTTTTATATTTTATTTTAAACCCTTTAATTACTAAATTATGAGATAATATCCTTAATTAA
M1.N.mil[.Cytb]  ATTTTGAGGGGCAACTGTAATCACTAGTTTATTATCTGCAATTCCATACCTAGGTACATCATTAGTATATTGATTATGAGGAGGATTCTCAGTAGATAACGCTACATTAACACGATTTTTTACTTTTCATTTTATTATCCCATTCATTATTATTGCATTAACAATAATTCATTTAATATTTTTACATGAAACAGGATCAAGAAACCCATTAGGATTAAATAGAAATTTAGATAAAATTCCATTTCACCCTTATTTTTCATTTAAAGATATCTTAGGATTTATAATCATAATCACATTTTTAATTATAGTAGTTTTAATATCCCCCAATATATTTGGAGACCCAGATAATTTTATACCCGCAAACCCTATAATCACTCCTATTCACATTAAACCAGAATGATACTTTTTATTTGCTTATGCAATTTTACGATCAATTCCTAATAAATTAGGAGGTGTAATTGCTTTAATTTTATCAATTTTAATTCTAATAATTTTACCATTTTATCACTATAAAAATTTTAAAAGATTATTATTTTATCCATTAAACCAAATATTATTCTGAATAATAATTTGTAATATTATTTTATTAACATGAATTGGATATAGACCAGTAGAATTACCATATGATTTTATAGGACAAGTATTTACATTAATTTATTTTTTATATTTTATTTTAAATCCCTTATTTACTAAATTATGAGATAATATTATCAATTAA
F5.N.rib[.Cytb]  ATTCTGAGGGGCAACTGTTATTACTAGTTTATTATCTGCAATCCCATACATCGGATCATCATTAGTATTCTGATTATGGGGAGGATTTTCAGTAGATAATGCAACATTAACACGATTTTTTACTTTTCATTTTATTATTCCCTTTATTATTGTTGCCTTAACAGTAATTCATTTAATATTCTTACATGAAACAGGATCAAGAAATCCTTTAGGGGTAAATAGAAATTTAGATAAAATCCCATTTCACCCATATTTCTCATTTAAAGATATATTAGGATTTATTATTATAATTACAATTCTAATTATAGTAGTCTTAATATCACCTAATATATTTGGAGACCCAGATAATTTTATACCAGCAAACCCTATAATTACCCCCCTCCATATTAAACCAGAATGATATTTTTTATTTGCTTATGCAATTTTACGATCAATTCCTAATAAATTAGGAGGTGTGATGGCCTTAATTATATCAATTTTAATTCTTATAATCTTACCATTTTATCACTTAAAAAATTTTAAAAGATTATTATTCTACCCACTAAATCAAATAATATTTTGATTTATATTATGCAATATCATATTATTAACTTGAATTGGTTATAGGCCAGTTGAGTTTCCATATGATATTATAGGACAAATATTTACATTAATTTATTTTTTATATTTTATTATAAACCCATTAATTACTAAAATATGAGATATAATAATTAATTAA
F6.P.tul[.Cytb]  ATTTTGAGGGGCAACTGTTATTACAAGACTATTATCTGCAATTCCTTATTTAGGAACATCTTTAGTATATTGATTATGAGGGGGATTTTCTGTAGATAATGCCACTTTAACACGATTTTTTACATTTCATTTCATTATTCCATTCATTATTCTTGCTTTAACTCTAATTCATTTAATATTTCTACATGAAACAGGATCAACAAATCCTTTAGGATTAAATAGAAATTTAGATAAAATCCCTTTTCATCCTTATTTTTCCTTCAAAGATATTATAGGATTTATTATTATAATTACAATTTTAATTATAGTAGTATTAATTTCACCAAACATATTTGGAGATCCTGATAATTTTTTACCAGCGAATCCAATAATTACCCCTCTTCATATTAAACCAGAATGATATTTCCTATTTGCTTATGCAATTTTACGATCAATTCCTAATAAACTAGGAGGAGTAATTGCACTTGTTATATCAATTTTAATTTTAATAATTTTACCATTTTATTATTATAAAAACTTTAAAAGATTAACATTTTATCCATTAAATCAAATCATATTTTGATTTATAATTTGTAATATTATTCTATTAACATGAATTGGATACAGACCAGTTGAATCACCATACGATTTAATAGGACAAGTATTTACATTAATTTATTTTTTATATTTTATTTTTAATCCTATTTTAACAAAAACATGAGATAATATAATTAATTAA
H9.L.imp[.Cytb]  ATTTTGAGGGGCAACTGTAATTACTAGATTATTATCTGCAATTCCATATATTGGTACATCTTTAGTATATTGATTATGAGGAGGATTCTCAGTTGATAATGCCACATTAACACGATTTTTTACATTTCACTTTATTATTCCTTTTATTATTATTGCTTTAACAATAATTCATTTAATATTTTTACATGAAACAGGATCAAGAAATCCATTAGGATTAAATAGAAATTTAGATAAAATTCCATTTCATCCCTACTTCTCATTTAAAGATATTTTAGGATTTATTATTATAATCACTTTTCTAATTATAATTGTACTAATATATCCCAATATATTTGGAGACCCAGATAATTTTATACCAGCAAACCCTATAATTACACCCCTACATATTAAACCAGAATGATATTTTTTATTTGCATATGCAATTTTACGATCAATTCCTAATAAATTAGGTGGTGTAATTGCCCTAATTATATCAATTCTAATTCTTATAATTTTACCTTTTTTCCACCTTAAAAACTTTAAAAGATTAATATTTTATCCATTAAATCAAATTATATTCTGATTAATAATTTGTAATATTATTATATTAACATGAATTGGATATAGACCAGTTGAATTACCATATGATATTATAGGACAAATATTTACATTAATTTATTTTTTATATTTTATTTTAAACCCTCTAATTACTAAATTATGAGATAATATAATTAATTAA
C2.P.crf[.Cytb]  ATTCTGAGGTGCAACTGTAATCACTAGATTATTATCTGCAATCCCATACATTGGTAGATCAATAGTATATTGACTGTGAGGAGGATTTTCAGTAGATAATGCTACATTAACACGATTTTTTACTTTTCATTTTATAATCCCCTTTATTATTCTTGCATTAACATTAATTCATTTAATATTCTTACATGAAACAGGATCTAGAAATCCTTTAGGACTAAAAAGAAATTTAGATAAAATTCCATTTCACCCTTATTTTTCTTTCAAGGATATAATAGGATTTATTATTATAATTACAATTCTAATTATAGTAGTTTTAATAGAACCTAATATATTAGGAGACCCAGATAATTTTATACCAGCTAATCCTATAATTACCCCCCTTCATATTAAACCAGAATGATATTTTTTATTCGCATATGCAATTTTACGATCAATTCCTAATAAATTAGGGGGAGTTATTGCTTTAATAATATCAATCTTAATTCTAATAATTTTACCATTTTATCACTTTAAAAATTTTAAAAGATTATTATTTTATCCATTAAACCAAACAATGTTTTGATTAATAATTTGTAATATTATTATATTAACATGAATTGGCTATAGACCAGTTGAATTACCATATGAAACAATAGGTCAAGTTTTTACATTAATTTATTTTTTATATTTTATTATAAATCCTTTAATTACTAAGTTATGAGATAATATTATTAATTAA
E9.P.tub[.Cytb]  ATTTTGAGGTGCAACTGTAATTACTAGATTAATATCTGCAATCCCATATATTGGTACATCATTAGTATATTGATTATGAGGAGGATTTTCAGTAGACAATGCTACATTAACACGATTTTTCACTTTTCATTTTATTATTCCTTTTATTATTCTTGCATTAACACTAATCCACTTAATATTTTTACATAAAACAGGATCAAGAAATCCACTAGGATTAAATAGAAACTTAGATAAAATTCCTTTTCACCCATATTTCTCATTCAAGGATATATTAGGATTTATTATTATAATTACATTTTTAATTATAATAATTTTAATAGCACCCAATATATTAGGAGACCCAGATAATTTTATACCAGCAAATCCTATAATTACCCCTATTCATATTAAACCAGAATGATATTTTTTATTTGCTTATGCAATTCTACGATCAATTCCTAATAAATTAGGAGGAGTAATTGCTTTAATTATATCAATCTTAATCCTCATAATTTTACCATTTTATCACCAAAAAAACTTTAAAAGATTATTATTTTATCCATTAAACCAAATTATATTTTGATTTATAATTTGTAATATTATTATATTAACATGAATTGGATTTAGACCAGTTGAATTACCATATGATACAATAGGTCAAATTTTTACATTAATTTATTTTTTATATTTTATATTAAACCCTTTAATTACTAAATTATGAGATAATATCATTAATTAA
C3.P.dol[.Cytb]  TTTTTGAGGGGCTACTGTAATTACTAGATTACTATCAGCAATTCCATATATTGGTTCTTCACTAGTATATTGACTATGGGGAGGATTCTCAGTGGATAATGCAACATTAACACGATTTTTTACTTTTCATTTTATCATCCCCTTCATCATTCTTGCCCTAACTCTAATTCACTTAATATTATTACACGAAACAGGATCAAGAAACCCATTGGGCCTAATAAAAAATTTAGATAAAATCCCATTTCACCCATATTTTTCATTCAAGGATTTATTAGGATTTATTATTATAATTACAATTTTAATTATAATAATCTTAATAGAACCCAACATATTAGGAGACCCAGATAATTTTATACCTGCAAACCCTATAATTACCCCCCTACACATTAAACCAGAATGATATTTTTTATTTGCATATGCAATTTTACGATCAATTCCTAATAAATTAGGGGGAGTAATTGCTTTAATCATATCAATTTTAATTCTAATAATTATACCATTTTATACCTATAAAAATTTTAAAAGATTAACATTCTATCCATTAAATCAAATAATATTTTGATTAATAATTTGTAATATTATTATATTAACGTGAATTGGATACAGACCAGTTGAATTACCATACGATTTAATAGGACAATTTTTCACGATTGTTTATTTTATATATTTTACAATAAACCCATTAATTAATAAAATATGAGATAAACTATTAAATTAA
C4.P.bri[.Cytb]  ATTTTGAGGAGCAACTGTAATTACTAGACTATTATCTGCAATCCCATATATTGGTTCATCATTAGTATACTGATTATGAGGAGGATTTTCAGTAGATAATGCTACATTAAGACGATTTTTTACTTTTCATTTTATTATCCCTTTCATTATTCTTGCCCTAACTCTAATTCACTTAATATTATTGCACGAAACAGGATCAAGAAATCCTCTAGGCTTAATAAGAAATTTAGATAAAATCCCATTTCATCCTTATTTCTCATTCAAAGATTTATTAGGATTTATTATTATAATTACAATTTTAATTATAATAACTTTAATAGAACCTAATATACTAGGAGACCCAGATAATTTTATACCAGCAAACCCTATAATTACCCCTCTTCACATTAAACCAGAATGATATTTTTTATTTGCATATGCAATTTTACGATCAATCCCTAATAAATTAGGGGGGGTAATTGCTTTAATTATATCAATTATAATTTTAATAATTTTACCATTTTATAATTATAAAAACTTTAAAAGATTAACATTCTATCCATTAAATCAAATAATATTTTGATTAATAATTTGTAATATTATTATATTAACATGAATTGGATACAGCCCAGTTGAATCACCTTATGATTTAATAGGACAATTTTTCACAATTATTTATTTTTTATATTTTATAATAAACCCATTAATTACTAAAATATGAGACAAATTTATTAATTAA
AX.P.pus[.Cytb]  ATTTTGAGGGGCAACTGTGATTACTAGATTACTATCCGCAATTCCATATATTGGCTCATCACTAGTATTATGATTATGAGGGGGATTTTCAGTGGATAATGCTACATTAACACGATTTTTTACCTTTCATTTTATTATCCCCTTCATTATTCTTGCTTTAACATTAATTCATTTAATATTATTACATGAAACAGGGTCAAGAAATCCATTAGGATTAATAAAAAATCTAGATAAAATTCCATTTCACCCATACTTTTCATTCAAAGACTTATTAGGATTTATTATTATAATTACAATTTTAATCATAATAGTATTAATAGCCCCCAATATAATAGGAGACCCAGATAATTTTATACCAGCAAACCCTATAATTACCCCCCTTCATATTAAACCAGAATGATATTTTTTATTTGCATATGCAATTTTACGTTCAATTCCAAATAAATTAGGGGGTGTAATTGCCTTAATTATATCAATCTTAATTATTATAATTTTACCATTTTATCACTACAAAAACTTTAAAAGACTAATATTTTATCCACTAAGCCAAATAACTTTCTGAATAATAATTTGCAATATTATATTATTAACATGAATTGGCTACAGACCAGTTGAACCCCCATATGAAATAATAGGTCAAATTTTTACATTAATTTATTTTTTATATTTTATTATAAATCCATTAATAACTAAATTATGAGATAATACTATTAATTAA
C5.P.aes[.Cytb]  ATTTTGAGGGGCAACTGTAATTACTAGATTACTATCCGCAATTCCATATGTTGGTTCATCATTAGTATACTGATTATGGGGAGGATTTTCAGTGGATAATGCTACATTAACACGATTTTTTACCTTTCATTTTATTATCCCTTTCATTATTCTTGCTTTAACAATAATCCATTTAATATTATTGCATGAAACAGGATCAAGAAATCCATTAGGGTTAATAAAAAATATAGATAAAATTCCATTTCACCCATACTTTTCATTTAAAGACTTATTAGGATTTATTATTATAATTACAATTTTAATTATAATAGTATTAATAGCTCCTAATATAATAGGAGACCCAGACAATTTTATACCAGCAAACCCTATAATTACCCCTCTTCATATTAAACCAGAATGATATTTTTTATTTGCATATGCAATTTTACGATCAATTCCAAATAAATTAGGAGGTGTGATTGCCTTAATTATATCAATCTTAATTATTATAATTTTACCATTTTATCACTACAAAAAATTTAAAAGACTAATATTTTATCCACTAAATCAAATAACTTTCTGAATAATAATTTGCAATATCATATTATTAACATGAATTGGCTACAGACCAGTTGAACCCCCATATGAAATAATAGGTCAAATTTTTACATTAATTTATTTTTTATATTTTATTATAAATCCATTAATCACTAAGTTATGAGATAAAACTATTAATTAA
C7.P.her[.Cytb]  ATTCTGAGGGGCAACTGTAATTACTAGATTATTATCTGCAATCCCATATATCGGTTTATCATTAGTATACTGATTATGGGGAGGATTTTCAGTGGATAATGCTACATTAACACGATTTTTTACCTTTCATTTTATTATTCCTTTCATTATTCTTGCTTTAACATTAATTCATTTAATATTATTACATGAAACAGGATCAAGAAATCCATTAGGGTTAATAAAAAATATAGATAAAATTCCTTTTCACCCATACTTTTCATTTAAAGACTTATTAGGATTTACTATTATAATTACAATTTTAATGATAATAGTATTAATGGCCCCTAATATAATAGGAGATCCAGACAATTTTATACCAGCAAATCCTATGATTACTCCTCTCCATATTAAACCAGAATGATATTTTTTATTTGCATATGCAATTTTACGATCAATTCCAAATAAATTAGGAGGTGTAATTGCCTTAATTATATCAATCTTAATTATTATAATTTTACCATTTTATCACTTAAAAAACTTTAAAAGACTTATATTTTATCCACTAAATCAAATAATTTTCTGAATAATAATTTGTAATATCATATTATTAACATGAATTGGTTATAGACCAGTTGAAATACCATATGAAACAATAGGTCAAATTTTTACATTAATTTATTTTTTATATTTTATTATAAATCCATTAATTACTAAATTATGAGATAATACTATTAATTAA
C8.E.atr[.Cytb]  ATTCTGAGGAGCAACTGTTATTACTAGATTAATATCAGCAATCCCATATATTGGATCATCATTAGTATATTGATTATGAGGGGGATTTTCAGTAGATAATGCTACATTAACACGATTTTTTACATTTCATTTTATTACTCCCTTTATTATTTTTGCATTAACACTAATTCATTTAATATTTTTACATGAAACAGGATCAAGAAATCCATTAGGATTAATAAAAAATTTAGATAAAATTCCATTTCACCCTTACTTTTTATTCAAAGATTTATTAGGATTTATTATTATAATTACAATTTTAATTATATTAATTTTAATAGAACCTAATATATTAGGAGACCCAGATAATTTTATACCAGCAAACCCAATAATTACCCCCCCCCATATCAAACCAGAATGATATTTTTTATTTGCTTATGCAATTTTACGATCAATCCCTAATAAACTAGGAGGTGTAATAGCATTAATCATATCAATTTTAATCCTCATAGTCTTACCATTCTATCAATACAAAAACTTTAAAAGATTAATATTTTACCCATTAAATCAAATAATTTTTTGAATAATAATTTGTAATATTATATTACTAACGTGAATTGGTTACAGACCAGTTGAAATACCATATGAAACTATAGGACAAATATTTACATGAATTTATTTTTTATATTTTATTATAAATCCATTAATAACTAAACTATGAGATAATATCATCAATTAA
T2.E.lan[.Cytb]  ATTCTGGGGAGCAACTGTAATTACTAGATTAATATCAGCAATTCCATATATAGGATCATCACTGGTATACTGATTATGAGGGGGATTTTCAGTAGATAACGCTACACTGACACGATTTTTTACATTTCATTTTATTATCCCCTTTATTATTTTTGCCTTAAGATTAATTCATTTAATATTTCTACACGAAACAGGATCAAGAAATCCATTAGGATTAATAAAAAATATTGATAAAATTCCATTTCACCCCTACTTTTCATTCAAAGATTTATTGGGATTTATTATTATAATTACAATTCTAATTATAATAGTCTTAATAGTACCCAATATATTAGGAGACCCAGATAACTTTATACCAGCAAACCCAATAATCACACCTCTTCACATCAAACCAGAATGATATTTTTTATTTGCATACGCAATTTTACGATCAATCCCTAATAAATTAGGAGGAGTAATAGCTTTAATTATATCAATTTTTATTCTCATAATCTTACCATTTTATCAATTCAGAAAATTTAAAAGACTAATATTTTACCCATTAAATCAAATATTTTTCTGAATAATAATTTGTAACATCATATTACTAACATGAATTGGTTACAGACCAGTTGAAGTACCATATGAAACTATAGGACAAATATTTACATGAATTTATTTTTTATATTTTATTACAAACCCATTAATTAATAAATTATGAGATAATATCATCAATTAA
CX.E.ven[.Cytb]  ATTCTGGGGAGCAACTGTAATTACTAGATTAATATCAGCAATTCCATATATAGGATCATCATTAGTATATTGACTATGGGGGGGATTTTCAGTGGATAACGCTACACTAACACGATTTTTTACATTTCATTTTATTATCCCCTTTATTATTTTTGCCTTAAGATTAATTCATTTAATATTTCTACACGAAACAGGATCAAGGAATCCATTAGGACTAATAAAAAATATTGATAAAATCCCATTTCACCCCTACTTTTCATTCAAAGATTTATTAGGATTTATTATTATAATTACAATTCTAATTATAATAGTATTAATAATACCCAATATATTAGGAGACCCAGATAACTTTATACCAGCAAATCCAATAATTACACCTCTCCACATCAAACCAGAATGATACTTTTTATTTGCATATGCAATTTTACGATCAATCCCTAATAAATTAGGAGGGGTAATAGCTTTAATTATATCAATTTTTATCCTCACAATCTTACCATTTTACCAATTCAGAAAATTTAAAAGACTAATATTTTACCCATTAAATCAAATATTTTTCTGAATAATAATTTGTAATATTATATTACTAACATGAATTGGTTACAGACCAGTTGAAATACCATATGAAACCATAGGACAAATATTTACATGAATTTATTTTTTATATTTTATTACAAACCCATTAATTAATAAATTATGAGATAATATCATCAATTAA
E5.S.com[.Cytb]  ATTTTGAGGAGCAACTGTAATTACTAGATTATTATCAGCAATTCCATATATTGGATCAACTATAGTTTATTGATTATGAGGAGGATTTTCAATTGATAACGCAACACTAACACGATTTTTTTCTTTTCACTTTTTAATCCCATTTATCATTTTAGCATTTACATTAATTCATCTTCTTTTCCTTCACGAAACTGGATCAAGTAACCCTTTAGGACTAAACAGAAACCTAGATAAAATCCCATTTCACCCATATTTTACCTTTAAGGATATTTTAGGATTTATAATTATAATTACCTTACTTATATTAATTATTTTAATCTCACCTAATATATTTGGAGACCCAGATAATTTTATTCCTGCAAACCCAATAATTACCCCCCTCCATATTAAACCTGAATGATATTTCTTATTTGCATATGCTATTTTACGATCTATTCCCAATAAATTAGGAGGAGTAATTGCATTAATTATATCAATTTTAATTTTATTAATTATACCATTCTTTCATAATAAAAACTTTAAAAGAATTAACTTTTACCCATTTAATCAAATCTTATTTTGGTTAATATTTAGAAATATTATTTTATTAACTTGAATTGGATACAGACCTGTAGAATATCCTTATGATTCAATAGGACAAATTTTTACAATCTTTTATTTTTCATATTTTTTTATTAATCCTATAATTACTAAATTATGAGATAAAATAATTAATTAA
J3.S.nig[.Cytb]  ATTTTGAGGGGCAACAGTAATTACCAGATTATTATCAGCTATTCCATATTTAGGAACATCTTTAGTATATTGATTATGGGGAGGATTTTCTGTTGATAATGCTACATTAACACGATTCTTTACATTCCATTTTATTATTCCATTTATTATTGTTGCTTTAACTATAATTCATTTAATATTTTTACATGAAACAGGGTCAAGAAACCCTATAGGAACAAATAGAAATTTAGATAAAGTCCCATTTCATCCTTATTTTTCTTTCAAAGATATTTTAGGATTTATTATTATAATTACAATATTAATTATAGTAATTTTAATTTCACCAAATATATTTGGAGATCCAGATAATTTTATACCAGCAAATCCTATAATTACACCTTTACATATTAAACCAGAATGATATTTTTTATTTGCTTATGCAATTTTACGTTCAATTCCTAATAAACTAGGAGGAGTAATCGCTTTAATTATATCTATTTTAATTTTAATAATTATACCATTCTATTATATTAAAAATTTTAAAAGATTAATTTTTTATCCAATTAATCAAATTTTATTTTGATTAATAATTTCTAATATTATTTTATTAACTTGAATTGGATTTAGACCTGTAGAATCACCTTATGATTCTATAGGACAAATTTTTACAATTATTTACTTTATATATTTCATTATAAATCCCTTAATTACAAAATTATGAGATAATTTATTAAATTAA
H2.M.mon[.Cytb]  TTTTTGAGGAGCGACTGTAATTACTAGTCTATTATCAGCAATTCCCTATTTAGGTTCATCAATAGTATATTGGTTGTGGGGGGGATTTTCCGTTGAAAATGCTACTTTAACACGATTTTTTACTTTTCATTTTATTATTCCATTTATTATTGTTGCCTTAACTATAATTCATTTAATATTTCTTCATGAAACAGGATCAAATAACCCCCTGGGAATAAATAGAAACTTAGATAAAATCCCATTTCACCCATATTTTTCTTTTAAAGATATATTAGGCTTCATTATTATAATTACACTGCTAATTATAGTAATTTTAATATCTCCAAACTTATTTGGTGACCCAGATAATTTTTTACCTGCAAACCCAATAATCACCCCTCTTCATATTAAACCAGAATGATATTTTCTATTTGCTTATGCAATTTTACGTTCAATCCCTAATAAATTAGGTGGAGTAATTGCTTTAATTATATCAATTTTAATTTTAATAATTATACCATTTTATCATTTAAAAAATTTTAAAAGACTTAACTTCTACCCATTAAATCAATTATTATTTTGGTTAATAATCTCTAATATTATTTTATTAACATGAATTGGTTATAGACCTGTAGAATCCCCTTATGATATTATAGGTCAAATATTTACACTTATTTATTTTTTATTTTTTATTACAAACCCTCTAATTACAAAATTATGAGATAATTTATTAAATTAA
K7.P.eri[.Cytb]  ATTTTGAGGAGCAACAGTAATTACTAGATTATTATCAGCTATTCCATATTTAGGAACATCCTTAGTATATTGATTATGAGGAAGATTTTCTATTGATAATGCTACATTAACACGTTTTTTTACATTTCACTTTATTATCCCATTTATTATTATTGCTTTAACTATTATTCACCTAATATTTTTACATGAAACAGGATCAAGAAATCCTATAGGAATAAATAGTAATTTAGACAAAATCCCATTCCACCCTTATTTTTCTTTCAAGGATATTTTAGGTTTTATTATCATAATCACTATATTAATTATAGTAATTTTAATTGCACCAAATATATTTGGAGATCCTGACAATTTTATACCAGCAAATCCTATAGTTACACCTTTACATATTAAACCAGAATGATATTTCTTATTTGCCTATGCAATTTTACGTTCAATTCCTAATAAGTTAGGAGGAGTAATTGCTTTAATTATATCAATTTTAATTTTAATAATTTTACCTTTTTATCACCTTAAAAATTTTAAAAGATTAAATTTTTATCCAGCTAATCAATTTTTATTCTGATTAATAATTTCTAATATCATTTTATTAACTTGAATTGGATTTAGACCTGTAGAATCTCCTTATGATATCATAGGACAAATTTTCACTATAATTTATTTTATATACTTTATTATTAATCCACTAATTACAAAAATATGAGATAATATATTAAATTAA
M6.P.gen[.Cytb]  ATTTTGAGGAGCAACAGTAATTACTAGACTATTATCAGCAATCCCATATTTAGGAACATCTCTTGTATATTGATTATGGGGAGGATTTTCTGTTGATAATGCTACTTTAACCCGATTTTTTTCATTTCATTTTATTATCCCATTTATTATTATTGCTTTAACTATTATTCATTTAATATTTTTACATGAAACAGGATCAAGAAATCCTATAGGAATAAATAGAAATTTAGACAAAATTCCATTCCACCCTTATTTTTCATTTAAAGATATATTAGGATTTATTATTATAATTACTATATTAACCTTAGTAATTTTAATCTCACCAAATATATTTGGAGACCCAGATAATTTTATACCAGCAAACCCTATAATTACACCCCTTCATATTAAACCAGAATGATATTTTTTATTTGCTTATGCAATTTTACGTTCAATTCCTAATAAACTAGGAGGAGTAATTGCCTTAATTATATCAATTTTAATTTTAATAATTCTACCATTTTACCATATAAAAAATTTTAAAAGTTTAATTTTTTACCCAATTAATCAATTTATATTCTGATTAATAATTTCAAACATTATTTTATTAACATGAATTGGATTTAGACCTGTAGAATTACCTTATGATATTATAGGGCAAATATTCACATTAATTTACTTTTTATATTTTATTGTTAATCCTTTAATTACAAAAATATGAGATAATATTTTAAGTTAA
M5.P.Lyg[.Cytb]  ATTTTGAGGTGCAACAGTTATTACTAGACTACTTTCAGCTATCCCATACTTAGGGACATCTTTAGTATATTGATTATGAGGGGGATTTTCTGTTGATAATGCTACTTTAACACGTTTCTTTACATTTCACTTTATTATCCCATTCATTATTGTTGCTTTAACTATTATTCACCTAATATTTTTACACGAAACAGGATCAAGAAACCCTATAGGAACAAATAGAAATTTAGATAAAATTCCATTCCACCCTTATTTTTCTTTTAAAGATATTTTAGGGTTTATTATTATAATTACATTACTAATTATAGTAATTTTAATTTCACCTAATATATTTGGTGATCCTGATAATTTTATACCAGCTAATCCTATAATTACACCCCTTCATATTAAACCTGAGTGATATTTTTTATTTGCTTATGCAATTTTACGCTCAATCCCTAATAAATTGGGAGGGGTAATTGCTCTAATTATATCAATTTTAATTCTAATAATTTTACCATTTTACCACCTTAAAAATTTTAAAAGACTAATTTTCTACCCAATTAACCAAATTTTATTCTGATCAATAATTTCTAATATTATTTTATTAACTTGAATTGGATTTAGTCCCGTAGAATCACCTTATGATATTATAGGACAAGTATTTACAATAATTTACTTCATATATTTTATTATAAATCCTTTAATTACAAAAATATGAGATAATTTATTAAATTAA
F2.P.abi[.Cytb]  ATTTTGAGGGGCAACAGTAATTACTAGATTATTATCAGCTATCCCATATTTAGGTACATCCTTAGTATACTGATTATGAGGGGGGTTTTCTGTTGATAATGCTACATTAACACGATTTTTTACATTTCACTTTATTATTCCATTCATTATTGTTGCTTTAACTATTATTCACCTAATATTTTTACATGAAACAGGATCAAGAAATCCTATAGGGACAAATAGAAATTTAGATAAAATTCCATTTCATCCTTATTTTTCTTTTAAAGATATTTTAGGATTTATTATTATAATTACTATATTAATTATAGTAATTTTAATTTCACCTAATATATTTGGAGATCCTGATAATTTTATACCAGCAAATCCAATAATTACCCCCTTACATATCAAACCAGAATGATATTTCTTATTCGCTTATGCAATTTTACGTTCAATTCCTAATAAATTAGGGGGAGTAATAGCTTTAATTATATCAATTTTAATTTTAATAATTTTACCATTTTACCATATTAAAAATTTTAAAAGATTAAATTTCTATCCAGTTAATCAATTCTTATTTTGATTAATAATTTCTAATATTATTTTATTAACTTGAATTGGATTTAGCCCAGTAGAATCCCCTTATGATGTAATAGGACAGATATTTACAATAATTTATTTTACATATTTCGTTATTAATCCCTTAATTACAAAAATATGAGATAATTTATTAAATTAA
M4.P.alp[.Cytb]  ATTTTGAGGAGCAACAGTTATTACTAGATTACTATCAGCTATTCCATACTTAGGTACGTCTTTAGTATATTGATTATGGGGGGGATTTTCTGTTGATAATGCTACTTTAACACGTTTCTTTACATTCCACTTTATTATCCCATTTATTATTGTTGCTTTAACTATTATCCACCTTATATTTTTACATGAAACAGGATCAAGAAATCCTATAGGAACAAATAGAAATTTAGATAAAATTCCATTCCACCCTTATTTTTCTTTTAAAGATATTTTAGGATTTATTATTATAATTACTTTACTAATTATAGTAATTTTAATTTCACCAAATATATTTGGAGATCCTGATAATTTTATACCAGCAAATCCTATAATTACACCCTTACACATTAAACCTGAATGATATTTCTTATTTGCTTATGCAATTTTACGTTCAATTCCTAATAAATTAGGGGGAGTAATCGCTCTAATTATATCAATTTTAATTTTAATAATCTTACCATTTTACCACATTAAAAACTTTAAAAGACTTATTTTCTACCCAATTAATCAATTTTTATTTTGATCAATAATTTCTAATATTATTTTATTAACTTGAATTGGATTTAGCCCTGTAGAATCTCCTTATGATATTATAGGACAAATTTTTACAATAATTTACTTTATATATTTTATTATTAACCCCCTAATTACAAAAATGTGAGATAATTTATTAAATTAA
F3.P.coa[.Cytb]  ATTTTGAGGAGCAACAGTTATTACTAGACTACTTTCAGCCATTCCATACTTAGGAACATCTTTAGTATATTGATTATGAGGGGGGTTTTCTGTTGATAATGCTACTTTAACACGATTCTTTACTTTTCACTTTATTATTCCATTTATTATTGTTGCTTTAACTATTATTCACCTAATATTTCTACATAAAACAGGGTCAAGAAATCCTATAGGAGTAAATAGAAATTTAGATAAAATTCCATTTCACCCTTATTTTTCTTTTAAAGACATTTTAGGATTTATTATTATAATTACAATATTAATTATAGTAATTTTAATTTCCCCAAATATATTTGGAGACCCTGATAATTTTATACCAGCAAATCCCATAATTACACCCCTACACATTAAACCAGAGTGATATTTCTTATTTGCTTACGCAATTTTACGTTCAATTCCTAATAAATTAGGAGGAGTAATTGCTTTAATCATATCAATTTTAATTTTAATAATTTTACCATTTTATCATCTTAAAAACTTTAAAAGCCTTATTTTCTACCCAATCAATCAATTTTTATTCTGATTTATAATTTCTAATATTATTTTATTAACTTGAATTGGATTTAGCCCTGTAGAATCCCCTTATGATACAATAGGACAAGTATTTACAATAATTTATTTTATATACTTTATTATTAATCCATTAATTACAAAAATATGAGATAATTTATTAAATTAA
K9.P.chl[.Cytb]  TTTTTGAGGAGCAACAGTAATTACAAGATTATTATCAGCAATTCCTTATTTAGGATCATCTCTAGTATATTGATTATGAGGAGGATTTTCTGTTGACAATGCAACATTAACACGATTTTTTACTTTTCACTTTATTATCCCATTCATTATTGTAGCTTTAACTCTTATTCATTTAATATTTCTTCATCAAACAGGATCAAGAAACCCTTTAGGGACAAATAGAAATTTAGATAAAATTCCATTTCACCCATATTTTTCATTTAAAGACATTTTAGGTTTTATTATCATAATTACTTTACTAGTAATAATTGTTTTAATTTCCCCAAATATATTTGGAGATCCTGATAATTTTATACCAGCTAATCCAATAATTACACCTTTACATATTAAACCTGAATGATATTTTTTATTTGCTTATGCCATTTTACGTTCAATTCCAAATAAATTAGGAGGAGTAATTGCCCTAGTTTTATCAATTTTAATTTTAATAATTATACCATTTTATTATATAAAAAACTTCAAAAGATTAATCTTTTATCCAATTAATCAATTTATATTTTGATTAATAATTTCTAATATTATTTTATTAACATGAATTGGTTATAGACCTGTTGAATCACCATATGATACTATAGGACAACTATTCACAATAATTTATTTTTTATATTTTATACTAAATCCTCTAATTACAAAAATATGAGATAATTTATTAAATTAA
L9.N.lit[.Cytb]  TTTTTGAGGAGCAACAGTAATTACAAGTTTATTATCAGCAATTCCCTACTTAGGAACATCATTAGTATATTGATTATGAGGAGGATTTTCTGTTGATAATGCTACCTTAACACGTTTTTTCACATTTCATTTTATCATTCCTTTCATTATCGTTGCATTAACTTTAATTCATTTAATATTTTTACATCAAACAGGGTCAAGAAATCCACTAGGATTAAATAGAAATTTAGATAAAATTCCATTTCACCCATATTTTTCATTTAAAGATATTTTAGGATTTATTATTATAATTACCATTTTAACTATAGTAATCTTAATTTCACCTAATATATTTGGAGACCCAGATAATTTTATACCAGCAAATCCAATAATTACTCCAATTCATATTAAACCAGAATGATATTTTTTATTTGCATATGCAATTTTACGTTCAATTCCTAATAAATTAGGTGGAGTTATTGCTTTAATTATATCAATTTTAATTTTAATAATTTTACCATTCTACTATTTAAAAAATTTTAAAAGATTAACATTTTACCCTTTAAACCAATTTATATTTTGATTTATAATTTCTAATATTATATTATTAACCTGAATTGGATACAGCCCAGTAGAATCTCCTTATGATAGATTAGGACAATTATTCACATTAATTTATTTTATCTATTTCTTTATTAATCCCCTAATTACTAAATTATGAGATAATTTATTAAATTAA
H8.S.ann[.Cytb]  TTTTTGAGGAGCTACAGTAATTACTAGATTATTATCCGCCATCCCATATTTAGGAACATCAATAGTATATTGATTATGGGGAGGATTTTCAGTAGATAATGCTACATTAACTCGATTCTTTTCATTTCATTTTATTATCCCATTTATTATTTTAGCTTTTACTTTAATTCACCTTATATTTCTTCATGAAACTGGATCTAATAACCCTTTAGGATTGAATAGAAATATAGATAAAATCCCATTTCACCCTTATTTCTCTTTTAAGGACATTTTAGGATTTATTATTATAATTTCAATTTTAGTAATAATTATTTTGATTTCACCAAATTTATTTGGAGATCCTGATAATTTTATAGCAGCTAATCCAATAATTACTCCCATTCATATTAAACCTGAATGGTACTTCCTTTTTGCATATGCAATTTTACGTTCAATCCCTAATAAATTAGGAGGTGTAATTGCTTTAGTTATATCTATTTTAATTTTAATAATTTTACCATTTTATAATAAAATAAATTTTAAAAGTCTAGCTTTCTATCCTTTAAACCAAATTATATTTTGATTTATATTATTTAATGTTATTCTTTTAACATGAATTGGATACAGACCAGTAGAAGCACCTTATGATACATTAGGACAAATTTTTACTATTATTTATTTTTTATTTTTTATTATTAATCCTGTAATTACATATACATGAGATAAAATTTTAAATTAA
N2.F.cre[.Cytb]  TTTTTGAGGAGCAACAGTTATTACTAGACTCTTATCTGCAATTCCTTACCTAGGAACATCTCTAGTTTATTGATTATGAGGAGGATTCTCAGTAGATAATGCTACCTTAACACGATTTTTCACTTTTCATTTTATTATTCCATTTATTATTCTTGCTTTAACTGTAATTCATTTAATATTTTTACATGAAACTGGATCAAGAAATCCCTTAGGATTAAATAGAAATTTAGATAAAATTCCATTTCATCCTTATTTTTCTTTTAAAGATATATTAGGATTTATTATCATAATTACATTTTTAATCATAGTAGTATTAATTTCACCTAATATATTTGGAGACCCAGATAATTTTATACCAGCAAATCCAATAATTACACCCCTTCACATTAAACCAGAATGATACTTCTTATTTGCTTATGCAATTTTACGATCAATCCCTAATAAATTAGGAGGAGTAATTGCCCTAGTTATATCAATTTTAATTTTAATAATTTTACCTATTTATCATTTTAAAAATTTTAAAAGACTAATATTTTATCCATTAAATCAAATTCTATTTTGAATAATAATTTGTAATATTATACTACTTACTTGAATTGGATATAGCCCTGTTGAATCACCTTATGATACTATAGGACAAATTTTCACACTAATTTATTTTTCTTTTTTTATAGTTAATCCTATAATCACTAAATTATGAGATAATTTAATCAATTAA
L1.T.not[.Cytb]  ATTTTGAGGAGCAACTGTAATTACAAATTTACTATCAGCTATTCCATATCTAGGAATATTTTTAGTAGAATGATTATGGGGGGGATTCTCTGTTGATAATGCAACATTAACACGATTTTTCACCTTTCACTTTATCATCCCATTCATTATTTTAGCTATAACTTTAATTCACTTAATATTCCTACACCATACAGGATCAAGAAACCCTTTAGGAAGAAATAGAAATTTAGATAAAATCCCTTTCCACCCGTATTTTTCATTTAAAGATTTAATTGGTTTCATTATTATATTAATATTATTGACTAATTTAATTCTTATTTCACCAAATATACTAGGAGATCCGGATAATTTTATCCCAGCCAATCCTTTAGTTACACCCCCCCATATTAAACCAGAATGATATTTTTTATTTGCCTACGCTATTTTACGATCAATCCCTAACAAATTAGGAGGAGTTATTGCCTTAGTTATATCAATTCTTATTTTAATAATTTTACCATTTTTTCACTTTAAAAATTTTAAAAGAATAATATTTTATCCTTTAAATCAAATTTTATTTTGAATTCTAATTTCAAATATTATTTTATTGACATGAATTGGAGCTAGACCAGTAGAATCACCTTTTATTATTATTGGTCAAATATTAACTCTAACATATTTCTTATATTTTTTATTAAATCCAATTATTAATATAATATGAGATAACATTTTAAATAAA
N9.E.ova[.Cytb]  TTTCTGAGGAGCTACTGTAATTACCAATTTACTATCCGCTATCCCTTATATTGGTTCAATAATAGTTCAATGATTATGAGGAGGGTTTTCCGTTGATAATGCTACATTAACACGATTTTTCACTCTCCACTTTATTATTCCATTTATTATTTTAGCTATAACAATTATTCATCTATTATTTCTTCATATAACTGGATCAAATAACCCATTAGGAACAAATAGAAATTTAGATAAGATTTCATTCCACCCTTATTTTACTTATAAAGATATTATAGGATTCTTAATTGTAATTATAATAATAAATTTATTGGTTTTAATTTCACCTAATAAATTAGGAGACCCCGATAATTTTATTCCCGCTAATTCACTTATTACACCTCCTCATATTAAACCAGAATGATATTTTTTATTTGCATATGCAATTCTACGATCAATTCCAAACAAATTAGGAGGAGTAATTGCATTAATTTTTTCAATTTTAATTTTAATAATTATACCATTTTTCCATATAAAAAATTTTAAAAGATTAACATTCTACCCAATCAACCAATTCATATTTTGAATAATATTAACTATTGTATTTATATTAACATGAATTGGTGCAAGACCAGTAGAAAATCCTTATATTATCCTAGGTCAAATTTTAACAATTTTATATTTTTTATATTTTATTTTAAATCCTTTTATAACAAAATTATGAGATATTTTATTAAATTAG
N8.A.bru[.Cytb]  ATTTTGAGGAGCAACTGTTATTACAAATTTACTATCAGCAGTTCCATATCTAGGAATATTTTTAGTTCAATGATTATGAGGAGGATTTTCAGTAGATAATGCAACTCTTACTCGATTTTTTACATTTCATTTTATTATTCCATTTATTATTTTAGCCTTAACTATAATTCATTTAATATTTCTACATCAAACAGGTTCAAGAAACCCATTAGGAACAAAAAAAGACTTAGATAAAATTCCTTTTCACCCTTATTTTTCATTTAAAGATATTATTGGATTTATTATTATAATATTTATATTAATTTTATTAATTTTAATTTCACCTAATTTATTAGGAGATCCAGATAATTTTATTCCAGCTAATCCATTAATTACTCCTCCTCATATTAAACCAGAATGATATTTTTTATTTGCTTATGCAATTTTACGATCAATTCCCAATAAATTAGGAGGAGTAATTGCATTAATTACTTCTATCATAATTTTAATAATTATACCTTTTTTTCATATAAAAAATTTTAAAAGATTATCATTTTATCCTCTAAATCAAATTTTATTTTGAATTATAGTTTCTAACGTAATTTTATTAACATGAATTGGAGCCAATCCAGTAGAAACTCCATTTATTATTATTGGACAAATTTTAACTATAACTTATTTTTTATATTTCTTTATAAATCCTATTTTAACTAATATATGAGATTACTTACTATTTAAA


[EF-1a]
XX.N.fer[.EF1a]  TACTACGTGACGATCATCGACGCCCCGGGACACAGAGATTTCATCAAGAACATGATCACCGGTACGTCGCAGGCCGATTGTGCGGTGYTGATCGTAGCCGCCGGTACCGGAGAATTCGAGGCTGGTATCTCCAAGAACGGACAGACCCGAGAGCACGCGCTCCTCGCCTTCACTCTTGGAGTCAAGCAGCTCATCGTAGGAGTCAACAAAATGGACTCCACCGAGCCACCCTACTCCGAGGCCCGTTTCGAGGAAATCAAGAAGGAAGTGTCCTCCTACATCAAGAAGATCGGTTACAACCCAGCCGCCGTCGCCTTCGTTCCCATCTCAGGATGGCACGGAGACAACATGTTGGAGCCATCCACCAAGATGGGATGGTTCAAGGGATGGGCCGTCGAGCGCAAGGAAGGAAAGGCTGACGGCAAGTGCCTCATCGAAGCTCTTGACGCTATCCTACAACCCAGCAGACCCACCGACAAGGCTCTCCGTCTTCCCCTTCAGGATGTCTACAAGATTGGTGGTATCGGAACGGTACCAGTTGGTCGTGTAGAAACTGGAGTCCTGAAGCCAGGTACTGTTGTAACATTCGCTCCTGCTGGACTCACCACTGAAGTCAAGTCAGTTGAGATGCAYCACGAAGCTCTCGTCGAAGCCGTTCCCGGTGACAACGTTGGTTTCAACGTCAAGAACGTATCAGTCAAGGAACTCCGTCGTGGATACGTCGCTGGTGACTCAAAGAACAACCCACCCAAGGGAGCCGCCGAYTTCAACGCTCAG
Xf.N.myo[.EF1a]  TACTACGTGACGATCATCGACGCCCCGGGACACAGAGATTTCATCAAGAACATGATCACTGGTACGTCGCAGGCCGATTGTGCGGTGTTGATCGTAGCCGCCGGTACCGGAGAATTCGARGCTGGTATCTCCAAGAACGGACAGACCCGCGAGCACGCGCTTCTCGCCTTCACTCTTGGAGTCAAGCAGCTGATCGTAGGAGTCAACAAAATGGACTCCACCGAGCCACCCTACTCAGAGGCCCGTTTCGAGGAAATCAAGAAGGAAGTCTCCTCCTACATCAAGAAGATCGGTTACAACCCAGCCGCCGTTGCCTTCGTTCCCATCTCAGGATGGCACGGAGACAACATGCTCGAGCCATCCACCAAAATGGGATGGTTCAAGGGATGGGCTGTCGAGCGCAAGGAAGGAAAGGCCGACGGCAAGTGCCTCATCGAAGCTCTTGACGCTATCCTCCAACCYAGCAGACCCACCGACAAGGCTCTCCGTCTTCCCCTTCAGGATGTCTACAAGATTGGTGGTATCGGAACGGTACCAGTTGGTCGTGTAGAAACTGGAGTCCTGAAGCCAGGTACTGTTGTAACATTCGCTCCTGCTGGACTCACCACYGAAGTCAAGTCMGTTGAGATGCACCACGAAGCTCTCGTCGAAGCTGTTCCCGGTGACAACGTTGGTTTCAACGTAAAGAACGTCTCCGTCAAGGAACTCCGTCGTGGATACGTCGCTGGTGACTCAAAGAACAACCCACCCAAGGGAGCCGCCGACTTCAACGCTCAG
Xe.P.mae[.EF1a]  TACTACGTAACGATCATCGACGCCCCGGGACACAGAGATTTCATCAAGAACATGATCACTGGAACGTCGCAGGCCGATTGTGCGGTGTTGATCGTAGCCGCCGGTACCGGAGAGTTCGAGGCTGGTATTTCCAAGAACGGACAGACCCGCGAGCACGCGCTCCTCGCTTTCACTCTTGGAGTGAAGCAGCTCATCGTCGGAGTCAACAAAATGGACTCCACTGAGCCACCATACTCCGAAGCTCGTTTCGAGGAAATCAAGAAGGAAGTGTCCTCCTACATCAAGAAGATCGGTTATAACCCAGCCGCTGTTGCTTTCGTTCCCATYTCCGGATGGCACGGAGACAACATGCTTGAGCCATCTACCAAAATGGGATGGTTCAAGGGATGGGCTGTCGAACGCAAGGAAGGAAAGGCTGACGGCAAGTGCCTCATCGAAGCTCTTGACGCTATCCTGCCACCCAGCAGACCCACCGACAAGGCTCTCCGTCTTCCCCTTCAGGACGTCTACAAGATTGGTGGTATCGGAACGGTACCAGTTGGTCGTGTAGAAACTGGAGTCCTGAAGCCAGGTACCGTTGTAACATTCGCTCCTGCTGGACTCACAACTGAAGTCAAGTCCGTCGAGATGCATCACGAAGCTCTCGTCGAAGCCGTTCCCGGCGACAACGTTGGTTTCAACGTAAAGAACGTCTCCGTCAAGGAACTTCGTCGTGGATACGTAGCTGGCGACTCAAAGAACAACCCACCCAAGGGAGCTGCCGACTTCAACGCTCAG
Xd.N.tor[.EF1a]  TACTACGTGACGATCATCGACGCCCCGGGACACAGAGATTTCATCAAGAACATGATCACCGGTACGTCGCAGGCCGATTGTGCGGTGTTGATCGTAGCCGCCGGTACGGGAGAATTCGAGGCCGGTATCTCCAAGAACGGACAGACCCGCGAGCACGCGCTCCTCGCCTTCACTCTCGGAGTCAAGCAGCTCATCGTAGGAGTCAACAAAATGGACTCCACCGAGCCGCCGTACTCCGAGGCCCGTTTCGAGGAAATCAAGAAGGAAGTGTCCTCGTACATCAAGAAGATCGGCTACAACCCAGCCGCCGTAGCCTTCGTTCCCATCTCGGGATGGCACGGAGACAACATGCTCGAGCCGTCCACCAAGATGGGATGGTTCAAGGGATGGGCYGTCGAACGCAAGGAAGGAAAGGCTGACGGCAAGTGCCTCATCGAAGCTCTCGACGCTATCCTACAGCCAAGCAGACCCACCGACAAGGCTCTCCGTCTTCCCCTTCAGGATGTCTACAAGATTGGTGGTATCGGAACGGTACCGGTCGGTCGTGTAGAAACCGGAGTCATCAAGCCAGGTACCGTTGTAACATTCGCTCCTGCTGGACTCACCACTGAAGTAAAGTCCGTTGAGATGCACCACGAAGCTCTCTTGGAAGCTGTTCCCGGCGACAACGTTGGTTTCAACGTCAAGAACGTCTCCGTTAAGGAACTCCGTCGTGGATACGTCGCCGGTGACTCGAAGAACAACCCACCCAAGGGAGCCGCCGACTTCAACGCTCAG
Xc.A.his[.EF1a]  TACTACGTTACCATCATCGACGCGCCCGGACACAGAGATTTCATCAAGAACATGATCACCGGWACGTCGCAGGCCGATTGCGCGGTGTTGATCGTAGCCGCRGGTACCGGAGAATTCGAGGCTGGTATCTCAAAGAACGGACAGACCCGAGAGCACGCGCTTCTCGCCTTCACTCTTGGAGTCAAGCAGCTCATCGTCGGAGTTAACAAAATGGACTCCACCGAGCCGCCCTACTCCGAGGCMCGTTTTGAGGAAATCAAGAAGGAAGTATCCTCGTACATCAAGAAGATCGGTTACAACCCAGCCGCCGTAGCCTTCGTTCCCATCTCAGGATGGCACGGAGACAACATGCTCGAGCCATCTACCAAGATGGGATGGTTCAAGGGATGGGCCGTAGARCGCAAGGAAGGAAAGGCTGACGGCAAGTGCCTCATCGAAGCTCTTGACGCTATCCTCCAACCCAGCAGACCCACCGACAAGGCTCTCCGTCTTCCCCTTCAGGACGTCTACAAGATTGGTGGTATCGGAACGGTACCCGTTGGTCGTGTAGAAACTGGAGTCCTGAAGCCAGGTACTGTTGTAACATTCGCTCCTGCTGGACTCACAACTGAAGTTAAGTCMGTTGAGATGCACCACGAAGCTCTCACCGAAGCTGTTCCCGGTGACAACGTTGGTTTCAACGTAAAGAACGTCTCAGTCAAGGAACTCCGTCGTGGATACGTCGCTGGTGACTCAAAGAACAACCCACCCAAGGGAGCCGCCGACTTCAACGCTCAG
Xb.N.sti[.EF1a]  TACTACGTGACGATCATCGACGCCCCGGGACACAGAGATTTCATCAAGAACATGATCACCGGTACGTCGCAGGCCGATTGTGCGGTATTGATCGTAGCCGCCGGTACGGGAGAATTCGAGGCCGGTATCTCCAAGAACGGACAGACCCGCGAGCACGCGCTTCTCGCCTTCACTCTTGGAGTCAAGCAGCTCATCGTGGGAGTCAACAAAATGGACTCCACCGAGCCGCCCTAYTCCGAGGCCCGTTTCGAGGAAATCAAGAAGGAAGTGTCCTCGTACATCAAGAAGATCGGTTACAACCCWGCCGCCGTCGCCTTCGTTCCCATCTCCGGATGGCACGGAGACAACATGCTCGAGCCGTCCACCAAGATGGGATGGTTCAAGGGATGGGCCGTCGAACGCAAGGAAGGAAAGGCTGACGGCAAGTGCCTCATCGAAGCCCTCGACGCTATCCTACAACCAAGCAGACCCACCGACAAGGCTCTCCGTCTTCCCCTTCAGGATGTCTACAAGATTGGTGGTATCGGAACGGTACCRGTTGGTCGTGTAGAGACCGGAGTGATCAAGCCAGGTACCGTTGTAACATTCGCTCCTGCTGGACTCACCACTGAAGTAAAGTCCGTTGAGATGCACCACGAAGCTCTCTTGGAAGCCGTTCCCGGTGACAACGTTGGTTTCAACGTCAAGAACGTCTCCGTTAAGGAACTCCGTCGTGGATACGTCGCTGGTGACTCAAAGAACAACCCACCCAAGGGAGCCGCCGACTTCAACGCTCAG
Xa.P.tes[.EF1a]  TACTACGTGACGATCATCGACGCCCCGGGACACAGAGATTTCATCAAGAACATGATCACCGGAACGTCGCAGGCCGATTGCGCGGTGTTGATCGTAGCCGCCGGTACAGGAGAGTTCGAGGCTGGTATCTCCAAGAACGGACAGACCCGCGAGCACGCGCTCCTCGCCTTCACTCTCGGAGTCAAGCAGCTCATCGTCGGAGTAAACAAAATGGACTCCACCGAGCCACCTTACTCCGAGTCTCGTTTCGAGGAAATCAAGAAGGAAGTATCCTCCTACATCAAGAAGATCGGTTACAACCCAGCCGCCGTCGCCTTCGTTCCCATCTCCGGATGGCACGGAGACAACATGCTCGAGCCGTCCACCAAAATGGGATGGTTCAAGGGATGGGCTGTCGAACGCAAGGAAGGAAAGGCCGACGGCAAGTGCCTCATCGAAGCTCTTGACGCCATCCTGCCACCCAGCAGACCCACCGACAAGGCTCTCCGTCTTCCCCTTCAGGACGTCTACAAGATTGGTGGTATCGGAACGGTACCAGTTGGTCGTGTAGAAACCGGAGTCCTGAAGCCAGGTACCGTTGTAACATTCGCTCCTGCCGGACTCACGACTGAAGTCAAGTCCGTAGAGATGCATCACGAAGCTCTCGTCGAAGCCGTTCCCGGCGACAACGTTGGTTTCAACGTAAAGAACGTATCCGTCAAGGAACTCCGTCGTGGATACGTAGCCGGTGACTCGAAGAACAACCCACCCAAGGGAGCTGCCGACTTCAACGCTCAG
M3.E.den[.EF1a]  TACTACGTGACGATCATCGACGCCCCGGGACACAGAGATTTCATCAAGAACATGATCACCGGTACGTCACAGGCCGATTGTGCAGTGTTGATCGTAGCAGCCGGTACGGGAGAATTCGAGGCTGGTATCTCCAAGAACGGACAGACCCGCGAGCACGCGCTCCTCGCCTTCACTCTTGGAGTCAAGCAGCTCATCGTAGGAGTCAACAAAATGGACTCCACCGAGCCACCCTACTCTGAGGCCCGTTTCGAGGAAATCAAGAAGGAAGTGTCCTCCTACATCAAGAAGATCGGTTACAACCCGGCCGCCGTTGCCTTCGTTCCCATCTCCGGATGGCACGGAGACAACATGCTCGAGCCATCCACCAAAATGGGATGGTTCAAGGGATGGGCCGTTGAGCGCAAGGAAGGAAAGGCCGACGGCAAGTGCCTCATCGAAGCTCTCGACGCTATCCTACAACCCAGCAGACCCACCGACAAGGCTCTCCGTCTTCCCCTTCAGGACGTCTACAAGATTGGTGGTATCGGAACGGTACCAGTCGGTCGTGTAGAAACTGGAGTCCTGAAGCCAGGTACTGTTGTAACATTCGCTCCTGCTGGACTCACCACCGAAGTTAAGTCCGTTGAGATGCACCACGAAGCTCTCGTCGAAGCTGTTCCCGGTGACAACGTTGGTTTCAACGTAAAGAACGTCTCCGTCAAGGAACTCCGTCGTGGATACGTCGCTGGTGACTCAAAGAACAACCCACCCAAGGGTGCCGCCGACTTCAACGCTCAG
D9.P.mol[.EF1a]  TACTACGTAACCATCATCGACGCCCCGGGACACAGAGATTTCATCAAGAACATGATCACTGGTACGTCGCAGGCCGATTGTGCAGTGTTGATCGTAGCCGCCGGTACCGGAGAGTTCGAGGCTGGTATTTCCAAGAACGGACAGACCCGCGAGCACGCACTCCTCGCCTTCACTCTTGGAGTCAAGCAGCTCATCGTCGGAGTCAACAAAATGGACTCCACCGAGCCACCCTACTCCGAGGCTCGTTTCGAGGAAATCAAGAAGGAAGTATCCTCATACATCAAGAAGATCGGTTACAACCCAGCCGCCGTTGCCTTCGTTCCCATCTCAGGATGGCACGGAGACAACATGCTTGAGCCATCGACCAAAATGGGATGGTTCAAGGGATGGGCTGTCGAACGCAAGGAAGGAAAGGCTGACGGCAAGTGCCTCATCGAAGCTCTTGACGCTATCCTGCCACCCAGCAGACCCACCGACAAGGCTCTCCGTCTTCCCCTTCAGGACGTCTACAAGATTGGTGGTATYGGAACGGTACCAGTYGGTCGTGTAGAAACTGGTGTTCTGAAGCCAGGTACTGTTGTAACATTCGCTCCTGCTGGACTCACAACTGAAGTAAAGTCCGTTGAGATGCACCACGAAGCTCTCGTCGAAGCTGTTCCCGGTGACAACGTTGGTTTCAACGTAAAGAACGTCTCCGTCAAGGAACTTCGTCGTGGATACGTAGCTGGTGACTCAAAGAACAACCCACCCAAGGGAGCTGCCGACTTCAACGCTCAG
9n.P.cta[.EF1a]  TACTACGTGACGATCATCGACGCCCCGGGACACAGAGATTTCATCAAGAACATGATCACCGGTACGTCGCAGGCCGATTGTGCGGTGTTGATCGTAGCCGCCGGTACCGGAGAATTCGAGGCTGGTATTTCGAAGAACGGACAGACCCGAGAGCACGCGCTCCTCGCTTTCACTCTTGGAGTTAAGCAGCTGATCGTTGGAGTGAACAAAATGGACTCCACCGAGCCACCCTACTCAGAGGCCCGTTTTGAGGAAATCAAGAAGGAAGTTTCCTCCTACATCAAGAAGATCGGTTACAACCCAGCCGCAGTTGCCTTCGTTCCCATCTCAGGATGGCACGGAGACAACATGCTCGAACCATCCACCAAAATGTCCTGGTTCAAGGGATGGGCCGTCGAGCGCAAGGAAGGAAAGGCTGACGGCAAGTGCCTCATCGAAGCTCTCGACGCTATCCTCCAACCCAGCAGACCCACCGACAAGGCTCTCCGTCTTCCCCTTCAGGACGTCTACAAGATTGGTGGTATCGGAACTGTACCAGTTGGTCGTGTAGAAACTGGAGTCCTGAAGCCAGGTACCGTTGTAACATTCGCTCCTGCTGGACTCACCACTGAAGTCAAGTCCGTTGAGATGCACCACGAAGCTCTCGTCGAAGCTGTTCCCGGTGACAACGTTGGTTTCAACGTAAAGAACGTCTCCGTCAAGGAACTCCGTCGTGGATACGTCGCTGGTGACTCAAAGAACAACCCACCCAAGGGAGCCGCCGACTTCAATGCTCAG
9m.A.nim[.EF1a]  TACTACGTGACGATCATCGACGCCCCGGGACACAGAGATTTCATCAAGAACATGATCACCGGTACGTCGCAGGCCGATTGTGCGGTATTGATCGTAGCCGCCGGTACCGGAGAATTCGAGGCTGGTATCTCCAAGAACGGACAGACCCGAGAGCACGCGCTCCTCGCCTTCACTCTTGGAGTCAAGCAGCTCATCGTAGGAGTCAACAAAATGGACTCCACCGAGCCACCCTACTCAGAGGCACGTTTCGAGGAAATCAAGAAGGAAGTTTCCTCCTACATCAAGAAGATCGGTTACAACCCAGCCGCCGTTGCCTTCGTTCCCATCTCTGGATGGCACGGAGACAACATGCTCGAGCCATCCACCAAAATGGGATGGTTCAAGGGATGGGCCGTCGARCGCAAGGAAGGAAAGGCTGACGGCAAGTGCCTCATCGAAGCTCTTGACGCTATCCTCCARCCGAGCAGACCCACCGACAAGGCTCTCCGTCTTCCCCTTCAGGACGTCTACAAGATTGGTGGTATCGGAACTGTACCGGTCGGTCGTGTAGAAACTGGAGTACTGAAGCCAGGTACCGTTGTAACATTCGCTCCTGCTGGACTCACCACTGAAGTCAAGTCCGTTGAGATGCACCACGAAGCTCTCGTCGAAGCTGTTCCCGGTGACAACGTTGGTTTCAACGTTAAGAACGTCTCCGTCAAGGAACTCCGTCGTGGATACGTCGCTGGTGACTCAAAGAACAACCCACCCAAGGGAGCCGCCGACTTCAACGCTCAG
9f.P.sim[.EF1a]  TACTACGTGACGATCATCGACGCCCCGGGACACAGAGATTTCATCAAGAACATGATCACCGGTACGTCGCAGGCCGATTGTGCGGTGTTGATCGTAGCCGCCGGTACCGGAGAATTCGAGGCTGGTATTTCCAAGAACGGACAGACCCGCGAGCACGCGCTTCTCGCCTTCACTCTTGGAGTCAAGCAGCTCATCGTCGGAGTCAACAAAATGGACTCAACCGAGCCACCATACTCCGAGGCTCGTTTCGAGGAAATCAAGAAGGAAGTCTCCTCCTACATCAAGAAGATCGGTTACAACCCAGCCGCCGTTGCTTTCGTACCCATCTCCGGATGGCACGGAGACAACATGCTCGAGCCATCCACCAAAATGGGATGGTTCAAGGGATGGGCCGTGGAACGCAAGGAAGGAAAGGCTGACGGCAAGTGCCTCATCGAAGCTCTTGACGCTATCCTGCCACCCAGCAGACCCACCGACAAGGCTCTCCGTCTTCCCCTTCAGGACGTCTACAAGATTGGTGGTATCGGAACGGTACCAGTCGGTCGTGTAGAAACTGGAGTCCTGAAGCCAGGTACCGTTGTAACATTCGCTCCTGCTGGACTCACGACTGAAGTCAAGTCCGTCGAGATGCATCACGAAGCTCTCGTCGAAGCTGTTCCCGGTGACAACGTTGGTTTCAACGTAAAGAACGTCTCCGTCAAGGAACTTCGTCGTGGATACGTAGCTGGTGACTCAAAGAACAACCCACCCAAGGGAGCTGCCGACTTCAACGCTCAG
9e.B.sp.[.EF1a]  TACTACGTGACGATCATCGACGCCCCGGGACACAGAGATTTCATCAAGAACATGATCACCGGTACGTCGCAGGCCGATTGTGCGGTGTTGATCGTAGCCGCCGGTACCGGAGAATTCGAGGCTGGTATCTCCAAGAACGGACAGACCCGAGAGCACGCGCTCCTCGCCTTCACTCTTGGAGTCAAGCAGCTCATCGTAGGAGTCAACAAAATGGACTCCACCGAGCCACCGTACTCAGAGGCCCGTTTCGAGGAAATCAAGAAGGAAGTGTCCTCATACATCAAGAAGATCGGTTACAACCCAGCCGCCGTTGCCTTCGTTCCCATCTCCGGATGGCACGGAGACAACATGCTCGAGCCKTCCACCAAAATGGGATGGTTCAAGGGATGGGCCGTMGAGCGCAAGGAAGGAAAGGCTGACGGCAAGTGCCTCATCGAAGCTCTTGACGCTATCCTCCAACCCAGCAGACCCACCGACAAGGCTCTCCGTCTTCCCCTTCAGGACGTCTACAAGATTGGTGGTATCGGAACGGTACCGGTCGGTCGTGTAGAAACTGGAGTCCTGAAGCCAGGTACCGTTGTAACATTCGCTCCTGCTGGACTCACCACTGAAGTCAAGTCCGTTGAGATGCACCACGAAGCTCTCGTCGAAGCCGTTCCCGGTGACAACGTTGGTTTCAACGTAAAGAACGTCTCCGTCAAGGAACTCCGTCGTGGATACGTCGCTGGTGACTCAAAGAACAACCCACCCAAGGGAGCCGCCGACTTCAACGCTCAG
9d.A.vit[.EF1a]  TACTACGTGACCATCATCGACGCCCCGGGACACAGAGATTTCATCAAGAACATGATCACCGGTACGTCGCAGGCCGATTGTGCGGTGTTGATCGTAGCCGCCGGTACCGGAGAATTCGAGGCTGGTATCTCCAAGAACGGACAGACCCGAGAGCACGCGCTTCTCGCCTTCACTCTTGGAGTCAAGCAGCTCATCGTCGGAGTTAACAAAATGGACTCCACCGAGCCGCCCTACTCCGAGGCCCGTTTCGAGGAAATCAAGAAGGAAGTTTCCTCTTACATCAAGAAGATCGGTTACAACCCAGCCGCCGTCGCTTTCGTTCCCATCTCAGGATGGCACGGAGACAACATGCTCGAGCCATCAGCCAAGATGCCATGGTTCAAGGGATGGGCCGTTGAGCGCAAGGAAGGAAAGGCCGACGGCAAGTGCCTCATCGAAGCTCTTGACGCTATCCTCCAACCCAGCAGACCCACCGACAAGGCTCTCCGTCTTCCCCTTCAGGACGTCTACAAGATTGGTGGTATCGGAACGGTACCCGTTGGTCGTGTAGAAACTGGAGTCCTGAAGCCAGGTACTGTTGTAACATTCGCTCCTGCTGGACTCACCACTGAAGTTAAGTCCGTTGAGATGCACCACGAAGCTCTCACCGAAGCTGTTCCCGGTGACAACGTTGGTTTCAACGTAAAGAACGTCTCCGTCAAGGAACTCCGTCGTGGATACGTCGCTGGTGACTCAAAGAACAACCCACCCAAGGGAGCCGCCGACTTCAATGCTCAG
9c.A.toe[.EF1a]  TACTACGTTACCATCATCGACGCCCCGGGACACAGAGATTTCATCAAGAACATGATCACCGGTACGTCGCAGGCCGATTGTGCAGTGTTGATCGTAGCAGCCGGTACCGGAGAGTTCGAGGCTGGTATCTCCAAGAACGGACAGACCCGAGAGCACGCGCTTCTCGCCTTCACTCTTGGAGTCAAGCAGCTCATCGTCGGAGTTAACAAAATGGACTCCACCGAGCCACCCTACTCCGAGGCACGTTTCGAGGAAATCAAGAAGGAAGTGTCCTCGTACATCAAGAAGATCGGTTACAACCCAGCCGCCGTAGCCTTCGTTCCCATCTCAGGATGGCACGGAGACAACATGCTCGAGCCATCCACCAAGATGGGATGGTTCAAGGGATGGGCCGTCGAGCGCAAGGAAGGAAAGGCTGACGGCAAGTGCCTCATCGAAGCTCTTGACGCTATCCTCCAACCCAGCAGACCCACCGACAAGGCTCTCCGTCTTCCCCTTCAGGACGTCTACAAGATTGGTGGTATCGGAACGGTACCCGTTGGTCGTGTAGAAACTGGAGTCCTGAAGCCAGGTACTGTTGTAACATTCGCTCCTGCTGGACTCACCACTGAAGTCAAGTCCGTWGAGATGCACCACGAAGCTCTCGTCGAAGCTGTTCCCGGTGACAACGTTGGTTTCAACGTAAAGAACGTCTCAGTCAAGGAACTCCGTCGTGGATACGTCGCTGGTGACTCAAAGAACAACCCACCCAAGGGAGCCGCCGACTTCAACGCTCAG
9b.N.vsm[.EF1a]  TACTACGTGACGATCATCGACGCCCCGGGACACAGAGATTTCATCAAGAACATGATCACCGGTACGTCGCAGGCCGATTGTGCGGTGTTGATCGTAGCCGCCGGTACGGGAGAATTCGAGGCTGGTATCTCCAAGAACGGACAGACCCGCGAGCACGCGCTCCTCGCCTTCACTCTTGGAGTCAAGCAGCTCATCGTAGGAGTCAACAAAATGGACTCCACCGAACCACCCTACTCCGAGGCCCGTTTTGAGGAAATCAAGAAGGAAGTTTCCTCCTACATCAAGAAGATCGGTTACAACCCAGCAGCCGTTGCCTTCGTTCCCATCTCAGGATGGCACGGAGACAACATGCTCGAGCCATCCACCAAAATGGGATGGTTCAAGGGATGGGCCGTCGAGCGCAAGGAAGGAAAGGCCGACGGCAAGTGCCTCATCGAAGCTCTTGATGCTATCCTCCAACCCAGCAGACCCACCGACAAGGCTCTCCGTCTTCCCCTTCAGGACGTCTACAAGATTGGTGGTATCGGAACTGTACCGGTCGGTCGTGTAGAAACTGGAGTCCTGAAGCCAGGTACCGTTGTAACTTTCGCTCCTGCTGGACTCACCACTGAAGTCAAGTCCGTTGAGATGCACCACGAAGCTCTCGTCGAAGCTGTTCCCGGTGACAACGTTGGTTTCAACGTAAAGAACGTCTCCGTCAAGGAACTCCGTCGTGGATACGTCGCTGGTGACTCGAAGAACAACCCACCCAAGGGAGCCGCCGACTTCAACGCTCAG
9a.A.spi[.EF1a]  TACTACGTTACCATCATCGACGCCCCGGGACACAGAGATTTCATCAAGAACATGATCACCGGTACGTCGCAGGCCGATTGTGCGGTGTTGATCGTAGCCGCCGGTACCGGAGAGTTCGAGGCTGGTATCTCCAAGAACGGACAGACCCGAGAGCACGCGCTTCTCGCCTTCACTCTTGGAGTCAAGCAGCTCATCGTAGGAGTCAACAAAATGGACTCCACCGAGCCACCATACTCCGAGGCCCGTTTCGAGGAAATCAAGAAGGAAGTGTCCTCGTACATCAAGAAGATCGGTTACAACCCAGCCGCCGTCGCCTTCGTTCCCATCTCAGGATGGCACGGAGACAACATGCTCGAGCCATCCACCAAGATGGGATGGTTCAAGGGATGGGCCGTCGAGCGCAAGGAAGGAAAGGCTGACGGCAAGTGCCTCATCGAAGCTCTTGACGCTATCCTCCAACCCAGCAGACCCACCGACAAGGCTCTCCGTCTTCCCCTTCAGGACGTCTACAAGATTGGTGGTATCGGAACGGTACCCGTTGGTCGTGTAGAAACTGGAGTCCTGAAGCCAGGTACTGTTGTAACATTCGCTCCTGCTGGACTCACCACTGAAGTTAAGTCCGTTGAGATGCACCACGAAGCTCTCACCGAAGCCGTTCCCGGTGACAACGTTGGTTTCAACGTAAAGAACGTCTCCGTCAAGGAACTCCGTCGTGGATACGTCGCTGGTGACTCGAAGAACAACCCACCCAAGGGAGCCGCCGACTTCAACGCTCAG
8n.A.god[.EF1a]  TACTACGTTACCATCATCGACGCCCCCGGACACAGAGATTTCATCAAGAACATGATCACCGGTACGTCGCAGGCCGATTGCGCGGTGTTGATCGTAGCCGCAGGTACCGGAGAATTCGAGGCTGGTATCTCAAAGAACGGACAGACCCGAGAGCACGCGCTTCTCGCCTTCACTCTTGGAGTCAAGCAGCTCATCGTCGGAGTTAACAAAATGGACTCGACCGAGCCGCCCTACTCCGAGGCACGTTTCGAGGAAATCAAGAAGGAAGTATCCTCGTACATCAAGAAGATCGGTTACAACCCTGCCGCAGTAGCCTTCGTTCCCATCTCAGGATGGCACGGAGACAACATGCTCGAGCCATCTACCAAGATGGGATGGTTCAAGGGATGGGCCGTAGAGCGCAAGGAAGGAAAGGCTGACGGCAAGTGCCTCATCGAAGCTCTTGACGCCATCCTCCAACCCAGCAGACCCACCGACAAGGCTCTCCGTCTTCCCCTTCAGGACGTCTACAAGATTGGTGGTATCGGAACGGTACCCGTTGGTCGTGTAGAAACTGGAGTCCTGAAGCCAGGTACTGTTGTAACATTCGCTCCTGCTGGACTCACAACTGAAGTTAAGTCCGTTGAGATGCACCACGAAGCTCTYACCGAAGCTGTTCCCGGTGACAACGTTGGTTTCAACGTAAAGAACGTATCAGTCAAGGAACTCCGTCGTGGATACGTCGCTGGTGACTCAAAGAACAACCCACCCAAGGGAGCCGCCGACTTCAATGCTCAG
8m.P.ger[.EF1a]  TACTACGTCACGATCATCGACGCCCCGGGACACAGAGATTTCATCAAGAACATGATCACCGGAACGTCGCAGGCCGATTGTGCTGTGTTGATCGTAGCCGCCGGTACCGGAGAATTCGAAGCTGGTATTTCCAAGAACGGACAGACCCGAGAGCACGCGCTACTCGCCTTCACTCTTGGAGTAAAGCAGCTCATCGTCGGAGTGAACAAAATGGACTCCACCGAGCCGCCATACTCCGAAGCTCGTTTCGAGGAAATCAAGAAGGAAGTATCGTCCTACATCAAGAAGATCGGTTACAATCCGGCCGCCGTTGCTTTCGTTCCCATCTCAGGATGGCACGGAGACAACATGCTTGAACCGTCCACCAAAATGGGATGGTTCAAGGGATGGGCTGTCGAACGTAAGGAAGGAAAGGCCGACGGCAAGTGCCTCATCGAAGCTCTTGACGCCATCCTGCCACCCAGCAGACCCACCGACAAGGCTCTACGTCTTCCCCTTCAGGACGTCTACAAGATTGGTGGTATCGGAACGGTACCAGTYGGTCGTGTAGAAACCGGAGTCCTGAAGCCAGGTACCGTTGTGACGTTCGCTCCTGCCGGACTCACGACTGAAGTAAAATCAGTCGAGATGCATCACGAAGCTCTCGTCGAAGCCGTTCCCGGCGACAACGTTGGTTTCAACGTAAAGAACGTATCCGTCAAGGAACTCCGTCGTGGATACGTAGCCGGTGACTCGAAGAACAACCCACCCAAGGGAGCTGCCGACTTCAACGCTCAG
8e.N.atr[.EF1a]  ?????????????????????????????????????????????????????????????????????????????????????????????????????????????????????????????????????????????????????????????????????????????????????????????????????????????????????????????????????????????????????????????????????????????????????????????????????????????????????????????????????????????????????????????????????????????????????????????????????????????????????????????????????????????????????????????????????????????????????????????????????????????????????????????????????????????????????????????????????????????????????????????????????????????????????????????????????????????????????????????????????????????????????????????????????????????????????????????????????????????????????????????????????????????????????????????????????????
8d.N.vdc[.EF1a]  ?????????????????????????????????????????????????????????????????????????????????????????????????????????????????????????????????????????????????????????????????????????????????????????????????????????????????????????????????????????????????????????????????????????????????????????????????????????????????????????????????????????????????????????????????????????????????????????????????????????????????????????????????????????????????????????????????????????????????????????????????????????????????????????????????????????????????????????????????????????????????????????????????????????????????????????????????????????????????????????????????????????????????????????????????????????????????????????????????????????????????????????????????????????????????????????????????????????
8c.N.bre[.EF1a]  TACTACGTGACGATCATCGACGCCCCGGGACACAGAGATTTCATCAAGAACATGATCACCGGTACGTCGCAGGCCGATTGTGCGGTGTTGATCGTAGCCGCCGGTACGGGAGAATTCGAGGCTGGTATCTCCAAGAACGGACAGACCCGCGAGCACGCGCTCCTCGCCTTCACTCTTGGAGTCAAGCAGCTCATCGTAGGAGTCAACAAAATGGACTCCACCGAACCACCCTACTCCGAGGCCCGTTTTGAGGAAATCAAGAAGGAAGTTTCCTCCTACATCAAGAAGATCGGTTACAACCCAGCAGCCGTCGCCTTCGTTCCCATCTCAGGATGGCACGGAGACAACATGCTCGAGCCATCCACCAAAATGGGATGGTTCAAGGGATGGGCGGTCGAGCGCAAGGAAGGAAAGGCCGACGGCAAGTGCCTCATCGAAGCTCTTGACGCTATCCTCCAGCCCAGCAGACCCACCGACAAGGCTCTCCGTCTTCCCCTTCAGGACGTCTACAAGATTGGTGGTATCGGAACTGTACCGGTCGGTCGTGTAGAAACTGGAGTCCTGAAGCCAGGTACCGTTGTAACTTTCGCTCCTGCTGGACTCACCACTGAAGTCAAGTCCGTTGAGATGCACCACGAAGCTCTCGTCGAAGCTGTTCCCGGTGACAACGTTGGTTTCAACGTAAAGAACGTCTCCGTCAAGGAACTCCGTCGTGGATACGTCGCCGGTGACTCAAAGAACAACCCACCCAAGGGAGCCGCCGACTTCAACGCTCAG
8b.N.pav[.EF1a]  TACTACGTGACGATCATCGACGCCCCGGGACACAGAGATTTCATCAAGAACATGATCACCGGTACGTCGCAGGCCGATTGTGCGGTGTTGATCGTAGCCGCCGGTACGGGAGAGTTCGAGGCTGGTATCTCCAAGAACGGACAGACCCGCGAGCACGCGCTCCTCGCCTTCACTCTTGGAGTCAAGCAGCTCATCGTCGGAGTCAACAAAATGGACTCCACCGAGCCACCCTACTCCGAGGCCCGTTTCGAGGAAATCAAGAAGGAAGTGTCCTCCTACATCAAGAAGATCGGTTACAACCCGGCCGCCGTTGCCTTTGTTCCCATCTCCGGATGGCACGGAGATAACATGCTCGAGCCATCCACCAAAATGTCTTGGTTCAAGGGATGGGCTGTAGAGCGCAAGGAAGGAAAGGCTGACGGCAAGTGCCTCATCGAAGCTCTCGACGCTATCCTCCAACCCAGCAGACCCACCGACAAGGCTCTCCGTCTTCCCCTTCAGGACGTCTACAAGATTGGTGGTATCGGAACTGTACCAGTCGGTCGTGTAGAAACTGGAGTCCTGAAGCCAGGTACCGTTGTGACATTCGCTCCTGCTGGACTCACCACTGAAGTCAAGTCCGTTGAGATGCACCACGAAGCTCTCGTCGAAGCTGTTCCCGGTGACAACGTTGGTTTCAACGTAAAGAACGTCTCCGTCAAGGAACTCCGTCGTGGATACGTCGCTGGTGACTCAAAGAACAATCCACCCAAGGGAGCCGCCGACTTCAACGCTCAG
8a.N.dis[.EF1a]  TACTACGTTACCATCATCGACGCCCCGGGACACAGAGATTTCATCAAGAACATGATCACCGGTACGTCGCAGGCCGATTGTGCGGTGTTGATCGTAGCCGCCGGTACCGGAGAATTCGAGGCTGGTATCTCCAAGAACGGACAGACCCGAGAGCACGCGCTACTCGCCTTCACTCTTGGAGTTAAGCAGCTCATCGTAGGAGTCAACAAAATGGACTCCACCGAGCCACCCTACTCCGAGGCCCGTTTTGAGGAAATCAAGAAGGAAGTGTCCTCCTACATCAAGAAGATCGGTTACAACCCAGCCGCCGTAGCCTTCGTTCCAATCTCAGGATGGCACGGAGACAACATGTTGGAGCCATCCACCAAGATGGGATGGTTCAAGGGATGGGCCGTAGAACGCAAGGAAGGAAAGGCTGACGGCAAGTGCCTCATCGAAGCTCTTGACGCTATCCTCCAACCCAGCAGACCCACCGACAAGGCTCTCCGTCTTCCCCTTCAGGATGTCTACAAGATTGGTGGTATCGGAACGGTACCAGTTGGTCGTGTAGAAACTGGAGTCCTTAAGCCAGGTACCGTTGTAACATTCGCTCCTGCTGGACTCACCACTGAAGTGAAGTCAGTTGAGATGCACCACGAAGCTCTCGTCGAAGCTGTTCCCGGTGACAACGTTGGTTTCAACGTTAAGAACGTCTCCGTCAAGGAACTCCGTCGTGGATACGTCGCTGGTGACTCAAAGAACAACCCACCCAAGGGAGCCGCCGACTTCAACGCTCAG
7n.P.sp.[.EF1a]  TACTACGTGACGATCATCGACGCCCCGGGACACAGAGATTTCATCAAGAACATGATCACCGGTACGTCGCAGGCCGATTGTGCTGTATTGATCGTAGCAGCCGGTACCGGAGAATTCGAAGCTGGTATCTCCAAGAACGGACAGACCCGCGAGCACGCGCTTCTCGCCTTYACTCTTGGAGTCAAGCAGCTCATCGTCGGAGTAAACAAAATGGACTCCACCGAGCCACCCTACTCCGAGGCCCGTTTCGAGGAAATCAAGAAGGAAGTTTCCTCCTACATCAAGAAGATCGGTTACAACCCGGCCGCCGTTGCCTTCGTTCCAATCTCAGGATGGCACGGAGACAACATGCTMGAGCCATCCACCAAAATGGGATGGTTCAAGGGATGGGCTGTTGAGCGCAAGGAAGGAAAGGCCGACGGCAAGTGCCTCATCGAAGCTCTCGACGCTATCCTCCAACCCAGCAGACCCACCGACAAGGCTCTCCGTCTTCCCCTTCAGGACGTCTACAAGATTGGTGGTATCGGAACTGTACCCGTTGGTCGTGTAGAAACTGGAGTCCTGAAGCCAGGTACCGTCGTAACATTCGCTCCTGCTGGACTAACGACTGAAGTTAAGTCCGTTGAGATGCATCACGAAGCTCTCACCGAAGCTGTTCCCGGTGACAACGTTGGTTTCAACGTAAAGAACGTCTCCGTAAAGGAACTTCGTCGTGGATACGTAGCTGGTGACTCAAAGAACAACCCACCCAAGGGAGCCGCCGACTTCAACGCTCAG
7f.N.ngc[.EF1a]  TACTACGTGACGATCATCGACGCYCCGGGACACAGAGATTTCATCAAGAACATGATCACCGGTACGTCGCAGGCCGATTGTGCGGTGTTGATCGTAGCCGCCGGTACGGGAGAATTCGAGGCTGGTATCTCCAAGAACGGACAGACCCGCGAGCACGCGCTCCTCGCCTTCACTCTTGGAGTTAAGCAGCTSATCGTCGGAGTTAACAAAATGGACTCCACCGAGCCGCCCTACTCCGAGGCCCGTTTTGAGGAAATCAAGAAGGAAGTATCCTCGTACATCAAGAAGATCGGTTACAAYCCAGCYGCCGTCGCATTCGTTCCCATCTCCGGATGGCACGGAGACAACATGCTCGAGCCATCCACCAAGATGGGATGGTTCAAGGGATGGGCCGTCGAGCGCAAGGAAGGAAAGGCTGACGGCAAGTGCCTCATCGAAGCTCTTGACGCTATCCTACAACCCAGCAGACCCACCGACAAGGCTCTCCGTCTTCCCCTTCAGGATGTCTACAAGATTGGTGGTATCGGAACGGTACCAGTTGGTCGTGTAGAAACCGGAGTCCTGAAGCCAGGTACTGTCGTAACATTCGCTCCTGCCGGACTCACCACTGAAGTAAAGTCCGTTGAGATGCACCACGAAGCTCTCGTCGAAGCTGTTCCCGGTGACAACGTTGGTTTCAACGTAAAGAACGTCTCCGTTAAGGAACTCCGTCGTGGATACGTCGCTGGTGACTCAAAGAACAACCCACCCAARGGAGCCGCCGACTTCAACGCTCAG
7e.P.cor[.EF1a]  TACTACGTGACGATCATCGACGCCCCGGGACACAGAGATTTCATCAAGAACATGATCACCGGTACGTCGCAGGCCGATTGTGCGGTGTTGATCGTAGCAGCTGGTACCGGAGAATTCGAGGCCGGTATCTCCAAGAACGGACAGACCCGCGAGCACGCGCTCCTCGCCTTCACTCTTGGAGTCAAGCAGCTCATCGTCGGAGTCAACAAAATGGACTCCACCGAGCCACCCTACTCTGAGGCCCGTTTCGAGGAAATCAAGAARGAAGTCTCCTCATACATCAAGAAGATCGGTTACAACCCAGCCGCCGTTGCCTTCGTTCCCATCTCCGGATGGCACGGAGACAACATGCTCGAGCCATCCACCAAAATGACCTGGTTCAAGGGATGGGCCGTTGARCGCAAGGAAGGAAAGGCCGACGGCAAGTGCCTCATCGAAGCTCTTGACGCTATCCTCCAACCCAGCAGACCCACCGACAAGGCTCTCCGTCTTCCCCTTCAGGACGTCTACAAGATTGGTGGTATCGGRACGGTACCGGTCGGTCGTGTAGAAACTGGAGTCCTGAAGCCAGGTACTGTTGTAACATTCGCTCCTGCTGGACTCACCACTGAAGTCAAGTCCGTTGAGATGCACCACGAAGCTCTCGTAGAAGCTGTTCCCGGTGACAACGTTGGTTTCAACGTAAAGAACGTCTCCGTCAAGGAACTCCGTCGTGGATACGTCGCTGGTGACTCAAAGAACAACCCACCCAAGGGAGCCGCCGACTTCAACGCTCAG
7d.N.spi[.EF1a]  TACTACGTGACGATCATCGACGCCCCGGGACACAGAGATTTCATCAAGAACATGATCACCGGTACGTCGCAGGCCGATTGTGCGGTGTTGATCGTAGCAGCCGGTACGGGAGAATTCGAGGCTGGTATCTCCAAGAACGGACAGACCCGTGAGCACGCGCTCCTCGCCTTCACTCTTGGAGTCAAGCAGCTGATCGTAGGAGTCAACAAAATGGACTCCACCGAGCCACCCTACTCAGAGGCCCGTTTCGAGGAAATCAAGAAGGAAGTGTCCTCCTACATCAAGAAGATCGGTTACAACCCGGCCGCTGTTGCCTTCGTTCCCATCTCCGGATGGCACGGAGACAACATGCTTGAGCCATCCACCAAAATGGGTTGGTTCAAGGGATGGAACGTAGAGCGCAAGGAAGGAAAGGCCGACGGCAAGTGCCTCATCGAAGCCCTTGACGCTATTCTCCAACCCAGCAGACCCACCGACAAGGCTCTCCGTCTTCCCCTTCAGGACGTCTACAAGATTGGTGGTATCGGAACGGTACCAGTCGGTCGTGTAGAAACTGGAGTCCTGAAGCCAGGTACTGTTGTAACATTCGCTCCCGCTGGACTCACCACTGAAGTAAAGTCCGTTGAGATGCACCACGAAGCTCTCGTCGAAGCTGTTCCCGGTGACAACGTTGGTTTCAACGTAAAGAACGTCTCCGTCAAGGAACTCCGTCGTGGATACGTCGCTGGTGACTCAAAGAACAACCCACCCAAGGGAGCCGCCGACTTCAACGCTCAG
7c.A.his[.EF1a]  TACTACGTTACCATCATCGACGCGCCCGGACACAGAGATTTCATCAAGAACATGATCACCGGWACGTCGCAGGCCGATTGCGCGGTGTTGATCGTAGCCGCAGGTACCGGAGAATTCGAGGCKGGTATCTCAAAGAACGGACAGACCCGAGAGCACGCGCTTCTCGCCTTCACTCTTGGAGTMAAGCAGCTCATCGTCGGAGTKAACAAAATGGACTCSACCGAGCCGCCCTACTCCGAGGCACGTTTTGAGGAAATCAAGAAGGAAGTATCCTCGTACATCAAGAAGATCGGTTACAACCCAGCCGCSGTAGCCTTCGTTCCCATCTCAGGATGGCACGGAGACAACATGCTCGAGCCATCTACCAAGATGGGATGGTTCAAGGGATGGGCCGTAGAACGCAAGGAAGGAAAGGCTGACGGCAAGTGCCTCATCGAAGCTCTTGACGCTATCCTCCAACCCAGCAGACCCACCGACAAGGCTCTCCGTCTTCCCCTTCAGGAYGTCTACAAGATTGGTGGTATCGGAACGGTACCCGTTGGTCGTGTAGAAACTGGAGTCCTGAAGCCAGGTACTGTTGTAACATTCGCTCCTGCTGGACTCACAACTGAAGTYAAGTCAGTTGAGATGCACCACGAAGCTCTYACCGAAGCTGTTCCCGGTGACAACGTTGGTTTCAACGTAAAGAACGTCTCAGTCAAGGAACTCCGTCGTGGATACGTCGCTGGTGACTCAAAGAACAACCCACCCAAGGGAGCCGCCGACTTCAATGCTCAG
7a.P.obd[.EF1a]  TACTACGTAACGATCATCGACGCCCCGGGACACAGAGATTTCATCAAGAACATGATCACCGGTACGTCGCAGGCCGATTGTGCTGTACTGATCGTAGCTGCCGGTACCGGAGAATTCGAGGCTGGTATCTCCAAGAACGGACAGACCCGCGAGCACGCGCTTCTCGCCTTCACTCTTGGAGTCAAGCAGCTCATCGTCGGAGTCAACAAAATGGACTCGACCGAGCCACCCTACTCTGAGGCCCGTTTCGAGGAAATCAAGAAGGAAGTTTCCTCCTACATCAAGAAGATCGGTTACAACCCAGCTGCCGTTGCCTTCGTTCCGATCTCAGGATGGCACGGAGACAACATGCTCGAGCCATCCACCAAAATGGGATGGTTCAAGGGATGGGCTGTAGAGCGCAAGGAAGGAAAGGCCGACGGCAAGTGCCTCATCGAAGCTCTTGACGCTATCCTCCAACCCAGCAGACCCACCGACAAGGCTCTCCGTCTTCCCCTTCAGGACGTCTACAAGATTGGTGGTATCGGAACTGTACCGGTCGGTCGTGTAGAAACTGGAGTCCTGAAGCCAGGTACCGTCGTAACATTCGCTCCTGCTGGACTCACCACTGAAGTTAAGTCCGTTGAGATGCATCACGAAGCTCTCGTCGAAGCTGTTCCCGGTGACAACGTTGGTTTCAACGTAAAGAACGTCTCCGTCAAGGAACTTCGTCGTGGATACGTCGCTGGTGACTCAAAGAACAACCCACCCAAGGGAGCCGCCGACTTCAACGCTCAG
6n.P.nra[.EF1a]  TACTACGTGACGATCATCGACGCCCCGGGACACAGAGATTTCATCAAGAACATGATCACCGGTACGTCGCAGGCCGATTGTGCGGTGTTGATCGTAGCTGCCGGTACCGGAGAATTCGAGGCTGGTATTTCCAAGAACGGACAGACCCGTGAGCACGCGCTTCTCGCCTTCACTCTTGGAGTCAAGCAGCTCATCGTCGGAGTCAACAAAATGGACTCGACCGAGCCCCCATACTCCGAAGCTCGTTTCGAGGAAATCAAGAAGGAAGTGTCCTCCTACATCAAGAAGATCGGTTACAACCCAGCCGCCGTTGCTTTCGTACCCATCTCCGGATGGCACGGAGACAACATGCTTGAGCCATCCACCAAAATGGGATGGTTCAAGGGATGGGCTGTCGAACGCAAGGAAGGAAAGGCTGACGGCAAGTGCCTCATCGAAGCTCTTGACGCTATCCTGCCACCCAGCAGACCCACCGACAAGGCTCTCCGTCTTCCCCTTCAGGACGTCTACAAGATTGGTGGTATCGGAACAGTACCAGTTGGTCGTGTAGAAACTGGAGTCCTGAAGCCAGGTACCGTTGTAACATTCGCTCCTGCTGGACTCACGACTGAAGTTAAGTCCGTCGAGATGCATCACGAAGCTCTCGTCGAAGCTGTTCCCGGTGACAACGTTGGTTTCAACGTAAAGAACGTCTCCGTCAAGGAACTTCGTCGTGGATACGTAGCTGGTGACTCAAAGAACAACCCACCCAAGGGAGCTGCCGACTTCAACGCTCAG
6m.N.boh[.EF1a]  TACTACGTGACGATCATCGACGCCCCGGGACACAGAGATTTCATCAAGAACATGATCACCGGTACGTCGCAGGCCGATTGTGCGGTGCTGATCGTAGCCGCCGGTACCGGAGAATTCGAGGCTGGTATCTCCAAGAACGGACAGACCCGAGAGCACGCGCTCCTCGCCTTCACTCTTGGAGTCAAGCAGCTCATCGTAGGAGTCAACAAAATGGACTCCACCGAGCCACCCTACTCCGAGGCCCGTTTCGAGGAAATCAAGAAGGAAGTGTCCTCCTACATCAAGAAGATCGGTTACAACCCAGCCGCCGTCGCCTTCGTTCCCATCTCAGGATGGCACGGAGACAACATGTTGGAGCCATCCACCAAGATGGGATGGTTCAAGGGATGGGCCGTCGAGCGCAAGGAAGGAAAGGCTGACGGCAAGTGCCTCATCGAAGCTCTTGACGCTATCCTACAACCCAGCAGACCCACCGACAAGGCTCTCCGTCTTCCCCTTCAGGATGTCTACAAGATTGGTGGTATCGGAACGGTACCAGTTGGTCGTGTAGAAACTGGAGTCCTGAAGCCAGGTACTGTTGTAACATTCGCTCCTGCTGGACTCACCACTGAAGTCAAGTCAGTTGAGATGCACCACGAAGCTCTCGTCGAAGCCGTTCCCGGTGACAACGTTGGTTTCAACGTCAAGAACGTATCAGTCAAGGAACTCCGTCGTGGATACGTCGCTGGTGACTCAAAGAACAACCCACCCAAGGGAGCCGCCGACTTCAACGCTCAG
6f.A.abn[.EF1a]  TACTACGTTACCATCATCGACGCCCCGGGACACAGAGATTTCATCAAGAACATGATCACCGGTACGTCGCAGGCCGATTGTGCGGTGTTGATCGTAGCCGCCGGTACCGGAGAATTCGAGGCTGGTATCTCCAAGAACGGACAGACCCGAGAGCACGCGCTTCTCGCCTTCACTCTTGGAGTCAAGCAGCTCATCGTCGGAGTCAACAAAATGGACTCCACCGAGCCACCCTACTCCGAGGCCCGTTTCGAGGAAATCAAGAAGGAAGTCTCCTCGTACATCAAGAAGATCGGTTACAACCCAGCCGCCGTAGCCTTCGTTCCCATCTCAGGATGGCACGGAGACAACATGCTCGAGCCATCCACCAAGATGGGATGGTTCAAGGGATGGGCCGTCGAGCGCAAGGAAGGAAAGGCTGACGGCAAGTGCCTCATCGAAGCTCTTGACGCTATCCTCCAACCCAGCAGACCCACCGACAAGGCTCTCCGTCTTCCCCTTCAGGACGTCTACAAGATTGGTGGTATCGGAACGGTACCCGTTGGTCGTGTAGAAACTGGAGTCCTGAAGCCAGGTACTGTTGTAACATTCGCTCCTGCTGGACTCACCACTGAAGTCAAGTCCGTTGAGATGCACCACGAAGCTCTCACCGAAGCTGTTCCCGGTGACAACGTTGGTTTCAACGTAAAGAACGTCTCCGTCAAGGAACTCCGTCGTGGATACGTCGCTGGTGACTCAAAGAACAACCCACCCAAGGGAGCCGCCGACTTCAACGCTCAG
6e.N.pin[.EF1a]  TACTACGTGACGATCATCGACGCCCCGGGACACAGAGATTTCATCAAGAACATGATCACCGGTACGTCGCAGGCCGATTGTGCGGTGTTGATCGTAGCCGCCGGTACGGGAGAATTCGAGGCTGGTATCTCCAAGAACGGACAGACCCGCGAGCACGCGCTCCTCGCCTTCACTCTTGGAGTCAAGCAGCTCATCGTAGGAGTCAACAAAATGGACTCCACCGAACCACCCTACTCCGAGGCCCGTTTTGAGGAAATCAAGAAGGAAGTTTCCTCCTACATCAAGAAGATCGGTTACAACCCAGCGGCCGTCGCCTTCGTTCCCATCTCAGGATGGCACGGAGACAACATGCTCGAGCCATCCACCAAAATGGGATGGTTCAAGGGATGGGCCGTCGAGCGCAAGGAAGGAAAGGCCGACGGCAAGTGCCTCATCGAAGCTCTTGACGCTATCCTCCAACCCAGCAGACCCACCGACAAGGCTCTCCGTCTTCCCCTTCAGGACGTCTACAAGATTGGTGGTATCGGAACTGTACCGGTCGGTCGTGTAGAAACTGGAGTCCTGAAGCCAGGTACCGTTGTAACTTTCGCTCCTGCTGGACTCACCACTGAAGTCAAGTCCGTTGAGATGCACCACGAAGCTCTCGTCGAAGCTGTTCCCGGTGACAACGTTGGTTTCAACGTAAAGAACGTCTCCGTCAAGGAACTCCGTCGTGGATACGTCGCCGGTGACTCGAAGAACAACCCACCCAAGGGAGCCGCCGACTTCAACGCTCAG
6d.P.biv[.EF1a]  TACTACGTAACGATCATCGACGCCCCGGGACACAGAGATTTCATCAAGAACATGATCACCGGAACGTCGCAGGCCGATTGTGCGGTGTTGATCGTAGCTGCCGGTACCGGAGAATTCGAGGCTGGTATTTCCAAGAACGGACAGACCCGTGAGCACGCGCTTCTCGCCTTCACTCTTGGAGTCAAGCAGCTCATCGTCGGAGTCAACAAAATGGACTCCACCGAGCCACCATACTCAGAAGCTCGTTTCGAGGAAATCAAGAAGGAAGTATCCTCCTACATCAAGAAGATCGGTTACAACCCAGCCGCCGTCGCTTTCGTTCCCATCTCCGGATGGCACGGAGACAACATGCTTGAGCCATCCACCAAAATGGGATGGTTCAAGGGATGGGCCGTCGAACGCAAGGAAGGAAAGGCTGACGGCAAGTGCCTCATCGAAGCTCTTGACGCTATCCTGCCACCCAGCAGACCCACCGACAAGGCTCTCCGTCTTCCCCTTCAGGACGTCTACAAGATTGGTGGTATCGGAACGGTACCAGTTGGTCGTGTAGAAACCGGAGTCCTGAAGCCAGGTACCGTTGTAACATTCGCTCCTGCTGGACTCACAACTGAAGTAAAGTCCGTCGAGATGCATCACGAAGCTCTCGTAGAAGCCGTTCCCGGCGACAAYGTTGGTTTCAACGTAAAGAACGTCTCCGTCAAGGAACTTCGTCGTGGATACGTAGCTGGTGACTCAAAGAACAACCCACCCAAGGGAGCTGCCGACTTCAACGCTCAG
6c.N.cae[.EF1a]  TACTACGTTACCATCATCGACGCCCCGGGACACAGAGATTTCATCAAGAACATGATCACCGGTACGTCGCAGGCCGATTGTGCGGTGTTGATCGTAGCCGCTGGTACCGGAGAATTCGAGGCTGGTATCTCCAAGAACGGACAGACCCGAGAGCACGCGCTTCTCGCCTTCACTCTTGGAGTCAAGCAGCTCATCGTAGGAGTCAACAAAATGGACTCCACCGAGCCGCCCTACTCCGAGGCCCGTTTCGAGGAAATCAAGAAGGAAGTGTCCTCGTACATCAAGAAGATCGGTTACAACCCAGCCGCCGTCGCCTTCGTTCCCATCTCGGGATGGCACGGAGACAACATGTTGGAGCCATCCACCAAGATGGGATGGTTCAAGGGATGGGCTGTAGAGCGCAAGGAAGGAAAGGCTGACGGCAAGTGCCTCATCGAAGCTCTTGACGCTATCCTACAACCCAGCAGACCCACCGACAAGGCTCTCCGTCTTCCCCTTCAGGATGTCTACAAGATTGGTGGTATCGGAACGGTACCAGTTGGTCGTGTAGAAACTGGAGTTCTGAAGCCAGGTACCGTTGTAACATTCGCTCCTGCTGGACTCACCACTGAAGTAAAGTCAGTTGAGATGCACCACGAAGCTCTCGTCGAAGCTGTTCCCGGTGACAACGTTGGTTTCAACGTTAAGAACGTATCCGTCAAGGAACTCCGTCGTGGATACGTAGCTGGTGACTCAAAGAACAACCCACCCAAGGGAGCCGCCGACTTCAATGCTCAG
6b.N.mcp[.EF1a]  TACTACGTGACGATCATCGACGCCCCGGGACACAGAGATTTCATCAAGAACATGATCACCGGTACGTCGCAGGCCGATTGTGCGGTGTTGATCGTAGCCGCCGGTACCGGAGAGTTCGAGGCTGGTATCTCCAAGAACGGACAGACCCGAGAGCACGCGCTCCTCGCCTTCACTCTTGGAGTCAAGCAGCTCATCGTAGGAGTCAACAAAATGGACTCCACCGAGCCACCCTACTCCGAGGCCCGTTTCGAGGAAATCAAGAAGGAAGTGTCCTCCTACATCAAGAAGATCGGTTACAACCCAGCCGCCGTCGCCTTCGTTCCCATCTCAGGATGGCACGGAGACAACATGTTGGAGCCATCCACCAAGATGGGATGGTTCAAGGGATGGGCCGTCGAGCGCAAGGAAGGAAAGGCTGACGGCAAGTGCCTCATCGAAGCTCTTGACGCTATCCTACAACCCAGCAGACCCACCGACAAGGCTCTCCGTCTTCCCCTTCAGGATGTCTACAAGATTGGTGGTATCGGAACGGTACCAGTTGGTCGTGTAGAAACTGGAGTCCTGAAGCCAGGTACTGTTGTGACATTCGCTCCTGCTGGACTCACCACTGAAGTCAAGTCAGTCGAGATGCACCACGAAGCTCTCGTCGAAGCTGTTCCCGGTGACAACGTTGGTTTCAACGTCAAGAACGTATCAGTCAAGGAACTCCGTCGTGGATACGTCGCTGGTGACTCAAAGAACAACCCACCCAAGGGAGCTGCCGACTTCAACGCTCAG
6a.P.leu[.EF1a]  TACTACGTGACGATCATCGACGCCCCGGGACACAGAGATTTCATCAAGAACATGATCACCGGTACGTCGCAGGCCGATTGTGCTGTATTGATCGTAGCTGCCGGTACCGGAGAATTCGAAGCTGGTATTTCCAAGAACGGACAGACCCGTGAGCACGCGCTTCTCGCCTTCACTCTTGGAGTCAAGCAGCTCATCGTCGGAGTCAACAAAATGGACTCAACCGAGCCGCCGTACTCCGAAGCTCGTTTCGAGGAAATCAAGAAGGAAGTGTCCTCCTACATCAAGAAGATCGGTTACAACCCAGCCGCCGTTGCCTTCGTACCCATCTCCGGATGGCACGGAGACAACATGCTTGAGCCGTCCACCAAAATGGGATGGTTCAAGGGATGGGCCGTCGAACGCAAGGAAGGAAAGGCTGACGGCAAGTGCCTCATCGAAGCTCTTGACGCTATCCTGCCACCCAGCAGACCCACCGACAAGGCTCTCCGTCTTCCCCTTCAGGACGTCTACAAGATTGGTGGTATCGGAACAGTACCAGTTGGTCGTGTAGAAACTGGAGTCCTGAAGCCAGGTACCGTTGTAACATTCGCTCCTGCTGGACTCACGACTGAAGTCAAGTCCGTCGAGATGCATCACGAAGCTCTCGTCGAAGCTGTTCCCGGTGACAACGTTGGTTTCAACGTAAAGAACGTCTCCGTCAAGGAACTTCGTCGTGGATACGTAGCCGGTGACTCAAAGAACAACCCACCCAAGGGAGCCGCCGACTTCAACGCTCAG
5n.A.his[.EF1a]  ?????????????????????????????????????????????????????????????????????????????????????????????????????????????????????????????????????????????????????????????????????????????????????????????????????????????????????????????????????????????????????????????????????????????????????????????????????????????????????????????????????????????????????????????????????????????????????????????????????????????????????????????????????????????????????????????????????????????????????????????????????????????????????????????????????????????????????????????????????????????????????????????????????????????????????????????????????????????????????????????????????????????????????????????????????????????????????????????????????????????????????????????????????????????????????????????????????????
5m.N.sal[.EF1a]  TACTACGTGACGATCATCGACGCCCCGGGACACAGAGATTTCATCAAGAACATGATCACCGGTACGTCGCAGGCTGATTGTGCCGTATTGATCGTAGCTGCCGGTACCGGAGAATTCGAAGCTGGTATCTCCAAGAACGGACAGACCCGAGAGCACGCGCTTCTTGCCTTCACTCTTGGAGTCAAGCAGCTCATCGTCGGAGTAAACAAAATGGACTCCACCGAGCCACCCTACTCCGAGGCCCGTTTCGAGGAAATCAAGAAGGAAGTGTCATCCTACATCAAGAAGATCGGTTACAACCCAGCAGCCGTTGCCTTCGTTCCCATCTCAGGATGGCACGGAGACAACATGTTGGAACCATCCACCAAAATGGGATGGTTCAAGGGATGGGCTGTTGAGCGCAAGGAAGGAAAGGCTGACGGCAAGTGCCTCATCGAAGCTCTTGACGCTATCCTACAACCAAGCAGACCCACCGACAAGGCTCTCCGTCTTCCCCTTCAGGATGTCTACAAGATTGGTGGTATCGGAACGGTACCGGTTGGTCGTGTAGAAACTGGAGTCCTGAAGCCAGGAACTGTTGTAACATTCGCTCCTGCTGGACTCACCACTGAAGTCAAGTCAGTTGAGATGCACCACGAAGCTCTCGTCGAAGCTGTTCCCGGTGACAACGTTGGTTTCAACGTCAAGAACGTATCGGTCAAGGAACTCCGTCGTGGATACGTCGCTGGTGACTCAAAGAACAACCCACCCAAGGGAGCCGCCGACTTCAACGCTCAG
5f.N.luc[.EF1a]  TACTACGTCACGATCATCGACGCCCCGGGACACAGAGATTTCATCAAGAACATGATCACCGGTACGTCGCAGGCCGATTGTGCGGTGTTGATCGTAGCCGCCGGTACCGGAGAGTTCGAGGCTGGTATCTCCAAGAACGGACAAACCCGTGAGCACGCGCTCCTCGCCTTCACTCTTGGAGTCAAGCAGCTCATCGTCGGAGTCAACAAAATGGACTCCACCGAGCCACCCTACTCAGAAGCTCGTTTCGAGGAAATCAAGAAGGAAGTATCCTCGTACATCAAGAAGATCGGTTACAACCCAGCCGCCGTTGCCTTCGTTCCCATCTCCGGATGGCACGGAGACAACATGCTTGAGCCATCCACCAAAATGACATGGTTCAAGGGATGGGCTGTCGAACGCAAGGAAGGAAAGGCCGACGGCAAGTGCCTCATCGAAGCTCTCGACGCTATCCTGCAACCCAGCAGACCCACCGACAAGGCTCTCCGTCTTCCCCTTCAGGACGTCTACAAGATTGGTGGTATCGGAACGGTACCAGTCGGTCGTGTAGAAACTGGAGTCCTGAAGCCAGGTACTGTTGTAACATTCGCTCCTGCTGGACTCACCACTGAAGTTAAGTCCGTTGAGATGCACCACGAAGCTCTCGTCGAAGCTGTTCCCGGTGACAACGTTGGTTTCAACGTAAAGAACGTCTCCGTCAAGGAACTCCGTCGTGGATACGTCGCTGGTGACTCAAAGAACAACCCACCCAAGGGAGCTGCCGACTTCAACGCTCAG
5e.A.his[.EF1a]  TACTACGTAACCATCATCGACGCCCCCGGACACAGAGATTTCATCAAGAACATGATCACCGGAACGTCGCAGGCCGATTGCGCGGTGTTGATCGTAGCCGCAGGTACCGGAGAATTCGAGGCCGGTATCTCAAAGAACGGACAGACCCGAGAGCACGCGCTTCTCGCCTTCACTCTTGGAGTCAAGCAGCTCATCGTCGGAGTTAACAAAATGGACTCGACCGAGCCGCCCTACTCCGAGTCACGTTTTGAGGAAATCAAGAAGGAAGTATCCTCGTACATCAAGAAGATCGGTTACAACCCAGCCGCTGTAGCCTTCGTTCCCATCTCGGGATGGCACGGAGACAACATGCTCGAGCCATCTACCAAGATGGGATGGTTCAAGGGATGGGCCGTAGAACGCAAGGAAGGAAAGGCTGACGGCAAGTGCCTCATCGAAGCTCTTGACGCTATCCTCCAACCCAGCAGACCCACCGACAAGGCTCTCCGTCTTCCCCTTCAGGACGTCTACAAGATTGGTGGTATCGGAACGGTACCCGTTGGTCGTGTAGAAACTGGAGTCCTGAAGCCAGGTACTGTTGTAACATTCGCTCCTGCTGGACTCACAACTGAAGTCAAGTCCGTTGAGATGCACCACGAAGCTCTCACCGAAGCTGTTCCCGGCGACAACGTTGGTTTCAACGTAAAGAACGTCTCAGTCAAGGAACTCCGTCGTGGATACGTCGCTGGTGACTCGAAGAACAACCCACCCAAGGGAGCCGCCGACTTCAATGCTCAG
5d.P.tha[.EF1a]  TACTACGTAACGATCATCGACGCCCCGGGACACAGAGATTTCATCAAGAACATGATCACCGGAACGTCGCAGGCCGATTGTGCAGTGTTGATCGTAGCTGCCGGTACCGGAGAGTTCGAGGCTGGTATTTCCAAGAACGGACAGACCCGCGAGCACGCGCTCCTCGCCTTCACTCTTGGAGTCAAGCAGCTCATCGTCGGAGTCAACAAAATGGACTCTACCGAGCCACCGTACTCCGAAGCTCGTTTCGAGGAAATCAAGAAGGAAGTATCCTCCTACATCAAGAAGATCGGTTACAACCCAGCCGCCGTCGCTTTCGTTCCCATCTCCGGATGGCACGGAGACAACATGCTCGAGCCATCCACCAAAATGGGATGGTTCAAGGGATGGGCTGTCGAACGCAAGGAAGGAAAGGCCGACGGCAAGTGCCTCATCGAAGCTCTTGACGCTATCCTGCCACCCAGCAGACCCACCGACAAGGCTCTCCGTCTTCCCCTTCAGGACGTTTACAAGATTGGTGGTATCGGAACGGTACCAGTTGGTCGTGTAGAAACCGGAGTCCTGAAGCCAGGTACCGTTGTAACATTCGCTCCTGCCGGACTCACAACTGAAGTAAAGTCAGTCGAGATGCATCACGAAGCTCTCGTCGAAGCCGTTCCCGGCGACAACGTTGGTTTCAACGTAAAGAACGTCTCCGTCAAGGAACTTCGTCGTGGATACGTAGCTGGTGACTCAAAGAACAACCCGCCCAAGGGAGCCGCCGACTTCAACGCTCAG
5c.P.bis[.EF1a]  TACTACGTAACCATCATCGACGCCCCGGGACACAGAGATTTCATCAAGAACATGATCACTGGTACGTCGCAGGCCGATTGTGCGGTGTTGATCGTAGCCGCCGGTACCGGAGAATTCGAGGCTGGTATTTCCAAGAACGGACAGACCCGTGAGCACGCGCTTCTTGCCTTCACTCTTGGAGTCAAGCAGCTCATCGTTGGAGTCAACAAGATGGACTCCACCGAGCCACCATACTCCGAATCTCGTTTCGAGGAAATCAAGAAGGAAGTATCCTCCTACATCAAGAAGATCGGTTACAACCCAGCCGCCGTTGCTTTCGTTCCCATCTCCGGATGGCACGGAGACAACATGCTTGAGCCATCTACCAAAATGGGATGGTTCAAGGGATGGGCTGTCGAACGCAAGGAAGGAAAGGCTGACGGCAAGTGCCTCATCGAAGCTCTTGACGCTATCCTGCCACCCAGCAGACCCACCGACAAGGCTCTCCGTCTTCCCCTTCAGGACGTCTACAAGATTGGTGGTATCGGAACGGTACCAGTTGGTCGTGTAGAAACTGGAGTCCTGAAGCCAGGTACCGTTGTAACATTCGCTCCTGCTGGACTCACAACTGAAGTAAAGTCCGTTGAGATGCATCACGAAGCTCTCGTCGAAGCTGTTCCCGGTGACAACGTTGGTTTCAACGTAAAGAACGTCTCCGTCAAGGAACTTCGTCGTGGATACGTAGCTGGTGACTCAAAGAACAACCCACCCAAGGGAGCTGCCGACTTCAACGCTCAG
5b.N.hyp[.EF1a]  TACTACGTGACGATCATCGACGCCCCGGGACACAGAGATTTCATCAAGAACATGATCACCGGTACGTCGCAGGCCGATTGTGCGGTGCTGATCGTAGCCGCCGGTACCGGAGAATTCGAGGCTGGTATCTCCAAGAACGGACAGACCCGCGAGCACGCGCTCCTCGCCTTCACTCTTGGAGTCAAGCAGCTCATCGTAGGAGTCAACAAAATGGACTCCACCGAGCCACCCTACTCGGAGGCCCGTTTCGAGGAAATCAAGAAGGAAGTGTCCTCCTACATCAAGAAGATCGGTTACAACCCAGCCGCCGTCGCCTTCGTTCCCATCTCAGGATGGCACGGAGACAACATGCTCGAGCCATCCACCAAAATGGGATGGTTCAAGGGATGGGCTGTCGAGCGCAAGGAAGGAAAGGCTGAYGGCAAGTGCCTCATCGAAGCTCTTGACGCTATCCTCCAACCCAGCAGACCCACCGACAAGGCTCTCCGTCTTCCCCTTCAGGACGTCTACAAGATTGGTGGTATCGGAACGGTACCAGTTGGTCGTGTAGAAACTGGAGTCCTGAAGCCAGGTACTGTTGTAACATTCGCTCCTGCTGGACTCACCACCGAAGTCAAGTCCGTTGAGATGCACCACGAAGCTCTCGTCGAAGCTGTTCCCGGTGACAACGTTGGTTTCAACGTAAAGAACGTCTCCGTCAAGGAACTCCGTCGTGGATACGTCGCYGGTGACTCAAAGAACAACCCACCCAAGGGAGCCGCCGACTTCAACGCTCAG
5a.P.ret[.EF1a]  TACTACGTAACGATCATCGACGCCCCGGGACACAGAGATTTCATCAAGAACATGATCACCGGTACGTCGCAGGCCGATTGTGCGGTGTTGATCGTAGCTGCCGGTACGGGAGAATTCGAGGCTGGTATTTCCAAGAACGGACAGACCCGCGAGCACGCGCTTCTCGCCTTCACTCTGGGAGTCAAGCAGCTCATCGTCGGAGTCAACAAAATGGACTCCACCGAGCCACCGTACTCCGAATCTCGTTTCGAGGAAATCAAGAAGGAAGTGTCGTCTTACATCAAGAAGATCGGTTACAACCCAGCCGCCGTTGCTTTCGTTCCAATCTCCGGATGGCACGGAGACAACATGCTTGAGCCATCTACCAAAATGGGATGGTTCAAGGGATGGGCCGTGGAACGCAAGGAAGGAAAGGCCGACGGCAAGTGCCTCATCGAAGCTCTTGACGCTATCCTCCCACCTAGCAGACCCACCGACAAGGCTCTCCGTCTTCCCCTTCAGGACGTCTACAAGATTGGTGGTATCGGAACGGTACCAGTCGGTCGTGTGGAAACTGGAGTCTTGAAGCCAGGTACCGTCGTAACATTCGCTCCTGCTGGACTCACGACTGAAGTTAAGTCCGTCGAGATGCATCACGAAGCTCTCGTCGAAGCTGTTCCCGGTGACAACGTCGGTTTCAACGTAAAGAACGTCTCCGTCAAGGAACTTCGTCGTGGATACGTAGCTGGTGACTCAAAGAACAACCCACCCAAGGGAGCTGCCGACTTCAACGCTCAG
4n.N.oli[.EF1a]  ?????????????????????????????????????????????????????????????????????????????????????????????????????????????????????????????????????????????????????????????????????????????????????????????????????????????????????????????????????????????????????????????????????????????????????????????????????????????????????????????????????????????????????????????????????????????????????????????????????????????????????????????????????????????????????????????????????????????????????????????????????????????????????????????????????????????????????????????????????????????????????????????????????????????????????????????????????????????????????????????????????????????????????????????????????????????????????????????????????????????????????????????????????????????????????????????????????????
4m.A.bru[.EF1a]  TACTACGTTACCATCATCGACGCCCCGGGACACAGAGATTTCATCAAGAACATGATCACCGGTACGTCGCAGGCCGATTGTGCGGTGTTGATCGTAGCCGCAGGTACCGGAGAATTCGAGGCTGGTATCTCCAAGAACGGACAGACCCGAGAGCACGCGCTTCTCGCCTTCACTCTTGGAGTCAAGCAGCTCATCGTCGGAGTCAACAAAATGGACTCCACCGAGCCACCATACTCCGAGGCCCGTTTCGAGGAAATCAAGAAGGAAGTGTCCTCTTACATCAAGAAGATCGGTTACAACCCAGCCGCCGTCGCCTTCGTTCCCATCTCAGGATGGCACGGAGACAACATGCTCGAGCCATCTACCAAGATGGGATGGTTCAAGGGATGGGCCGTAGAGCGCAAGGAAGGAAAGGCCGACGGCAAGTGCCTCATCGAAGCTCTCGAYGCTATCCTCCAACCCAGCAGACCCACCGACAAGGCYCTCCGTCTTCCCCTTCAGGACGTCTACAAGATTGGTGGTATCGGAACGGTACCAGTTGGTCGTGTAGAAACTGGAGTCCTGAAGCCAGGTACTGTTGTAACATTCGCTCCTGCTGGACTCACCACTGAAGTCAAGTCMGTTGAGATGCACCACGAAGCTCTTACCGAAGCTGTTCCCGGTGACAACGTTGGTTTCAACGTAAAGAACGTCTCCGTCAAGGAACTCCGTCGTGGATACGTCGCTGGTGACTCAAAGAACAACCCACCCAAGGGAGCCGCCGACTTCAATGCTCAG
4f.A.kra[.EF1a]  TACTACGTTACCATCATCGACGCCCCGGGACACAGAGATTTCATCAAGAACATGATCACCGGTACGTCGCAGGCCGATTGTGCGGTGTTGATCGTAGCCGCCGGTACCGGAGAATTCGAAGCTGGTATCTCGAAGAACGGACAGACCCGAGAGCACGCGCTTCTCGCCTTCACTCTTGGAGTCAAGCAGCTCATCGTCGGAGTTAACAAAATGGACTCGACCGAGCCGCCCTACTCCGAGGCCCGTTTTGAGGAAATCAAGAAGGAAGTATCCTCGTACATCAAGAAGATCGGTTACAACCCAGCCGCMGTCGCTTTCGTTCCCATCTCAGGATGGCACGGAGACAACATGCTCGAGCCATCTACCAAGATGGGATGGTTCAAGGGATGGGCCGTAGAACGCAAGGAAGGAAAGGCTGACGGCAAGTGCCTCATCGAAGCTCTTGACGCTATCCTCCAACCCAGCAGACCCACCGACAAGGCTCTCCGTCTTCCCCTTCAGGATGTCTACAAGATTGGTGGTATCGGAACGGTACCAGTTGGTCGTGTAGAAACTGGAGTCCTGAAGCCAGGTACTGTTGTAACATTCGCTCCTGCTGGACTCACAACTGAAGTTAAGTCCGTTGAGATGCACCACGAAGCTCTCACCGAAGCCGTTCCCGGTGACAACGTTGGTTTCAACGTAAAGAACGTCTCAGTCAAGGAACTCCGTCGTGGATACGTCGCTGGTGACTCAAAGAACAACCCACCCAAGGGAGCCGCCGACTTCAATGCTCAG
4e.N.zeb[.EF1a]  TACTACGTGACGATCATCGACGCCCCGGGACACAGAGATTTCATCAAGAACATGATCACCGGTACGTCGCAGGCCGATTGTGCGGTATTGATCGTAGCCGCCGGTACGGGAGAATTCGAGGCCGGTATCTCCAAGAACGGACAGACCCGCGAACACGCGCTTCTCGCCTTCACTCTTGGAGTCAAGCAGCTCATCGTGGGAGTCAACAAAATGGACTCCACCGAGCCGCCCTACTCCGAGGCCCGTTTCGAGGAAATCAAGAAGGAAGTGTCCTCGTACATCAAGAAGATCGGTTACAACCCAGCCGCCGTAGCCTTCGTTCCCATCTCGGGATGGCACGGAGACAACATGCTCGAGCCGTCCACCAAGATGGGATGGTTCAAGGGATGGGCCGTCGAACGCAAGGAAGGAAAGGCTGACGGCAAGTGCCTCATCGAAGCTCTCGACGCTATCCTACAACCAAGCAGACCCACCGACAAGGCTCTCCGTCTTCCCCTTCAGGATGTCTACAAGATTGGTGGTATCGGAACGGTACCAGTTGGTCGTGTAGAGACCGGAGTCATCAAGCCAGGTACTGTTGTAACGTTCGCTCCTGCTGGACTCACCACTGAAGTAAAGTCCGTTGAGATGCACCACGAAGCTCTCTTGGAAGCTGTTCCCGGTGACAACGTTGGTTTCAACGTCAAGAACGTCTCCGTTAAGGAACTCCGTCGTGGATACGTCGCTGGTGACTCAAAGAACAACCCACCCAAGGGAGCCGCCGATTTCAACGCTCAG
4d.N.lei[.EF1a]  TACTACGTGACGATCATCGACGCCCCGGGACACAGAGATTTCATCAAGAACATGATCACCGGTACGTCGCAGGCCGATTGTGCGGTGTTGATCGTAGCCGCCGGTACCGGAGAATTCGAGGCTGGTATCTCCAAGAACGGACAGACCCGCGAGCACGCGCTCCTCGCCTTCACTCTTGGAGTCAAGCAGCTCATCGTCGGAGTCAACAAAATGGACTCCACCGAACCACCCTACTCCGAGGCCCGTTTCGAGGAAATCAAGAAGGAAGTTTCCTCCTACATCAAGAAGATCGGTTACAACCCAGCAGCCGTTGCCTTCGTTCCCATCTCAGGATGGCACGGAGACAACATGCTTGAGCCGTCCACCAAAATGGGATGGTTCAAGGGATGGGCCGTTGAACGCAAGGAAGGAAAGGCCGACGGCAAGTGCCTCATCGAAGCTCTTGACGCTATCCTCCAACCCAGCAGACCCACCGACAAGGCTCTCCGTCTTCCCCTTCAGGACGTCTACAAGATTGGTGGTATCGGAACGGTACCAGTCGGTCGTGTAGAAACTGGAGTCCTGAAGCCAGGTACTGTTGTAACATTCGCTCCTGCTGGACTCACCACTGAAGTCAAGTCCGTTGAGATGCACCACGAAGCTCTCGTCGAAGCTGTTCCCGGTGACAACGTTGGTTTCAACGTAAAGAACGTCTCCGTCAAGGAACTCCGTCGTGGATACGTCGCCGGTGACTCAAAGAACAACCCACCCAAGGGAGCCGCCGACTTCAACGCTCAG
4c.P.pal[.EF1a]  TACTACGTAACGATCATCGACGCCCCGGCACACAGAGATTTCATCAAGAACATGATCACCGGAACGTCGCAGGCCGATTGTGCGGTGTTGATCGTAGCAGCCGGTACCGGAGAATTCGAGGCTGGTATTTCCAAGAACGGACAGACCCGAGAGCACGCGCTACTCGCGTTCACTCTTGGAGTGAAACAACTCATCGTCGGAGTTAACAAAATGGACTCAACCGAGCCGCCGTACTCCGAATCTCGTTTCGAGGAAATCAAGAAGGAAGTATCATCCTACATCAAGAAAATCGGTTACAATCCTGCCGCCGTTGCTTTCGTTCCAATCTCAGGATGGCACGGAGACAACATGCTTGAACCGTCAACCAAAATGGGATGGTTCAAGGGATGGGCCGTAGAACGCAAGGAAGGAAAGGCCGACGGCAAGTGTCTCATCGAAGCTCTTGACGCCATCCTGCCACCCAGCAGACCCACCGACAAGGCTCTTCGTCTTCCCCTTCAGGACGTCTACAAGATTGGTGGTATTGGAACGGTACCAGTAGGTCGTGTTGAAACTGGAGTTCTGAAGCCAGGTACCGTTGTGACGTTCGCTCCCGCCGGACTAACAACTGAAGTTAAGTCAGTCGAGATGCATCACGAAGCTCTCGTCGAAGCCGTTCCCGGCGACAACGTTGGTTTCAACGTAAAGAACGTATCCGTCAAGGAACTCCGTCGTGGATACGTCGCTGGTGACTCAAAGAACAACCCACCCAAGGGAGCTGCCGACTTCAACGCTCAG
4b.P.reu[.EF1a]  ?????????????????????????????????????????????????????????????????????????????????????????????????????????????????????????????????????????????????????????????????????????????????????????????????????????????????????????????????????????????????????????????????????????????????????????????????????????????????????????????????????????????????????????????????????????????????????????????????????????????????????????????????????????????????????????????????????????????????????????????????????????????????????????????????????????????????????????????????????????????????????????????????????????????????????????????????????????????????????????????????????????????????????????????????????????????????????????????????????????????????????????????????????????????????????????????????????????
4a.P.buf[.EF1a]  TACTACGTGACGATCATCGACGCCCCGGGACACAGAGATTTCATCAAGAACATGATCACCGGAACGTCGCAGGCCGATTGTGCGGTGTTGATCGTAGCCGCCGGTACCGGAGAGTTCGAGGCTGGTATTTCCAAGAACGGACAGACCCGCGAGCACGCGCTCCTCGCCTTCACTCTTGGAGTCAAGCAGCTCATCGTAGGAGTCAACAAAATGGACTCCACCGAGCCGCCGTACTCCGAATCTCGTTTCGAGGAAATCAAGAAGGAAGTATCCTCCTACATCAAGAAGATCGGTTACAACCCAGCCGCCGTCGCTTTCGTTCCCATCTCAGGATGGCACGGAGACAACATGCTCGAGCCGTCCACCAAAATGGGATGGTTCAAGGGATGGGCTGTCGAACGCAAGGAAGGAAAGGCCGACGGCAAGTGCCTCATCGAAGCTCTTGACGCCATCCTGCCGCCCAGCAGACCCACCGACAAGGCTCTCCGTCTTCCCCTTCAGGACGTCTACAAGATTGGTGGTATCGGAACGGTACCAGTTGGTCGTGTAGAAACCGGAGTCCTGAAGCCAGGTACCGTYGTGACATTCGCTCCTGCAGGACTCACGACTGAAGTAAAGTCAGTCGAGATGCATCACGAAGCTCTCGTCGAAGCCGTTCCCGGCGACAACGTTGGTTTCAACGTAAAGAACGTCTCCGTCAAGGAACTCCGTCGTGGATACGTAGCTGGTGACTCAAAGAACAACCCGCCCAAGGGAGCTGCCGACTTCAACGCTCAG
3n.P.Lyo[.EF1a]  TACTACGTGACGATCATCGACGCCCCGGGACACAGAGATTTCATCAAGAACATGATCACCGGAACGTCGCAGGCCGATTGTGCAGTGTTGATCGTAGCCGCCGGTACCGGAGAGTTCGAGGCTGGTATTTCCAAGAACGGACAGACCCGCGAGCACGCGCTCCTCGCCTTCACTCTTGGAGTCAAGCAGCTSATCGTCGGAGTGAACAAAATGGACTCGACCGAGCCRCCGTACTCCGAATCTCGTTTCGAGGAAATCAAGAAGGAAGTATCCTCCTACATCAAGAAGATCGGTTACAACCCAGCCGCTGTTGCTTTCGTTCCCATCTCCGGATGGCACGGAGACAACATGCTTGAGCCCTCCAGCAAAATGGGATGGTTCAAGGGATGGGCTGTCGAACGCAAGGAAGGAAAGGCCGACGGCAAGTGCCTCATCGAAGCTCTTGACGCTATCCTGCCACCCAGCAGACCCACCGACAAGGCTCTCCGTCTTCCCCTTCAGGACGTCTACAAGATTGGTGGTATCGGAACGGTACCAGTTGGTCGTGTAGAAACCGGAGTCCTGAAGCCAGGTACTGTTGTAACATTCGCTCCTGCTGGACTCACAACTGAAGTCAAGTCCGTCGAGATGCATCACGAAGCTCTCGTCGAAGCCGTTCCCGGCGACAACGTTGGTTTCAACGTAAAGAACGTCTCCGTCAAGGAACTCCGTCGTGGATACGTAGCTGGTGACTCAAAGAACAACCCACCCAAGGGAGCTGCCGACTTCAACGCTCAG
3m.N.tri[.EF1a]  TACTACGTGACGATCATCGACGCCCCGGGACACAGAGATTTCATCAAGAACATGATCACTGGTACGTCGCAGGCCGATTGTGCGGTGTTGATCGTAGCCGCCGGTACCGGAGAATTCGAGGCTGGTATCTCCAAGAACGGACAGACCCGCGAGCACGCGCTTCTCGCCTTCACTCTTGGAGTCAAGCAGCTCATCGTAGGAGTCAACAAAATGGACTCCACCGAGCCACCCTACTCAGAGGCCCGTTTCGAGGAAATCAAGAAGGAAGTGTCCTCCTACATCAAGAAGATCGGTTACAACCCAGCCGCCGTCGCCTTCGTTCCCATCTCAGGATGGCACGGAGACAACATGCTCGAGCCATCCACCAAAATGGGATGGTTCAAGGGATGGGCTGTCGAGCGCAAGGAAGGAAAGGCTGACGGCAAGTGCCTCATCGAAGCTCTTGACGCTATCCTCCAACCCAGCAGACCCACCGACAAGGCTCTCCGTCTTCCCCTTCAGGACGTCTACAAGATTGGTGGTATCGGAACGGTACCAGTTGGTCGTGTAGAAACTGGAGTCCTGAAGCCAGGTACTGTTGTAACGTTCGCTCCTGCTGGACTCACCACCGAAGTCAAGTCAGTCGAGATGCACCACGAAGCTCTCGTCGAAGCTGTTCCCGGTGACAACGTTGGTTTCAACGTAAAGAACGTATCCGTCAAGGAACTCCGTCGTGGATACGTCGCTGGTGACTCAAAGAACAACCCACCCAAGGGTGCCGCCGACTTCAACGCTCAG
3f.P.cin[.EF1a]  TACTACGTAACGATCATCGACGCCCCGGGACACAGAGATTTCATCAAGAACATGATCACCGGAACGTCGCAGGCCGATTGTGCGGTGTTGATCGTAGCTGCCGGTACCGGAGAGTTCGAGGCTGGTATTTCCAAGAACGGACAGACCCGCGAGCACGCGCTCCTCGCCTTCACTCTTGGAGTCAAGCAGCTCATCGTCGGAGTCAACAAAATGGACTCSACCGAGCCACCGTACTCCGAATCTCGTTTCGAGGAAATCAAGAAGGAAGTGTCCTCCTACATCAAGAAGATCGGTTACAACCCAGCCGCCGTCGCTTTCGTTCCCATCTCCGGATGGCACGGAGACAACATGCTCGAGCCGTCCACCAAAATGGGATGGTTCAAGGGATGGGCTGTCGAACGCAAGGAAGGAAAGGCCGACGGCAAGTGCCTCATCGAAGCTCTCGACGCTATCCTGCCACCCAGCAGACCCACCGACAAGGCTCTCCGTCTTCCCCTTCAGGACGTCTACAAGATTGGTGGTATCGGAACGGTACCAGTTGGTCGTGTAGAAACGGGAGTCCTGAAGCCAGGTACCGTTGTAACATTCGCTCCTGCTGGACTCACAACTGAAGTAAAGTCAGTCGAGATGCATCACGAAGCTCTCGTCGAAGCCGTTCCCGGCGACAACGTTGGTTTCAACGTAAAGAACGTATCCGTCAAGGAACTTCGTCGTGGATACGTAGCTGGTGACTCAAAGAACAACCCACCCAAGGGAGCCGCCGACTTCAACGCTCAG
3e.P.sis[.EF1a]  TACTACGTAACGATCATCGACGCCCCGGGACACAGAGATTTCATCAAGAACATGATCACCGGTACGTCGCAGGCCGATTGCGCKGTGTTGATCGTTGCCGCTGGTACCGGAGAATTCGAGGCTGGTATTTCCAAGAACGGACAGACCCGAGAGCACGCGCTACTCGCYTTCACTCTTGGAGTCAAACAGCTCATCGTCGGAGTCAACAAAATGGACTCAACCGAGCCGCCTTACTCCGAAGCTCGTTTCGAGGAAATCAAGAAGGAAGTGTCCTCTTACATCAAGAAGATCGGTTACAACCCAGCCGCCGTTGCTTTCGTTCCCATCTCAGGATGGCACGGAGACAACATGCTCGAACCGTCCACCAAAATGGGATGGTTCAAGGGATGGGCCGTCGAACGCAAGGAAGGAAAGGCCGACGGCAAGTGCCTCATCGAAGCTCTYGACGCTATCCTRCCGCCGAGCAGACCCACCGACAAGGCTCTCCGTCTTCCCCTTCAGGACGTCTACAAGATTGGTGGTATCGGAACGGTACCAGTCGGTCGTGTAGAAACCGGAGTCATCAAGCCAGGTACCGTTGTAACATTCGCTCCCGCCGGACTAACGACTGAAGTCAAGTCGGTTGAGATGCATCACGAAGCTCTCGTCGAAGCCGTACCCGGCGACAACGTTGGTTTCAACGTAAAGAACGTATCGGTCAAGGAACTCCGTCGTGGRTACGTAGCCGGTGACTCAAAGAACAACCCACCCAAGGGAGCTGCCGACTTCAACGCTCAG
3d.N.hel[.EF1a]  TACTACGTAACTATCATCGACGCTCCGGGACACAGAGATTTCATCAAGAACATGATCACCGGTACGTCGCAGGCCGATTGTGCAGTGTTGATCGTAGCCGCCGGTACCGGAGAGTTTGAAGCTGGTATTTCCAAGAACGGACAGACCCGCGAGCACGCGCTCCTTGCCTTCACTCTTGGAGTCAAACAGCTCATTGTTGGAGTCAACAAAATGGACTCCACCGAGCCACCGTTCTCAGAGGCTCGTTTCGAGGAAATCAAGAAGGAAGTATCGTCGTACATCAAGAAGATCGGTTATAACCCAGCCGCCGTTGCCTTCGTTCCCATCTCAGGATGGCACGGAGATAACATGCTTGAACCCTCAACCAAAATGGGATGGTTCAAGGGATGGGCTGTCGAACGCAAGGAAGGAAAGGCTGACGGCAAGTGCCTCATCGAAGCTCTTGACGCTATCCTCCCACCCAGCAGACCCACCGACAAGGCTCTCCGTCTTCCCCTTCAGGACGTCTACAAGATTGGTGGTATCGGAACGGTACCAGTTGGTCGTGTAGAAACTGGAGTCCTGAAGCCAGGTACTGTTGTCACATTCGCTCCTGCTGGACTCACAACTGAAGTAAAATCCGTTGAGATGCACCACGAAGCTCTCGTCGAAGCTGTTCCTGGTGACAACGTTGGTTTCAACGTAAAGAACGTCTCCGTCAAGGAACTCCGTCGTGGATTCGTAGCTGGTGACTCAAAGAACAACCCACCCAAGGGAGCCGCCGACTTCAACGCTCAG
3c.P.wes[.EF1a]  TACTACGTTACGATCATCGACGCCCCGGGACACAGAGATTTCATCAAGAACATGATCACCGGAACGTCGCAGGCCGATTGTGCTGTGTTGATCGTAGCTGCCGGTACCGGAGAATTCGAGGCTGGTATTTCCAAGAACGGACAGACCCGCGAACACGCGCTTCTCGCCTTCACTCTTGGTGTGAAACAGCTCATCGTTGGAGTAAACAAAATGGACTCCACCGAGCCACCGTACTCCGAAGCTCGTTTCGAGGAAATCAAGAAGGAAGTATCCTCTTACATCAAGAAGATCGGTTACAACCCAGCCGCCGTTGCTTTCGTTCCAATCTCAGGATGGCACGGAGACAACATGCTTGAGCCTTCGACCAAAATGGGATGGTTCAAGGGATGGGCTGTCGAACGTAAGGAAGGAAAGGCCGACGGCAAGTGCCTCATCGAAGCTCTTGACGCTATCCTGCCACCAAGCAGACCCACCGACAAGGCTCTTCGTCTTCCCCTTCAGGACGTCTACAAGATTGGTGGTATCGGAACGGTACCAGTTGGTCGTGTAGAAACAGGAGTCCTGAAGCCAGGTACCGTCGTAACATTCGCTCCTGCTGGACTCACAACTGAAGTAAAGTCCGTCGAGATGCATCACGAAGCTCTCGTCGAAGCCGTACCCGGTGACAACGTTGGTTTCAACGTAAAGAACGTATCCGTCAAGGAACTTCGTCGTGGATACGTAGCCGGTGACTCAAAGAACAACCCACCCAAGGGAGCTGCCGACTTCAACGCTCAG
3b.C.aln[.EF1a]  TACTACGTCACGATCATCGACGCCCCGGGACACAGAGATTTCATCAAGAACATGATCACCGGTACGTCGCAGGCCGATTGTGCGGTGTTGATCGTAGCCGCCGGTACCGGAGAGTTCGAGGCTGGTATTTCCAAGAACGGACAGACCCGCGAGCACGCGCTYCTCGCCTTCACTCTTGGAGTCAAGCAGCTCATCGTCGGAGTCAACAAAATGGACTCCACCGAGCCACCCTACTCAGAGGCTCGTTTCGAGGAAATCAAGAAGGAAGTATCCTCGTACATCAAGAAGATCGGTTACAACCCAGCCGCCGTTGCCTTCGTTCCCATCTCTGGATGGCACGGAGACAACATGCTCGAGCCCTCCACCAAGATGGGATGGTTCAAGGGATGGTCTGTCGAGCGCAAGGAAGGAAAAGCCGACGGCAAGTGCCTCATCGAAGCTCTTGACGCTATCCTGCAACCCAGCAGACCCACCGACAAGGCTCTCCGTCTTCCCCTTCAGGATGTCTACAAGATTGGTGGTATCGGAACGGTACCAGTTGGTCGTGTAGAAACTGGAGTCCTGAAGCCAGGTACCGTCGTTACTTTCGCTCCTGCTGGACTAACCACTGAAGTCAAGTCCGTTGAGATGCACCACGAAGCTCTCGTCGAAGCTGTTCCCGGTGACAACGTTGGTTTCAACGTAAAGAACGTCTCCGTCAAGGAACTCCGTCGTGGATACGTCGCTGGTGACTCAAAGAACAACCCCCCCAAGGGAGCTGCCGACTTCAACGCTCAG
3a.N.tib[.EF1a]  TACTACGTGACGATCATCGACGCCCCGGGACACAGAGATTTCATCAAGAACATGATCACTGGTACGTCGCAGGCCGATTGTGCGGTGTTGATCGTAGCCGCCGGTACCGGAGAATTCGAAGCTGGTATCTCCAAGAACGGACAGACCCGCGAGCACGCGCTTCTTGCCTTCACTCTTGGAGTCAAGCAGCTCATCGTAGGAGTCAACAAAATGGACTCCACCGAGCCACCCTACTCAGAGGCCCGTTTCGAGGAAATCAAGAAGGAAGTGTCCTCCTACATCAAGAAGATCGGTTACAACCCAGCCGCCGTTGCCTTCGTTCCCATCTCAGGATGGCACGGAGACAACATGCTCGAGCCATCCACCAAAATGACATGGTTCAAGGGATGGGCTGTTGAGCGCAAGGAAGGAAAGGCCGACGGCAAGTGCCTCATCGAAGCTCTTGACGCTATCCTACAACCCAGCAGACCCACCGACAAGGCTCTCCGTCTTCCCCTTCAGGACGTCTACAAGATTGGTGGTATCGGAACGGTACCAGTTGGTCGTGTAGAAACTGGAGTCCTGAAGCCAGGTACTGTTGTTACGTTCGCTCCTGCTGGACTCACCACCGAAGTCAAGTCTGTTGAGATGCACCACGAAGCTCTCGTCGAAGCTGTTCCCGGTGACAACGTTGGTTTCAACGTAAAGAACGTATCCGTCAAGGAACTCCGTCGTGGATACGTCGCTGGTGACTCAAAGAACAACCCACCCAAGGGTGCCGCCGACTTCAACGCTCAG
2p.N.ery[.EF1a]  ?????????????????????????????????????????????????????????????????????????????????????????????????????????????????????????????????????????????????????????????????????????????????????????????????????????????????????????????????????????????????????????????????????????????????????????????????????????????????????????????????????????????????????????????????????????????????????????????????????????????????????????????????????????????????????????????????????????????????????????????????????????????????????????????????????????????????????????????????????????????????????????????????????????????????????????????????????????????????????????????????????????????????????????????????????????????????????????????????????????????????????????????????????????????????????????????????????????
2n.P.car[.EF1a]  TACTACGTAACGATCATCGACGCCCCGGGACACAGAGATTTCATCAAGAACATGATCACCGGAACGTCGCAGGCCGATTGTGCGGTGTTGATCGTAGCCGCCGGTACCGGAGAGTTCGAGGCTGGTATTTCCAAGAACGGACAGACCCGCGAGCACGCSCTCCTCGCCTTCACTCTTGGAGTCAAGCAGCTCATCGTCGGAGTAAACAAAATGGACTCGACCGAGCCGCCGTACTCCGAATCTCGTTTCGAGGAAATCAAGAAGGAAGTATCCTCCTACATCAAGAAGATCGGTTACAACCCGGCCGCCGTTGCTTTCGTTCCCATCTCAGGATGGCACGGAGACAACATGCTTGAGCCCTCCAGCAAAATGGGATGGTTCAAGGGATGGGCTGTCGAACGCAAGGAAGGAAAGGCCGACGGCAAGTGCCTCATCGAAGCTCTTGACGCTATCCTGCCGCCCAGCAGACCCACCGACAAGGCTCTCCGTCTTCCCCTTCAGGACGTCTACAAGATTGGTGGTATCGGAACGGTACCAGTTGGTCGTGTAGAAACCGGAGTCCTGAAGCCAGGTACCGTTGTAACATTCGCTCCTGCTGGACTCACAACTGAAGTCAAGTCCGTCGAGATGCATCACGAAGCTCTCGTCGAAGCCGTTCCCGGCGACAACGTTGGTTTCAACGTAAAGAACGTCTCCGTCAAGGAACTCCGTCGTGGATACGTAGCTGGTGACTCAAAGAACAACCCACCCAAGGGAGCCGCCGACTTCAACGCTCAG
2m.C.lat[.EF1a]  TACTACGTCACGATCATCGACGCCCCGGGACACAGAGATTTCATCAAGAACATGATCACCGGTACGTCGCAGGCCGATTGTGCGGTGTTGATCGTAGCTGCCGGTACCGGAGAGTTCGAGGCTGGTATTTCCAAGAACGGACAGACCCGCGAGCACGCGCTCCTCGCCTTCACTCTTGGAGTCAAGCAGCTCATCGTCGGAGTCAACAAAATGGACTCCACCGAGCCACCCTACTCAGAGGCTCGTTTCGAGGAAATCAAGAAGGAAGTATCCTCGTACATCAAGAAGATCGGTTACAACCCAGCCGCCGTTGCCTTCGTTCCCATCTCCGGATGGCACGGAGACAACATGCTCGAGCCCTCCACCAAGATGGGATGGTTCAAGGGATGGTCTGTCGAGCGCAAGGAAGGAAAGGCCGACGGCAAGTGCCTCATCGAAGCTCTTGACGCTATCCTGCAACCCAGCAGACCCACCGACAAGGCTCTCCGTCTTCCCCTTCAGGATGTCTACAAGATTGGTGGTATCGGAACGGTACCAGTTGGTCGTGTCGAAACTGGAGTCCTGAAGCCAGGTACCGTCGTTACTTTCGCTCCTGCTGGACTCACCACTGAAGTCAAGTCCGTTGAGATGCACCACGAAGCTCTCGTCGAAGCTGTTCCCGGTGACAACGTTGGTTTCAACGTGAAGAACGTCTCCGTCAAGGAACTCCGTCGTGGATACGTCGCCGGTGACTCAAAGAACAACCCCCCCAAGGGAGCTGCCGACTTCAACGCTCAG
2f.N.ret[.EF1a]  TACTACGTGACGATCATCGACGCCCCGGGACACAGAGATTTCATCAAGAACATGATCACCGGTACGTCGCAGGCCGATTGTGCGGTGCTGATCGTAGCCGCCGGTACGGGAGAATTCGAGGCTGGTATCTCCAAGAACGGACAGACCCGCGAGCACGCGCTCCTCGCCTTCACTCTTGGAGTCAAGCAGCTCATCGTAGGAGTCAACAAAATGGACTCCACCGAGCCGCCCTACTCCGAGGCCCGTTTCGAGGAAATCAAGAAGGAAGTGTCCTCTTACATCAAGAAGATCGGTTACAACCCAGCCGCCGTAGCCTTCGTTCCCATCTCGGGATGGCACGGAGACAACATGCTCGAGCCGTCCACCAAGATGGGATGGTTCAAGGGATGGGCCGTCGAGCGCAAGGAAGGAAAGGCTGACGGCAAGTGCCTCATCGAAGCTCTCGACGCYATCCTGCAGCCAAGCAGACCCACCGACAAGGCTCTCCGTCTTCCCCTTCAGGATGTCTACAAGATTGGTGGTATCGGAACGGTACCAGTTGGTCGTGTAGAGACCGGAGTCATCAAGCCAGGTACCGTTGTAACATTCGCTCCTGCTGGACTCACCACTGAAGTCAAGTCCGTTGAGATGCACCACGAAGCTCTCCTCGAAGCTGTTCCCGGTGACAACGTTGGTTTCAACGTCAAGAACGTATCCGTTAAGGAACTCCGTCGTGGATACGTCGCCGGTGACTCRAAGAACAACCCACCCAAGGGAGCCGCCGACTTCAACGCTCAG
2e.P.cin[.EF1a]  TACTACGTAACGATCATCGACGCCCCGGGACACAGAGATTTCATCAAGAACATGATCACCGGAACGTCGCAGGCCGATTGTGCGGTGTTGATCGTAGCTGCCGGTACCGGAGAGTTCGAGGCTGGTATTTCCAAGAACGGACAGACCCGCGAGCACGCGCTCCTCGCCTTCACTCTTGGAGTCAAGCAGCTCATCGTCGGAGTCAACAAAATGGACTCCACCGAGCCACCGTACTCCGAATCTCGTTTCGAGGAAATCAAGAAGGAAGTTTCCTCCTACATCAAGAAGATCGGTTACAACCCAGCCGCCGTCGCTTTCGTTCCCATCTCCGGATGGCACGGAGACAACATGCTCGAGCCGTCCACCAAAATGGGATGGTTCAAGGGATGGGCTGTCGAACGCAAGGAAGGAAAGGCTGACGGCAAGTGCCTCATCGAAGCTCTTGACGCTATCCTGCCACCCAGCAGACCCACCGACAAGGCTCTCCGTCTTCCCCTTCAGGACGTCTACAAGATTGGTGGTATCGGAACGGTACCAGTTGGTCGTGTAGAAACCGGAGTCCTGAAGCCAGGTACCGTTGTAACATTCGCTCCTGCTGGACTCACAACTGAAGTAAAGTCAGTCGAGATGCATCACGAAGCTCTCGTCGAAGCCGTTCCCGGCGACAACGTTGGTTTCAACGTAAAGAACGTATCCGTCAAGGAACTTCGTCGTGGATACGTAGCTGGTGACTCAAAGAACAACCCACCCAAGGGAGCCGCCGACTTCAACGCTCAG
2d.A.his[.EF1a]  TACTACGTTACCATCATCGACGCGCCCGGACACAGAGATTTCATCAAGAACATGATCACCGGAACGTCGCAGGCCGATTGCGCGGTGTTGATCGTAGCCGCAGGTACCGGAGAATTCGAGGCTGGTATCTCAAAGAACGGACAGACCCGAGAGCACGCGCTTCTCGCCTTCACTCTTGGAGTCAAGCAGCTCATCGTCGGAGTTAACAAAATGGACTCGACCGAGCCGCCCTACTCCGAGGCACGTTTTGAGGAAATCAAGAAGGAAGTATCCTCGTACATCAAGAAGATCGGTTACAACCCAGCCGCCGTAGCCTTCGTTCCCATCTCAGGATGGCACGGAGACAACATGCTCGAGCCATCTACCAAGATGGGATGGTTCAAGGGATGGGCCGTAGAACGCAAGGAAGGAAAGGCTGACGGCAAGTGCCTCATCGAAGCTCTTGACGCTATCCTCCAACCCAGCAGACCCACCGACAAGGCTCTCCGTCTTCCCCTTCAGGATGTCTACAAGATTGGTGGTATCGGAACGGTACCCGTTGGTCGTGTAGAAACTGGAGTCCTGAAGCCAGGTACTGTTGTAACATTCGCTCCTGCTGGACTCACAACTGAAGTTAAGTCCGTTGAGATGCACCACGAAGCTCTCACCGAAGCTGTTCCCGGTGACAACGTTGGTTTCAACGTAAAGAACGTCTCAGTCAAGGAACTCCGTCGTGGATACGTCGCTGGTGACTCAAAGAACAACCCACCCAAGGGAGCCGCCGACTTCAATGCTCAG
2c.P.sax[.EF1a]  TACTACGTTACGATCATCGACGCCCCGGGACACAGAGATTTCATCAAGAACATGATCACCGGAACGTCGCAGGCCGATTGTGCTGTGTTGATCGTAGCCGCCGGTACCGGAGAATTCGAGGCTGGTATTTCCAAGAACGGACAGACCCGAGAGCACGCGCTACTCGCCTTCACTCTTGGAGTAAAGCAGCTCATCGTCGGAGTGAACAAAATGGACTCCACCGAGCCGCCGTACTCCGAAGCTCGTTTCGAGGAAATCAAGAAGGAAGTATCGTCCTACATCAAGAAGATCGGTTACAATCCGGCCGCCGTTGCTTTCGTTCCCATCTCAGGATGGCACGGAGACAACATGCTTGAACCGTCAACCAAAATGGGATGGTTCAAGGGATGGGCTGTCGAACGTAAGGAAGGAAAGGCCGACGGCAAGTGCCTCATCGAAGCTCTTGACGCCATCCTGCCACCCAGCAGACCCACCGACAAGGCTCTCCGTCTTCCCCTTCAGGACGTCTACAAGATTGGTGGTATCGGAACGGTACCAGTTGGTCGTGTAGAAACCGGAGTCCTGAAGCCAGGTACCGTTGTAACGTTCGCTCCCGCCGGACTAACAACTGAAGTAAAGTCAGTCGAGATGCATCACGAAGCTCTCGTCGAAGCCGTTCCCGGCGACAACGTTGGTTTCAACGTAAAGAACGTATCCGTCAAGGAACTCCGTCGTGGATACGTAGCCGGTGACTCGAAGAACAACCCACCCAAGGGAGCTGCCGACTTCAACGCTCAG
2b.P.nps[.EF1a]  TACTACGTAACCATCATCGACGCCCCGGGACACAGAGATTTCATCAAGAACATGATCACCGGTACGTCGCAGGCCGATTGTGCAGTGTTGATCGTAGCCGCCGGTACCGGAGAATTCGAAGCTGGTATTTCCAAGAACGGACAAACCCGTGAGCACGCGCTCCTTGCCTTCACTCTTGGAGTCAAGCAGCTCATCGTCGGAGTCAACAAAATGGACTCCACCGAACCACCCTACTCCGAGGCTCGTTTCGAGGAAATCAAGAAGGAAGTATCCTCATACATCAAGAAGATCGGTTACAACCCAGCAGCTGTTGCCTTCGTTCCAATCTCAGGATGGCACGGAGACAACATGCTTGAGCCATCTACCAAAATGGGATGGTTCAAGGGATGGGCTGTAGAACGCAAGGAAGGAAAGGCTGACGGCAAGTGCCTCATCGAAGCTCTTGACGCTATCCTGCCACCCAGCAGACCCACCGACAAGGCTCTTCGTCTTCCCCTTCAGGACGTCTACAAGATTGGTGGTATCGGAACGGTACCAGTTGGTCGTGTAGAAACTGGTGTCATTAAACCAGGTACTGTTGTAACATTCGCTCCTGCTGGACTAACAACTGAAGTTAAGTCCGTTGAGATGCACCACGAAGCTCTCGTCGAAGCTGTTCCCGGCGACAACGTTGGTTTCAACGTAAAGAACGTCTCCGTCAAGGAACTTCGTCGTGGATACGTAGCTGGTGACTCAAAGAACAACCCACCCAAGGGAGCTGCCGACTTCAACGCTCAG
2a.P.sp.[.EF1a]  TACTACGTTACCATCATCGACGCCCCGGGACACAGAGATTTCATCAAGAACATGATCACCGGTACGTCGCAGGCCGATTGTGCGGTGTTGATCGTAGCAGCAGGTACCGGAGAATTCGAAGCTGGTATCTCAAAGAACGGACAGACCCGAGAGCACGCGCTTCTCGCCTTCACTCTTGGAGTTAAACAGCTCATCGTCGGAGTTAACAAAATGGACTCCACCGAACCACCCTACTCCGAGGCACGTTTTGAGGAAATCAAGAAGGAAGTATCCTCTTACATCAAGAAAATCGGTTACAACCCAGCAGCCGTAGCATTCGTTCCAATCTCAGGATGGCACGGAGACAACATGCTCGAGCCATCAACCAAGATGGGATGGTTCAAGGGATGGGCCGTTGAGCGCAAGGAAGGAAAGGCTGACGGCAAGTGCCTCATCGAAGCTCTTGACGCTATCCTCCAACCCAGCAGACCCACCGACAAGGCTCTCCGTCTTCCCCTTCAGGACGTCTACAAGATTGGTGGTATCGGAACGGTACCAGTTGGTCGTGTAGAAACTGGAGTCCTGAAACCAGGTACTGTTGTAACATTCGCTCCTGCTGGACTCACAACTGAAGTCAAGTCCGTTGAGATGCATCACGAAGCTCTCGTCGAAGCTGTTCCCGGTGACAACGTTGGTTTCAACGTAAAGAACGTATCAGTCAAGGAACTCCGTCGTGGATACGTCGCTGGTGACTCAAAGAACAACCCACCCAAGGGAGCCGCTGACTTCAATGCTCAG
1p.N.car[.EF1a]  TACTACGTCACCATCATCGACGCCCCGGGACACAGAGATTTCATCAAGAACATGATCACCGGTACGTCGCAGGCCGATTGTGCGGTGTTGATCGTAGCCGCCGGTACCGGAGAGTTCGAGGCTGGTATTTCCAAGAACGGACAGACCCGTGAGCACGCGCTCCTCGCCTTCACTCTTGGAGTCAAGCAGCTCATCGTCGGAGTCAACAAAATGGACTCCACCGAGCCACCCTACTCAGAGGCTCGTTTCGAGGAAATCAAGAAAGAAGTCTCGTCGTACATCAAGAAGATCGGTTACAACCCAGCCGCCGTTGCCTTCGTTCCCATCTCCGGATGGCACGGAGACAACATGCTTGAGCCCTCCACCAAGATGGGATGGTTCAAGGGATGGGCTGTCGAACGCAAGGAAGGAAAGGCTGACGGCAAGTGCCTCATCGAAGCTCTTGACGCTATTCTGCAACCCAGCAGACCCACCGACAAGGCTCTCCGTCTTCCCCTTCAGGATGTCTACAAGATTGGTGGTATCGGAACGGTACCAGTTGGTCGTGTTGAAACTGGAGTCCTGAAGCCAGGTACCGTTGTTACTTTCGCTCCTGCTGGACTCACCACTGAAGTCAAATCCGTTGAGATGCACCACGAAGCTCTCGTCGAAGCTGTTCCCGGTGACAACGTTGGTTTCAACGTAAAGAACGTCTCCGTCAAGGAACTCCGTCGTGGATACGTCGCTGGTGACTCAAAGAACAACCCACCCAAGGGAGCCGCCGACTTCAACGCTCAG
1n.A.nuo[.EF1a]  TACTACGTTACCATCATCGACGCGCCCGGACACAGAGATTTCATCAAGAACATGATCACCGGWACGTCGCAGGCCGATTGCGCGGTGTTGATCGTAGCCGCAGGTACCGGAGAATTCGAGGCTGGTATCTCAAAGAACGGACAGACCCGAGAGCACGCGCTTCTCGCCTTCACTCTTGGAGTAAAGCAGCTCATCGTCGGAGTTAACAAAATGGACTCGACCGAGCCGCCCTACTCCGAGGCCCGTTTTGAGGAAATCAAGAAGGAAGTATCCTCGTACATCAAGAAGATCGGTTACAACCCAGCCGCCGTAGCCTTCGTTCCCATCTCAGGATGGCACGGAGACAACATGCTCGAGCCATCTACCAAGATGGGATGGTTCAAGGGATGGGCCGTAGAGCGCAAGGAAGGAAAGGCTGACGGCAAGTGCCTCATCGAAGCTCTTGACGCTATCCTCCAACCCAGCAGACCCACCGACAAGGCTCTCCGTCTTCCCCTTCAGGACGTCTACAAGATTGGTGGTATCGGAACGGTACCCGTTGGTCGTGTAGAAACTGGAGTCCTGAAGCCAGGTACTGTTGTAACATTCGCTCCTGCTGGACTCACAACTGAAGTTAAGTCAGTTGAGATGCACCACGAAGCTCTCACCGAAGCTGTTCCCGGTGACAACGTTGGTTTCAACGTAAAGAACGTCTCAGTCAAGGAACTCCGTCGTGGATACGTCGCTGGTGACTCAAAGAACAACCCACCCAAGGGAGCCGCCGACTTCAATGCTCAG
1m.P.pun[.EF1a]  TACTACGTAACGATCATCGACGCTCCGGGACACAGAGATTTCATCAAGAACATGATCACCGGTACGTCGCAGGCCGATTGTGCAGTGTTGATCGTAGCTGCCGGTACCGGAGAATTCGAGGCTGGTATTTCCAAGAACGGACAAACCCGCGAGCACGCGCTCCTCGCTTTCACTCTTGGAGTCAAGCAGCTCATTGTCGGAGTCAACAAAATGGACTCCACCGAGCCACCCTACTCCGAGGCTCGTTTCGAGGAAATCAAGAAGGAAGTATCCTCTTACATCAAGAAGATCGGTTACAACCCAGCCGCCGTTGCTTTCGTTCCCATCTCTGGATGGCACGGAGACAACATGCTTGAACCATCTTCCAAAATGGGATGGTTCAAGGGATGGGCTGTCGAACGTAAGGAAGGAAAGGCTGACGGCAAGTGCCTCATCGAAGCTCTTGACGCTATCCTGCAGCCAAGCAGACCCACCGACAAGGCTCTCCGTCTTCCCCTTCAGGACGTCTACAAGATTGGTGGTATCGGAACGGTACCAGTTGGTCGTGTAGAAACTGGAGTCCTGAAGCCAGGTACTGTTGTAACATTCGCTCCTGCCGGACTCACAACTGAAGTAAAGTCCGTTGAGATGCATCACGAAGCTCTCGTCGAAGCTGTTCCCGGTGACAACGTTGGTTTCAACGTAAAGAACGTCTCCGTTAAGGAACTTCGTCGTGGATACGTTGCTGGTGACTCAAAGAACAACCCACCCAAGGGAGCCGCCGACTTCAATGCTCAG
1f.P.lpd[.EF1a]  TACTACGTAACCATCATCGACGCCCCGGGACACAGAGATTTCATCAAGAACATGATCACCGGTACGTCGCAGGCCGATTGTGCAGTGTTGATCGTAGCTGCCGGTACCGGAGAATTCGAAGCTGGTATTTCCAAGAACGGACAAACCCGTGAGCACGCGCTCCTCGCCTTCACTCTTGGAGTCAAGCAGCTCATCGTTGGAGTCAACAAAATGGATTCCACCGAGCCACCCTACTCAGAGTCTCGTTTCGAGGAAATCAAGAAGGAAGTATCCTCATACATCAAGAAGATCGGTTACAACCCAGCAGCTGTTGCCTTCGTTCCAATCTCAGGATGGCACGGAGACAACATGCTTGAGCCATCTACCAAAATGGGATGGTTCAAGGGATGGGCTGTAGAACGCAAGGAAGGAAAGGCTGACGGCAAGTGCCTCATCGAAGCTCTTGACGCTATCCTGCCACCCAGCAGACCCACCGACAAGGCTCTTCGTCTTCCCCTTCAGGACGTCTACAAGATTGGTGGTATCGGAACGGTACCAGTTGGTCGTGTAGAAACTGGTGTCATTAAGCCAGGTACTGTTGTAACATTCGCTCCTGCTGGACTAACAACTGAAGTTAAGTCCGTTGAGATGCACCACGAAGCTCTCGTCGAAGCTGTTCCCGGTGACAACGTTGGTTTCAACGTAAAGAACGTCTCCGTCAAGGAACTTCGTCGTGGATACGTAGCTGGTGACTCAAAGAACAACCCACCCAAGGGAGCTGCCGACTTCAACGCTCAG
1e.A.ber[.EF1a]  TACTACGTTACCATCATCGACGCCCCGGGACACAGAGATTTCATCAAGAACATGATCACCGGTACGTCGCAGGCCGATTGTGCGGTGTTGATCGTAGCGGCCGGTACCGGAGAATTCGAGGCTGGTATCTCCAAGAACGGACAGACCCGAGAGCACGCGCTCCTCGCCTTCACTCTTGGAGTCAAGCAGCTCATCGTAGGAGTCAACAAAATGGACTCCACCGAGCCACCCTACTCCGAGGCCCGTTTCGAGGAAATCAAGAAGGAAGTGTCCTCCTACATCAAGAAGATCGGTTACAACCCAGCCGCCGTAGCCTTCGTTCCAATCTCAGGATGGCACGGAGACAACATGTTGGAGCCATCCACCAAGATGGGATGGTTCAAGGGATGGGCCGTAGAACGCAAGGAAGGAAAGGCTGACGGCAAGTGCCTCATCGAAGCTCTTGACGCCATCCTCCAACCCAGCAGACCCACTGACAAGGCTCTCCGTCTTCCCCTTCAGGATGTCTACAAGATTGGTGGTATCGGAACGGTACCAGTTGGTCGTGTAGAAACTGGAGTCCTTAAGCCAGGTACTGTTGTAACATTCGCTCCTGCTGGACTCACCACTGAAGTAAAGTCAGTTGAGATGCACCACGAAGCTCTCGTCGAAGCTGTTCCCGGTGACAACGTTGGTTTCAACGTAAAGAACGTATCCGTCAAGGAACTCCGTCGTGGATACGTCGCTGGTGACTCAAAGAACAACCCACCCAAGGGAGCCGCCGACTTCAACGCTCAG
1d.A.hum[.EF1a]  TACTACGTGACCATCATCGACGCCCCGGGACACAGAGATTTCATCAAGAACATGATCACCGGTACGTCGCAGGCCGATTGTGCGGTGTTGATCGTAGCCGCCGGTACCGGAGAGTTCGAGGCTGGTATCTCCAAGAACGGACAGACCCGCGAGCACGCGCTTCTCGCCTTCACCCTTGGAGTCAAGCAGCTCATCGTCGGAGTGAACAAAATGGACTCCACCGAGCCACCCTACTCCGAGGCCCGTTTTGAGGAAATCAAGAAGGAAGTCTCCTCGTACATCAAGAAGATCGGTTACAACCCAGCCGCAGTAGCTTTCGTTCCCATCTCAGGATGGCACGGAGACAACATGCTCGAGCCATCTACCAAGATGGGATGGTTCAAGGGATGGGCCGTCGAGCGCAAGGAAGGAAAGGCCGACGGCAAGTGCCTCATCGAAGCTCTTGACGCTATCCTCCAACCCAGCAGACCCACCGACAAGGCTCTCCGTCTTCCCCTTCAGGACGTCTACAAGATTGGTGGTATCGGAACGGTACCCGTTGGTCGTGTAGAAACTGGAGTCCTGAAGCCAGGTACTGTTGTAACATTCGCTCCTGCTGGACTCACGACTGAAGTTAAGTCCGTTGAGATGCACCACGAAGCTCTCACCGAAGCTGTTCCCGGTGACAACGTTGGTTTCAACGTAAAGAACGTATCAGTCAAGGAACTCCGTCGTGGATACGTCGCTGGTGACTCAAAGAACAACCCACCCAAGGGAGCCGCCGATTTCAACGCTCAG
1c.P.com[.EF1a]  TATTACGTTACGATCATCGACGCCCCGGGACACAGAGATTTCATCAAGAACATGATCACCGGAACGTCGCAGGCCGATTGTGCTGTGTTGATCGTAGCCGCAGGTACCGGAGAATTCGAGGCTGGTATTTCCAAGAACGGACAGACCCGAGAGCACGCGCTACTCGCCTTCACTCTTGGAGTAAAGCAGCTCATCGTCGGAGTGAACAAAATGGACTCCACCGAGCCGCCGTACTCCGAAGCTCGTTTCGAGGAAATCAAGAAGGAAGTATCGTCCTACATCAAGAAAATCGGTTACAATCCGGCCGCCGTTGCTTTCGTTCCCATCTCAGGATGGCACGGAGACAACATGCTTGAACCGTCCACCAAAATGGGATGGTTCAAGGGATGGGCTGTCGAACGTAAGGAAGGAAAGGCCGACGGCAAGTGCCTCATCGAAGCTCTTGACGCCATCCTGCCACCCAGCAGACCCACCGACAAGGCTCTACGTCTTCCCCTTCAGGACGTCTACAAGATTGGTGGTATCGGAACGGTACCAGTTGGTCGTGTAGAAACCGGAGTCCTGAAGCCAGGTACCGTTGTGACGTTCGCTCCCGCCGGACTAACAACTGAAGTAAAGTCAGTCGAGATGCATCACGAAGCTCTCGTCGAAGCCGTTCCCGGCGACAACGTTGGTTTCAACGTAAAGAACGTATCCGTCAAGGAACTCCGTCGTGGATACGTAGCCGGTGACTCGAAGAACAACCCACCCAAGGGAGCTGCCGACTTCAACGCTCAG
1b.P.lar[.EF1a]  TACTACGTAACCATCATCGACGCCCCGGGACACAGAGATTTCATCAAGAACATGATCACCGGTACGTCGCAGGCCGATTGTGCAGTGTTGATCGTAGCTGCCGGTACCGGAGAGTTCGAGGCTGGTATTTCCAAGAACGGACAGACCCGAGAGCACGCGCTCCTCGCCTTCACTCTTGGAGTCAAGCAGCTCATCGTCGGAGTCAACAAAATGGACTCCACCGAGCCACCCTACTCTGAGGCTCGTTTCGAGGAAATCAAGAAGGAAGTATCCTCATACATCAAGAAGATCGGTTACAACCCAGCAGCTGTTGCCTTCGTTCCCATCTCAGGATGGCACGGAGACAACATGCTTGAGCCATCTACCAAAATGGGATGGTTCAAGGGATGGGCTGTAGAACGCAAGGAAGGAAAGGCTGACGGCAAGTGCCTCATCGAAGCTCTTGACGCTATCCTGCCACCCAGCAGACCCACCGACAAGGCTCTTCGTCTTCCCCTTCAGGACGTCTACAAGATTGGTGGTATCGGAACGGTACCAGTTGGTCGTGTAGAAACTGGTGTCATTAAGCCAGGTACTGTTGTAACATTCGCTCCTGCTGGACTAACAACTGAAGTTAAGTCCGTTGAGATGCACCACGAAGCTCTCCTCGAAGCTGTTCCCGGTGACAACGTTGGTTTCAACGTAAAGAACGTCTCCGTCAAGGAACTTCGTCGTGGATACGTAGCTGGTGACTCAAAGAACAACCCACCCAAGGGAGCTGCCGACTTCAACGCTCAG
1a.P.ang[.EF1a]  TACTACGTAACGATCATCGACGCCCCGGGACACAGAGATTTCATCAAGAACATGATCACCGGAACGTCGCAGGCCGATTGTGCRGTGTTGATCGTAGCTGCCGGTACCGGAGAGTTCGAGGCTGGTATTTCCAAGAACGGACAGACCCGCGAGCACGCGCTCCTCGCCTTCACTCTTGGAGTCAAGCAGCTCATCGTCGGAGTCAACAAAATGGACTCCACCGAGCCACCATACTCCGAAGCTCGTTTCGAGGAAATCAAGAAGGAAGTGTCCTCTTACATCAAGAAGATCGGTTACAACCCAGCCGCCGTCGCTTTCGTTCCCATCTCCGGATGGCACGGAGACAACATGCTTGAGCCGTCCACCAAAATGGGATGGTTCAAGGGATGGGCCGTCGAACGCAAGGAAGGAAAGGCTGACGGCAAGTGCCTCATCGAAGCTCTTGACGCTATCCTGCCACCCAGCAGACCCACCGACAAGGCTCTCCGTCTTCCCCTTCAGGACGTCTACAAGATTGGTGGTATCGGAACGGTACCAGTTGGTCGTGTAGAAACTGGAGTCCTGAAGCCAGGTACCGTTGTAACATTCGCTCCTGCTGGACTCACAACTGAAGTCAAGTCCGTCGAGATGCATCACGAAGCTCTCGTCGAAGCCGTTCCCGGCGACAACGTTGGTTTCAACGTAAAGAACGTCTCCGTCAAGGAACTTCGTCGTGGATACGTAGCTGGTGACTCAAAGAACAACCCACCCAAGGGAGCTGCCGACTTCAACGCTCAG
JX.C.com[.EF1a]  TACTATGTCACGATCATCGATGCCCCTGGACACAGAGATTTCATTAAGAACATGATCACTGGAACGTCGCAGGCGGATTGTGCTGTGTTGATTGTAGCTGCAGGTACCGGAGAGTTCGAGGCTGGTATTTCCAAGAACGGACAAACCCGTGAGCACGCGCTTCTTGCCTTCACTCTTGGAGTCAAGCAGCTGATTGTTGGAGTCAACAAAATGGACTCTACCGAGCCACCCTACTCTGAGGCTCGTTTCGAGGAAATCAAGAAGGAAGTCTCATCTTACATCAAGAAGATCGGTTACAACCCAGCGGCTGTTGCCTTTGTTCCCATCTCTGGATGGCACGGAGACAACATGCTTGAGCCTTCCACCAAAATGGGATGGTTCAAGGGATGGGCTGTCGAACGCAAGGAAGGAAAGGCTGACGGCAAGTGCCTCATCGAAGCTCTTGATGCTATCCTGCCGCCCAGCAGACCCACCGACAAGGCTCTCCGTCTTCCTCTCCAGGACGTCTACAAGATTGGTGGTATCGGAACAGTACCAGTCGGTCGTGTAGAAACTGGAGTCCTGAAGCCAGGTACTGTGGTAACATTCGCTCCTGCTGGTCTCACCACTGAAGTCAAGTCAGTCGAGATGCACCACGAAGCCCTTGTTGAAGCCGTTCCCGGTGACAATGTTGGTTTCAACGTTAAGAACGTCTCTGTCAAGGAACTCCGTCGTGGATACGTTGCCGGTGACTCTAAGAACAACCCACCCAAGGGTGCCGCTGACTTCAACGCTCAG
G6.M.opa[.EF1a]  TACTACGTCACGATCATCGACGCCCCGGGACACAGAGATTTCATCAAGAACATGATCACCGGTACGTCGCAGGCCGATTGTGCAGTGTTGATCGTAGCCGCCGGTACCGGAGAATTCGAGGCTGGTATTTCCAAGAACGGACAGACCCGTGAGCACGCGCTCCTCGCCTTCACTCTTGGAGTCAAGCAACTCATCGTTGGAGTCAACAAAATGGACTCTACCGAACCACCCTACTCCGAGGCTCGTTTCGAGGAAATCAAGAAGGAAGTATCCTCGTACATCAAGAAGATCGGTTACAACCCAGCCGCCGTTGCYTTCGTTCCCATCTCCGGATGGCACGGAGACAACATGCTTGAGCCCTCAACCAAAATGGGATGGTTCAAGGGATGGGCTGTCGAACGCAAGGAAGGCAAGGCTGACGGCAAGTGCCTCATCGAAGCTCTTGACGCTATCCTGCCACCCAGCAGACCCACCGACAAGGCTCTCCGTCTTCCCCTTCAGGACGTCTACAAGATTGGTGGTATCGGAACGGTACCAGTTGGTCGTGTAGAAACTGGAGTCCTGAAGCCAGGTACTGTTGTAACATTCGCTCCCGCTGGACTGACCACTGAAGTTAAGTCCGTTGAGATGCACCACGAAGCTCTCGTCGAAGCTGTTCCCGGTGACAACGTTGGTTTCAACGTAAAGAACGTCTCCGTCAAGGAACTCCGTCGTGGATACGTCGCTGGTGACTCAAAGAACAACCCACCCAAGGGAGCTGCCGACTTCAACGCTCAG
K2.P.lur[.EF1a]  TACTACGTCACGATCATCGACGCTCCTGGACACAGAGATTTCATCAAGAACATGATCACTGGTACGTCGCAGGCCGATTGTGCGGTGTTGATCGTAGCCGCTGGTACTGGAGAATTTGAGGCTGGTATTTCCAAGAACGGTCAGACCCGTGAGCACGCTCTCCTTGCCTTCACTCTTGGAGTCAAGCAGCTCATCGTCGGAGTCAACAAAATGGACTCCACCGAGCCACCCTACTCCGAATCCCGTTTCGAGGAAATCAAGAAGGAAGTCTCATCCTACATCAAGAAAATCGGTTACAACCCAGCCGCCGTTCCCTTCGTTCCCATCTCCGGATGGCACGGAGACAACATGCTCGAGCCATCCAGCAAAATGGGATGGTTCAAGGGATGGGCTGTTGAGCGCAAGGAAGGCAAGGCTGACGGCAAGTGCCTCATCGAAGCTCTCGACGCTATCCTACCACCCAGCAGACCCACCGACAAGGCTCTCCGTCTTCCCCTTCAGGATGTCTACAAGATTGGTGGTATCGGAACGGTACCAGTTGGTCGTGTAGAAACTGGAGTCCTGAAGCCAGGTACTGTTGTAACATTCGCTCCTGCTGGACTCACCACTGAAGTTAAGTCCGTTGAGATGCACCACGAAGCTCTCGTCGAAGCCGTTCCCGGTGACAACGTCGGTTTCAACGTAAAGAACGTCTCCGTCAAGGAACTCCGTCGTGGATACGTTGCCGGTGACTCAAAGAACAACCCACCCAAGGGAGCTGCCGACTTCAACGCTCAG
H1.A.api[.EF1a]  TACTACGTAACGATCATCGACGCCCCTGGACACAGAGATTTCATCAAGAACATGATCACTGGTACGTCGCAGGCCGATTGTGCAGTGTTGATCGTAGCTGCCGGTACCGGAGAGTTTGAGGCCGGTATCTCCAAGAACGGTCAGACCCGTGAGCACGCTCTCCTTGCCTTCACTCTCGGAGTCAAGCAGCTCATCGTCGGAGTCAACAAAATGGACTCCACCGAGCCACCCTACTCCGAAGCCCGTTTTGAGGAAATCAAGAAGGAAGTCTCATCGTACATCAAGAAGATCGGTTACAACCCAGCGGCCGTTCCCTTCGTTCCCATCTCCGGATGGCACGGAGACAACATGCTCGAGCCATCGAGCAAAATGGGATGGTTCAAGGGATGGGCTGTCGAGCGCAAGGAAGGCAAGGCTGAYGGCAAGTGCCTCATCGAAGCTCTCGACGCTATCCTGCCACCCAGCAGACCCACCGACAAGGCTCTCCGTCTTCCCCTTCAGGACGTCTACAAGATTGGTGGTATCGGAACGGTACCAGTCGGTCGTGTAGAAACTGGAGTCCTGAAACCAGGTACCGTTGTAACATTCGCTCCTGCTGGACTCACCACTGAAGTCAAGTCCGTTGAGATGCACCACGAAGCTCTCGTCGAAGCCGTTCCCGGYGACAACGTCGGTTTCAACGTAAAGAACGTCTCCGTCAAGGAACTCCGTCGTGGATACGTCGCCGGTGACTCAAAGAACAACCCACCCAAGGGAGCTGCCGACTTCAACGCTCAG
J8.H.cro[.EF1a]  TACTACGTCACGATCATCGACGCCCCTGGACACAGAGATTTCATCAAGAACATGATCACTGGTACGTCGCAGGCCGATTGTGCGGTGTTGATTGTAGCTGCTGGTACTGGAGAGTTTGAGGCTGGTATTTCCAAGAACGGTCAGACCCGTGAGCACGCTCTCCTTGCCTTCACTCTTGGAGTCAAGCAGCTCATCGTCGGAGTCAACAAAATGGACTCCACCGAGCCACCCTACTCTGAATCCCGTTTCGAGGAAATCAAGAAGGAAGTCTCATCCTACATCAAGAAGATCGGTTACAACCCAGCCGCCGTTGCTTTCGTTCCCATCTCCGGATGGCACGGAGACAACATGCTCGAGCCATCCACCAAAATGGGATGGTTCAAGGGATGGGCTGTTGAGCGCAAGGAAGGCAAGGCTGACGGCAAGTGCCTCATCGAAGCTCTCGACGCTATCCTGCCACCCAGCAGACCCACCGACAAGGCTCTCCGTCTTCCCCTTCAGGACGTCTACAAGATTGGTGGTATCGGAACGGTACCAGTTGGTCGTGTAGAAACTGGAGTCCTGAAGCCAGGTACTGTTGTAACATTCGCTCCTGCTGGACTCACCACTGAAGTAAAGTCCGTTGAGATGCATCACGAAGCTCTCGTCGAAGCCGTTCCCGGTGACAACGTCGGTTTCAACGTAAAGAACGTCTCCGTCAAGGAACTCCGTCGTGGATACGTTGCCGGTGACTCAAAGAACAACCCACCCAAGGGAGCTGCCGACTTCAACGCTCAG
B5.N.fus[.EF1a]  TACTACGTCACAATCATCGACGCCCCTGGACACAGAGATTTCATCAAGAACATGATCACTGGTACGTCGCAGGCCGATTGTGCAGTGTTGATCGTAGCCGCTGGTACCGGAGAGTTTGAAGCTGGTATTTCCAAGAACGGTCAGACCCGTGAGCACGCTCTCCTTGCCTTCACTCTTGGAGTCAAGCAGCTCATCGTCGGAGTCAACAAAATGGACTCCACCGAGCCACCCTACTCCGAATCCCGTTTCGAGGAAATCAAGAAGGAAGTCTCATCCTACATCAAGAAGATCGGTTACAACCCAGCTGCCGTTCCCTTCGTTCCCATCTCCGGATGGCACGGAGACAACATGCTCGAGCCATCCAGCAAAATGGGATGGTTCAAGGGATGGGCTGTTGAGCGCAAGGAAGGCAAGGCTGACGGCAAGTGCCTCATCGAAGCTCTCGACGCTATCCTGCCACCCAGCAGACCCACCGACAAGGCTCTTCGTCTTCCCCTTCAGGACGTCTACAAGATTGGTGGTATCGGAACGGTACCAGTTGGTCGTGTGGAAACTGGAGTCCTGAAGCCAGGTACTGTTGTAACATTCGCTCCTGCTGGACTCACCACTGAAGTCAAGTCCGTTGAGATGCACCACGAAGCTCTCGTCGAAGCCGTTCCCGGTGACAACGTCGGTTTCAACGTAAAGAACGTCTCCGTCAAGGAACTCCGTCGTGGATACGTTGCCGGTGACTCAAAGAACAACCCGCCCAAGGGAGCTGCCGACTTCAACGCTCAG
K5.P.inc[.EF1a]  TACTACGTAACGATCATCGACGCCCCGGGACACAGAGATTTCATCAAGAACATGATCACCGGTACGTCGCAGGCCGATTGTGCGGTGTTGATCGTAGCTGCCGGTACGGGAGAATTCGAGGCTGGTATCTCCAAGAACGGACAAACCCGCGAGCACGCGCTTCTCGCCTTCACTCTTGGAGTCAAGCAGCTCATTGTTGGAGTTAACAAAATGGACTCCACCGAGCCACCGTACTCTGAGGCTCGATTCGAGGAAATCAAGAAGGAAGTATCTTCATACATCAAGAAGATCGGTTACAACCCAGCCGCAGTTGCCTTCGTGCCAATCTCTGGATGGCACGGAGACAACATGCTTGAACCATCTTCCAAGATGGGATGGTTCAAGGGATGGGCTGTTGAACGCAAGGAAGGAAAGGCCGACGGCAAGTGTCTCATCGAAGCTCTCGACGCTATCCTACAACCCAGCAGACCCACCGACAAGGCTCTCCGTCTTCCCCTTCAGGATGTCTACAAGATTGGTGGTATCGGAACGGTACCAGTTGGTCGTGTAGAGACTGGAGTCCTGAAGCCAGGTACTGTTGTAACATTCGCTCCCGCTGGACTAACAACTGAAGTAAAGTCAGTTGAGATGCATCACGAAGCTCTCGTCGAAGCCGTTCCCGGTGACAACGTTGGTTTCAACGTAAAGAACGTATCAGTAAAGGAACTCCGTCGTGGATACGTTGCTGGTGACTCAAAGAACAACCCACCCAAGGGAGCCGCCGACTTCAACGCTCAG
G3.H.ore[.EF1a]  TACTACGTCACGATCATCGACGCCCCAGGACACAGAGATTTTATCAAGAACATGATCACGGGAACATCGCAGGCCGATTGCGCTGTGTTGATCGTAGCCGCTGGTACGGGAGAGTTCGAGGCTGGTATCTCCAAGAACGGTCAGACTCGCGAGCATGCGCTCCTCGCCTTTACCCTTGGAGTAAAGCAGCTGATCGTCGGAGTCAACAAAATGGACTCCACCGAGCCACCCTACTCCGAGTCTCGTTTCGAGGAAATCAAGAAGGAAGTGTCCTCTTACATCAAGAAGATCGGTTACAATCCCGCCGCCGTTGCCTTTGTTCCCATCTCTGGATGGCACGGAGACAACATGCTCGAGCCATCCACCAAAATGGGATGGTTCAAGGGATGGGCTGTCGAGCGCAAGGAAGGAAAGGCTGACGGCAAGTGCCTCATTGAAGCTCTCGACGCTATCCTGCCACCCAGCAGACCCACYGACAAGGCTCTCCGTCTTCCCCTTCAGGACGTCTACAAGATTGGTGGTATTGGAACGGTACCAGTTGGTCGTGTAGAAACCGGAGTCATAAARCCAGGTACTGTGGTAACATTTGCTCCTGCTGGACTCACCACTGAAGTAAAGTCCGTCGAGATGCACCACGAAGCTCTTGTCGAAGCCGTTCCTGGCGACAACGTCGGTTTTAACGTAAAGAACGTTTCCGTTAAGGAACTCCGTCGTGGATACGTTGCCGGTGACTCAAAGAACAACCCGCCCAAGGGCGCCGCCGACTTTACCGCTCAG
F7.C.ace[.EF1a]  TACTACGTCACCATCATCGACGCCCCGGGACACAGAGATTTCATCAAGAACATGATCACCGGTACATCGCAGGCCGATTGTGCAGTGTTGATCGTAGCCGCCGGTACCGGAGAGTTTGAGGCTGGTATTTCTAAGAACGGTCAAACCCGAGAGCACGCGCTCCTTGCCTTCACTCTTGGAGTCAAGCAGCTCATCGTCGGAGTAAACAAAATGGACTCCACCGAGCCACCCTACTCCGAGGCTCGTTTTGAGGAAATCAAGAAGGAAGTATCCTCCTACATCAAGAAAATCGGTTACAACCCAGCCGCCGTTGCCTTTGTTCCCATCTCTGGATGGCACGGAGACAACATGCTCGAGCCATCCACCAAAATGGGATGGTTCAAGGGATGGGCTGTTGAGCGCAAGGAAGGCAAGGCTGACGGCAAGTGCCTCATCGAAGCTCTCGACGCTATCCTGCCACCTAGCAGACCCACCGACAAGGCTCTCCGTCTTCCCCTTCAGGACGTCTACAAGATTGGTGGTATTGGAACGGTACCAGTCGGTCGTGTAGAAACTGGAGTCCTGAAGCCAGGTACTGTCGTAACATTCGCTCCTGCTGGACTCACCACTGAAGTTAAGTCCGTTGAGATGCACCACGAAGCTCTCACCGAAGCCGTTCCCGGTGACAACGTCGGTTTCAACGTAAAGAACGTATCCGTCAAGGAACTCCGTCGTGGATACGTTGCCGGTGACTCAAAGAACAACCCGCCCAAGGGCGCTGCCGACTTCAACGCTCAG
J2.P.fus[.EF1a]  TACTACGTCACGATCATCGACGCCCCGGGACACAGAGATTTCATCAAGAACATGATCACTGGTACGTCGCAGGCCGATTGTGCGGTGTTGATCGTAGCCGCCGGTACCGGAGAATTTGAGGCTGGTATTTCCAAGAACGGTCAGACCCGAGAGCACGCGCTCCTTGCCTTCACTCTTGGAGTCAAGCAGCTCATCGTCGGAGTTAACAAAATGGACTCCACCGAGCCACCCTACTCCGAAGCTCGTTTCGAGGAAATCAAGAAGGAAGTCTCCTCCTACATCAAGAAGATCGGTTACAACCCAGCCGCCGTTGCCTTCGTTCCCATCTCCGGATGGCACGGAGATAACATGCTCGAGCCATCCACCAAAATGGGTTGGTTCAAGGGATGGGCTGTTGAGCGCAAGGAAGGCAAGGCCGACGGCAAGTGCCTCATCGAAGCTCTCGACGCTATCCTGCCACCCAGCAGACCCACCGACAAGGCTCTTCGTCTTCCCCTTCAGGACGTCTACAAGATTGGTGGTATCGGAACGGTACCAGTCGGTCGTGTAGAAACTGGAGTCCTTAAGCCAGGTACTGTTGTAACATTCGCTCCTGCTGGACTCACCACTGAAGTTAAGTCCGTTGAGATGCACCACGAAGCTCTCGTCGAAGCCGTACCCGGTGACAACGTCGGTTTCAACGTAAAGAACGTCTCCGTCAAGGAACTCCGTCGTGGATACGTTGCCGGTGACTCAAAGAACAACCCACCCAAGGGCGCTGCCGACTTCAATGCTCAG
J1.P.mac[.EF1a]  TACTACGTAACTATCATCGACGCTCCGGGACACAGAGATTTCATCAAGAACATGATCACCGGTACGTCGCAGGCCGATTGTGCGGTGTTGATCGTAGCCGCCGGTACGGGAGAATTCGAGGCTGGTATCTCCAAGAATGGACAGACCCGCGAGCACGCGCTACTCGCCTTCACTCTTGGAGTCAAGCAGCTCATCGTCGGAGTAAACAAAATGGATTCCACCGAACCACCATACTCCGAGTCTCGTTACGAGGAAATCAAGAAGGAAGTATCGTCCTACATCAAGAAGATCGGTTACAACCCAGCCGCAGTTCCCTTCGTTCCAATCTCAGGATGGCACGGAGACAACATGCTTGAACCGTCTACTAAAATGGGATGGTTCAAGGGATGGGCTGTAGAACGCAAGGAAGGAAAGGCTGACGGTAAATGCCTGATCGAAGCTCTTGACGCTATACTACCACCCAGCAGACCCACCGACAAGGCTCTCCGTCTTCCCCTTCAGGACGTCTACAAGATTGGTGGTATCGGAACGGTACCAGTTGGTCGTGTAGAGACTGGTGTCCTGAAGCCAGGTACTGTTGTTGTATTCGCTCCTGCTGGATTAATAACTGAAGTAAAATCAGTTGAGATGCATCACGAAGCTCTCGTCGAAGCTGTTCCCGGCGACAACGTTGGTTTCAACGTAAAGAACGTCTCCGTTAAGGAACTACGTCGTGGATACGTAGCTGGTGACTCAAAGAACAACCCACCGAAGGGAGCTGCCGACTTCAACGCTCAG
L7.M.fer[.EF1a]  TACTACGTAACTATCATCGACGCCCCGGGACACAGAGATTTCATCAAGAACATGATCACCGGTACGTCGCAGGCCGATTGTGCGGTGTTGATCGTAGCCGCCGGTACGGGAGAATTCGAGGCTGGTATCTCCAAGAATGGACAGACCCGCGAGCACGCGCTACTCGCCTTTACTCTTGGAGTCAAGCAGCTCATCGTCGGAGTAAACAAAATGGATTCCACTGAACCACCCTACTCAGAGGCTCGTTACGAGGAAATCAAGAAGGAAGTATCGTCCTACATCAAGAAGATCGGTTACAACCCAGCCGCAGTTCCCTTCGTTCCAATCTCAGGATGGCACGGAGACAACATGCTTGAACCATCTACTAAAATGGGATGGTTCAAGGGATGGGCTGTAGAACGCAAGGAAGGAAAGGCTGACGGCAAATGCCTCATCGAAGCTCTTGACGCTATACTACCACCCAGCAGACCCACCGACAAGGCTCTCCGTCTTCCCCTTCAGGACGTCTACAAGATTGGTGGTATCGGAACGGTACCAGTTGGTCGTGTAGAAACTGGTGTCCTGAAGCCAGGTACTGTTGTAACATTCGCTCCTGCTGGACTAATAACTGAAGTTAAATCCGTTGAGATGCATCACGAAGCTCTCGTCGAAGCTGTTCCCGGCGACAACGTTGGTTTCAACGTAAAGAACGTCTCCGTTAAGGAACTACGTCGTGGATACGTAGCTGGTGACTCAAAGAACAACCCACCGAAGGGAGCTGCCGACTTCAACGCTCAG
G2.M.sp.[.EF1a]  TACTACGTAACTATCATCGACGCCCCGGGACACAGAGATTTCATCAAGAACATGATCACCGGTACGTCGCAGGCCGATTGTGCGGTGTTGATCGTAGCCGCCGGTACGGGAGAATTCGAGGCTGGTATCTCCAAGAATGGACAGACCCGCGAGCACGCGCTACTCGCCTTTACTCTTGGAGTCAAGCAGCTCATCGTCGGAGTAAACAAAATGGATTCCACCGAACCACCCTACTCAGAGGCTCGTTACGAGGAAATCAAGAAGGAAGTATCGTCCTACATCAAGAAGATCGGTTACAACCCAGCCGCAGTTCCCTTCGTTCCAATCTCAGGATGGCACGGAGACAACATGCTTGAACCATCTACTAAAATGGGATGGTTCAAGGGATGGGCTGTAGAACGCAAGGAAGGAAAGGCTGACGGCAAATGCCTCATCGAAGCTCTTGACGCTATACTACCACCCAGCAGACCCACCGACAAGGCTCTCCGTCTTCCCCTTCAGGACGTCTACAAGATTGGTGGTATCGGAACGGTACCAGTTGGTCGTGTAGAAACTGGTGTCCTGAAGCCAGGTACTGTTGTAACATTCGCTCCTGCTGGACTAATAACTGAAGTTAAATCCGTTGAGATGCATCACGAAGCTCTCGTCGAAGCTGTTCCCGGCGACAACGTTGGTTTCAACGTAAAGAACGTCTCCGTTAAGGAACTACGTCGTGGATACGTAGCTGGTGACTCAAAGAACAACCCACCGAAGGGAGCTGCCGACTTCAACGCTCAG
H5.B.pum[.EF1a]  TACTACGTGACGATTATCGACGCCCCGGGACACAGAGATTTCATCAAGAACATGATCACCGGTACGTCGCAGGCCGATTGTGCGGTGTTGATCGTAGCCGCCGGTACGGGAGAATTCGAGGCTGGTATCTCCAAGAACGGACAGACCCGCGAGCACGCGCTCCTCGCCTTCACTCTTGGAGTCAAGCAGCTCATCGTAGGAGTCAACAAAATGGACTCCACCGAGCCACCTTACTCAGAGGCCCGTTTCGAGGAAATCAAGAAGGAAGTGTCCTCCTACATCAAGAAGATCGGTTACAACCCAGCCGCCGTCGCCTTCGTTCCCATCTCTGGATGGCACGGAGACAACATGCTTGAGCCATCCACCAAAATGGGATGGTTCAAGGGATGGGCCGTCGAGCGCAAGGAAGGAAAGGCCGACGGCAAGTGCCTCATCGAAGCTCTTGACGCTATCCTCCAACCCAGCAGACCCACCGACAAGGCCCTCCGTCTTCCCCTTCAGGACGTCTACAAGATTGGTGGTATCGGAACGGTACCAGTTGGTCGTGTAGAAACTGGAGTCCTGAAGCCAGGTACTGTTGTAACATTCGCTCCTGCTGGACTCACCACCGAAGTCAAGTCCGTTGAGATGCATCACGAAGCTCTCATCGAAGCTGTTCCCGGTGACAACGTTGGTTTCAACGTAAAGAACGTCTCCGTCAAGGAACTCCGTCGTGGATACGTCGCTGGTGACTCAAAGAACAACCCACCCAAGGGAGCCGCCGACTTCAACGCTCAG
E7.P.scu[.EF1a]  TACTACGTGACGATCATCGACGCCCCGGGACACAGAGATTTCATCAAGAACATGATCACCGGTACGTCGCAGGCCGATTGTGCGGTATTGATCGTAGCCGCCGGTACGGGAGAATTCGAAGCTGGTATTTCCAAGAACGGACAGACCCGCGAGCACGCGCTTCTCGCCTTCACTCTTGGAGTAAAGCAGCTCATCGTCGGAGTAAACAAAATGGACTCCACCGAGCCACCCTACTCCGAGGCCCGTTTTGAGGAAATCAAGAAGGAAGTGTCCTCTTACATCAAGAAGATCGGTTACAACCCAGCCGCAGTAGCCTTCGTTCCCATCTCAGGATGGCACGGAGACAACATGCTTGAACCATCAACCAAGATGGGATGGTTCAAGGGATGGGCCGTCGAACGCAAGGAAGGAAAGGCTGACGGCAAGTGCCTCATCGAAGCTCTTGACGCTATCCTACAACCCAGCAGACCCACCGACAAGGCTCTCCGTCTTCCCCTTCAGGATGTCTACAAGATTGGTGGTATCGGAACGGTACCAGTTGGTCGTGTAGAAACTGGAGTCCTGAAACCAGGTACTGTTGTAACATTCGCTCCTGCTGGACTCACCACTGAAGTAAAGTCCGTTGAGATGCACCACGAAGCTCTCGTCGAAGCTGTTCCCGGTGACAACGTTGGTTTCAACGTTAAGAACGTCTCCGTTAAGGAACTTCGTCGTGGATACGTCGCTGGTGACTCAAAGAACAACCCACCCAAGGGAGCCGCCGATTTCAACGCTCAG
J4.P.dim[.EF1a]  TACTACGTGACGATCATCGACGCCCCGGGACACAGAGATTTCATCAAGAACATGATCACCGGTACGTCGCAGGCCGATTGTGCGGTATTGATCGTAGCCGCCGGTACGGGAGAATTCGAGGCTGGTATCTCCAAGAACGGACAGACCCGCGAGCACGCGCTTCTCGCCTTCACTCTTGGAGTCAAGCAGCTCATCGTCGGAGTCAACAAAATGGACTCAACCGAGCCACCCTACTCCGAAGCCCGTTTTGAGGAAATCAAGAAGGAAGTGTCCTCGTACATCAAGAAGATCGGTTACAACCCAGCCGCAGTAGCCTTCGTTCCCATCTCAGGATGGCACGGAGACAACATGCTCGAGCCATCGACCAAGATGGGATGGTTCAAGGGATGGGCCGTCGAACGCAAGGAAGGAAAGGCTGACGGCAAGTGCCTCATCGAAGCTCTTGACGCTATCCTACAACCCAGCAGACCCACCGACAAGGCTCTCCGTCTTCCCCTTCAGGATGTCTACAAGATTGGTGGTATCGGAACGGTACCAGTTGGTCGTGTAGAAACTGGAGTCCTGAAGCCAGGTACTGTTGTAACATTCGCTCCTGCTGGACTCACTACTGAAGTCAAGTCCGTTGAGATGCACCACGAAGCTCTCGTCGAAGCTGTTCCCGGTGACAACGTTGGTTTCAACGTTAAGAACGTCTCCGTTAAGGAACTCCGTCGTGGATACGTCGCTGGTGACTCAAAGAACAACCCACCCAAGGGAGCCGCCGACTTCAACGCTCAG
F1.E.mon[.EF1a]  TACTACGTGACGATCATCGACGCCCCGGGACACAGAGATTTCATCAAGAACATGATCACCGGAACGTCGCAGGCCGATTGTGCGGTGTTGATCGTAGCGGCCGGTACCGGAGAATTCGAGGCTGGTATCTCCAAGAACGGACAGACCCGCGAGCACGCGCTCCTCGCCTTCACTCTTGGAGTCAAGCAGCTCATCGTCGGAGTCAACAAAATGGACTCCACCGAGCCACCCTACTCCGAGGCCCGTTTCGAGGAAATCAAGAAGGAAGTGTCCTCCTACATCAAGAAGATCGGCTACAACCCGGCCGCCGTCGCCTTCGTTCCCATCTCGGGATGGCACGGAGACAACATGCTCGAGCCGTCCACCAAGATGGGATGGTTCAAGGGATGGGCCGTCGAGCGCAAGGAAGGAAAGGCCGACGGCAAGTGCCTCATCGAAGCTCTCGACGCTATCCTCCAGCCCAGCAGACCCACCGACAAGGCTCTCCGTCTTCCCCTTCAGGACGTCTACAAGATTGGTGGTATCGGAACGGTACCGGTCGGTCGTGTAGAAACTGGAGTCCTGAAGCCAGGTACTGTTGTAACGTTCGCTCCTGCCGGACTCACCACTGAAGTCAAGTCCGTTGAGATGCACCACGAAGCTCTCGTCGAAGCTGTTCCCGGTGACAACGTTGGTTTCAACGTAAAGAACGTCTCCGTCAAGGAACTCCGTCGTGGATACGTCGCTGGTGACTCAAAGAACAACCCACCCAAGGGAGCCGCCGACTTCAACGCTCAG
B7.P.kir[.EF1a]  TACTACGTGACGATCATCGACGCCCCGGGACACAGAGATTTCATCAAGAACATGATCACCGGTACGTCGCAGGCCGATTGTGCTGTACTGATCGTAGCCGCCGGTACCGGAGAATTCGAGGCTGGTATATCCAAGAACGGACAGACCCGCGAGCATGCGCTTCTCGCCTTCACTCTTGGAGTCAAGCAGCTCATCGTCGGAGTAAACAAAATGGACTCCACCGAGCCCCCCTACTCCGAGGCCCGTTTCGAGGAAATCAAGAAGGAAGTTTCCTCCTACATCAAGAAGATCGGTTACAACCCAGCCGCAGTTGCCTTCGTTCCAATCTCAGGATGGCACGGAGACAACATGCTCGAGCCATCCACCAAAATGGGATGGTTCAAGGGATGGGCCGTTGAGCGCAAGGAAGGAAAGGCCGACGGCAAGTGCCTCATCGAAGCTCTCGACGCTATCCTCCAACCCAGCAGACCCACCGACAAGGCGCTCCGTCTTCCCCTTCAGGACGTCTACAAGATTGGTGGTATCGGAACTGTACCCGTTGGTCGTGTAGAAACTGGAGTCCTGAAGCCAGGTACCGTTGTAACATTCGCTCCTGCTGGACTAACGACTGAAGTTAAGTCCGTTGAGATGCATCACGAAGCTCTCACCGAAGCTGTTCCCGGTGACAACGTTGGTTTCAACGTAAAGAACGTCTCCGTAAAGGAACTTCGTCGTGGATACGTCGCTGGTGACTCAAAGAACAACCCACCCAAGGGAGCCGCCGACTTCAACGCTCAG
G5.P.ann[.EF1a]  TACTACGTGACGATCATCGACGCCCCGGGACACAGAGATTTCATCAAGAACATGATCACCGGAACGTCGCAGGCCGATTGTGCGGTGTTGATCGTAGCCGCCGGTACCGGAGAATTCGAGGCTGGTATCTCCAAGAACGGACAGACCCGCGAGCACGCGCTCCTCGCCTTCACTCTTGGAGTCAAGCAGCTCATCGTAGGAGTCAACAAAATGGACTCCACCGAGCCACCCTACTCTGAGGCCCGTTTCGAGGAAATCAAGAAGGAAGTGTCCTCCTACATCAAGAAGATCGGTTACAACCCAGCCGCCGTCGCCTTCGTTCCCATCTCAGGATGGCACGGAGACAACATGCTCGAGCCATCCACCAAAATGGGATGGTTCAAGGGATGGGCTGTCGAGCGCAAGGAAGGAAAGGCCGACGGCAAGTGCCTCATCGAAGCTCTTGACGCTATCCTACAACCCAGCAGACCCACCGACAAGGCTCTCCGTCTTCCCCTTCAGGACGTCTACAAGATTGGTGGTATCGGAACGGTACCAGTCGGTCGTGTTGAAACTGGAGTCCTGAAGCCAGGTACTGTTGTGACATTCGCTCCTGCTGGACTCACCACCGAAGTCAAGTCCGTTGAGATGCACCACGAAGCTCTCGTCGAAGCTGTTCCCGGTGACAACGTTGGTTTCAACGTAAAGAACGTCTCCGTCAAGGAACTCCGTCGTGGATACGTCGCTGGTGACTCAAAGAACAACCCACCCAAGGGAGCCGCCGACTTCAACGCTCAG
E4.E.gre[.EF1a]  TACTACGTGACGATTATCGACGCCCCGGGACACAGAGATTTCATCAAGAACATGATCACCGGTACGTCACAGGCCGATTGTGCGGTGTTGATCGTAGCAGCCGGTACGGGAGAATTCGAGGCTGGTATCTCCAAGAACGGACAGACCCGCGAGCACGCGCTCCTCGCCTTCACTCTTGGAGTCAAGCAGCTCATCGTAGGAGTCAACAAAATGGACTCCACCGAGCCACCCTACTCTGAGGCCCGTTTCGAGGAAATCAAGAAGGAAGTGTCCTCCTACATCAAGAAGATCGGTTACAACCCGGCCGCCGTTGCCTTCGTTCCCATCTCCGGATGGCACGGAGACAACATGCTCGAGCCATCCACCAAAATGGGATGGTTCAAGGGATGGGCCGTTGAGCGCAAGGAAGGAAAGGCCGACGGCAAGTGCCTCATCGAAGCTCTCGACGCTATCCTACAACCCAGCAGACCCACCGACAAGGCTCTCCGTCTTCCCCTTCAGGACGTCTACAAGATTGGTGGTATCGGAACGGTACCAGTCGGTCGTGTAGAAACTGGAGTCCTGAAGCCAGGTACTGTTGTAACATTCGCTCCTGCTGGACTCACCACCGAAGTTAAGTCCGTTGAGATGCACCACGAAGCTCTCGTCGAAGCTGTTCCCGGTGACAACGTTGGTTTCAACGTAAAGAACGTCTCCGTCAAGGAACTCCGTCGTGGATACGTCGCTGGTGACTCAAAGAACAACCCACCCAAGGGTGCCGCCGACTTCAACGCTCAG
G4.C.sep[.EF1a]  TACTACGTCACGATCATCGACGCCCCGGGACACAGAGATTTCATCAAGAACATGATCACCGGTACGTCGCAGGCCGATTGTGCGGTGTTGATCGTAGCTGCCGGTACCGGAGAGTTCGAGGCTGGTATTTCCAAGAACGGACAGACCCGCGAGCACGCGCTCCTCGCCTTCACTCTTGGAGTCAAGCAGCTCATCGTCGGAGTCAACAAAATGGACTCCACCGAGCCACCCTACTCAGAGGCTCGTTTCGAGGAAATCAAGAAGGAAGTATCCTCGTACATCAAGAAGATCGGTTACAACCCAGCCGCCGTTGCCTTCGTTCCCATCTCCGGATGGCACGGAGACAACATGCTCGAGCCCTCCACCAAGATGGGATGGTTCAAGGGATGGTCTGTCGAGCGCAAGGAAGGAAAGGCCGACGGCAAGTGCCTCATCGAAGCTCTTGACGCTATCCTGCAACCCAGCAGACCCACCGACAAGGCTCTCCGTCTTCCCCTTCAGGATGTCTACAAGATTGGTGGTATCGGAACGGTACCAGTTGGTCGTGTAGAAACTGGAGTCCTGAAGCCAGGTACAGTCGTTACTTTCGCTCCTGCTGGACTCACCACTGAAGTCAAGTCAGTTGAGATGCACCACGAAGCTCTCGTCGAAGCTGTTCCCGGTGACAACGTTGGTTTCAACGTAAAGAACGTCTCCGTCAAGGAACTCCGTCGTGGATACGTCGCCGGTGACTCAAAGAACAACCCCCCCAAGGGAGCTGCCGACTTCAACGCTCAG
H6.B.vid[.EF1a]  TACTACGTGACGATCATCGACGCCCCGGGACACAGAGATTTCATCAAGAACATGATCACCGGTACGTCGCAGGCCGATTGTGCGGTGTTGATCGTAGCCGCCGGTACCGGAGAATTCGAGGCTGGTATCTCCAAGAACGGACAGACCCGAGAGCACGCGCTCCTCGCCTTCACTCTTGGAGTCAAGCAGCTCATCGTAGGAGTCAACAAAATGGACTCCACCGAGCCACCGTACTCAGAGGCCCGTTTCGAGGAAATCAAGAAGGAAGTGTCCTCATACATCAAGAAGATCGGTTACAACCCAGCCGCCGTTGCCTTCGTTCCCATCTCCGGATGGCACGGAGACAACATGCTCGAGCCTTCCACCAAAATGGGATGGTTCAAGGGATGGGCCGTAGAGCGCAAGGAAGGAAAGGCTGACGGCAAGTGCCTCATCGAAGCTCTTGACGCTATCCTCCAACCCAGCAGACCCACCGACAAGGCTCTCCGTCTTCCCCTTCAGGACGTTTACAAGATTGGTGGTATCGGAACGGTACCAGTCGGTCGTGTAGAAACTGGAGTCCTGAAGCCAGGTACCGTTGTAACATTCGCTCCTGCTGGACTCACCACTGAAGTCAAGTCCGTTGAGATGCACCACGAAGCTCTCGTCGAAGCCGTTCCCGGTGACAACGTTGGTTTCAACGTAAAGAACGTCTCCGTCAAGGAACTTCGTCGTGGATACGTCGCTGGTGACTCAAAGAACAACCCACCCAAGGGAGCCGCCGACTTCAACGCTCAG
N6.B.sp.[.EF1a]  TACTACGTTACGATCATCGACGCCCCGGGACACAGAGATTTCATCAAGAACATGATCACCGGTACGTCGCAGGCCGATTGTGCAGTGTTGATCGTAGCCGCCGGTACCGGAGAATTCGAGGCTGGTATCTCCAAGAACGGACAGACCCGAGAGCACGCGCTCCTCGCCTTCACTCTTGGAGTCAAGCAGCTCATCGTAGGAGTCAACAAAATGGACTCCACCGAGCCACCGTACTCTGAGGCCCGTTTCGAGGAAATCAAGAAGGAAGTGTCCTCGTACATCAAGAAGATCGGTTACAACCCAGCCGCCGTAGCCTTCGTTCCCATCTCAGGATGGCACGGAGACAACATGCTTGAGCCTTCCACCAAAATGGGATGGTTCAAGGGATGGGCCGTCGAGCGCAAGGAAGGAAAGGCTGACGGCAAGTGCCTCATCGAAGCTCTTGACGCTATCCTCCAACCCAGCAGACCCACCGACAAGGCTCTCCGTCTTCCCCTTCAGGACGTCTACAAGATTGGTGGTATCGGAACGGTACCAGTCGGTCGTGTAGAAACTGGAGTCCTGAAGCCAGGTACCGTTGTAACATTCGCTCCTGCTGGACTCACCACTGAAGTCAAGTCCGTTGAGATGCACCACGAAGCTCTCGTCGAAGCTGTTCCCGGTGACAACGTTGGTTTCAACGTAAAGAACGTCTCCGTCAAGGAACTCCGTCGTGGATACGTCGCTGGTGACTCAAAGAACAACCCACCCAAGGGAGCCGCCGACTTCAACGCTCAG
A7.P.sp.[.EF1a]  TACTACGTAACCATCATCGACGCCCCGGGACACAGAGATTTCATCAAGAACATGATCACCGGTACGTCGCAGGCCGATTGTGCGGTGTTGATCGTAGCAGCAGGTACCGGAGAATTCGAGGCTGGTATCTCAAAGAACGGACAGACCCGAGAGCACGCGCTTCTCGCCTTCACTCTTGGAGTAAAGCAGCTCATCGTCGGAGTTAACAAAATGGACTCAACCGAGCCACCCTACTCCGAGGCACGTTTTGAGGAAATCAAGAAGGAAGTATCCTCTTACATCAAGAAAATCGGTTACAACCCTGCCGCCGTAGCCTTCGTTCCGATCTCAGGATGGCACGGAGACAACATGCTCGAGCCATCTACCAAGATGGGATGGTTCAAGGGATGGGCCGTAGAACGCAAGGAAGGAAAGGCCGACGGCAAGTGCCTCATCGAAGCTCTTGACGCTATCCTCCAACCCAGCAGACCCACCGACAAGGCTCTCCGTCTTCCCCTTCAGGACGTCTACAAGATTGGTGGTATCGGAACTGTACCAGTTGGTCGTGTAGAAACTGGAGTCCTGAAGCCAGGTACTGTTGTAACATTCGCTCCTGCTGGACTCACAACTGAAGTTAAATCCGTTGAGATGCATCACGAAGCTCTCGTCGAAGCTGTTCCCGGTGACAACGTTGGTTTCAACGTAAAGAACGTATCAGTCAAGGAACTCCGTCGTGGATACGTCGCTGGTGACTCAAAGAACAACCCACCCAAGGGAGCCGCCGACTTCAATGCTCAG
KX.P.sp.[.EF1a]  TACTACGTTACCATCATCGACGCCCCGGGACACAGAGATTTCATCAAGAACATGATCACCGGTACGTCGCAGGCCGATTGTGCGGTGTTGATCGTAGCAGCAGGTACCGGAGAATTCGAGGCTGGTATCTCAAAGAACGGACAGACCCGAGAGCACGCGCTTCTCGCCTTCACTCTTGGAGTAAAGCAGCTCATCGTCGGAGTTAACAAAATGGACTCAACCGAGCCACCCTACTCCGAGGCACGTTTTGAGGAAATCAAGAAGGAAGTATCCTCTTACATCAAGAAAATCGGTTACAACCCTGCCGCCGTAGCCTTCGTTCCGATCTCAGGATGGCACGGAGACAACATGCTCGAACCATCTACCAAGATGGGATGGTTCAAGGGATGGGCCGTTGAGCGCAAGGAAGGAAAGGCCGACGGCAAGTGCCTCATCGAAGCTCTTGACGCTATCCTCCAACCCAGCAGACCCACCGACAAGGCTCTCCGTCTTCCCCTTCAGGATGTCTACAAGATTGGTGGTATCGGAACTGTACCAGTTGGTCGTGTAGAAACTGGAGTCCTGAAACCAGGTACTGTTGTAACATTCGCTCCTGCTGGACTCACAACTGAAGTTAAATCCGTTGAGATGCATCACGAAGCTCTCGTCGAAGCTGTTCCCGGTGACAACGTTGGTTTCAACGTAAAGAACGTATCAGTCAAGGAACTCCGTCGTGGATACGTCGCTGGTGACTCAAAGAACAACCCACCCAAGGGAGCTGCCGACTTCAATGCTCAG
M2.A.eit[.EF1a]  TACTACGTTACCATCATCGACGCCCCGGGACACAGAGATTTCATCAAGAACATGATCACCGGTACGTCGCAGGCCGATTGTGCGGTGTTGATCGTAGCCGCCGGTACCGGAGAATTCGAGGCTGGTATCTCCAAGAACGGACAGACCCGAGAGCACGCGCTTCTCGCCTTCACTCTTGGAGTCAAGCAGCTCATCGTCGGAGTCAACAAAATGGACTCCACCGAGCCACCATACTCCGAGGCCCGTTTCGAGGAAATCAAGAAGGAAGTGTCCTCGTACATCAAGAAGATCGGTTACAACCCAGCCGCCGTCGCCTTCGTTCCCATCTCAGGATGGCACGGAGACAACATGCTCGAGCCATCCACCAAGATGGGATGGTTCAAGGGATGGGCCGTCGAGCGCAAGGAAGGAAAGGCTGACGGCAAGTGCCTCATCGAAGCTCTTGACGCTATCCTCCAACCCAGCAGACCCACCGACAAGGCTCTCCGTCTTCCCCTTCAGGACGTCTACAAGATTGGTGGTATCGGAACGGTACCCGTTGGTCGTGTAGAAACTGGAGTCCTGAAGCCAGGTACTGTTGTAACATTCGCTCCTGCTGGACTCACCACTGAAGTTAAGTCCGTTGAGATGCACCACGAAGCTCTCACCGAAGCTGTTCCCGGTGACAACGTTGGTTTCAACGTAAAGAACGTCTCCGTCAAGGAACTCCGTCGTGGATACGTCGCTGGTGACTCAAAGAACAACCCACCYAAGGGAGCCGCCGACTTCAACGCTCAG
A5.A.amp[.EF1a]  TACTACGTCACCATCATCGACGCCCCGGGACACAGAGATTTCATCAAGAACATGATCACCGGTACGTCGCAGGCCGATTGTGCGGTGTTGATCGTAGCCGCCGGTACCGGAGAATTCGAGGCTGGTATCTCCAAGAACGGACAGACCCGAGAGCACGCGCTTCTCGCCTTCACTCTTGGAGTCAAGCAGCTCATCGTCGGAGTCAACAAAATGGACTCCACCGAGCCACCCTACTCCGAGGCCCGTTTCGAGGAAATCAAGAAGGAAGTGTCCTCCTACATCAAGAAGATCGGTTACAACCCAGCCGCCGTAGCCTTCGTCCCCATCTCAGGATGGCACGGAGACAACATGCTCGAGCCATCCACCAAGATGGGATGGTTCAAGGGATGGGCCGTCGAGCGCAAGGAAGGAAAGGCCGACGGCAAGTGCCTCATCGAAGCTCTTGACGCTATCCTCCAACCCAGCAGACCCACCGACAAGGCTCTCCGTCTTCCCCTTCAGGACGTCTACAAGATTGGTGGTATCGGAACGGTACCCGTTGGTCGTGTAGAAACTGGAGTCCTGAAGCCAGGTACTGTTGTAACATTCGCTCCTGCTGGACTCACCACTGAAGTCAAGTCAGTTGAGATGCACCACGAAGCTCTCACCGAAGCTGTTCCCGGTGACAACGTTGGTTTCAACGTAAAGAACGTCTCCGTCAAGGAACTCCGTCGTGGATACGTCGCTGGTGACTCAAAGAACAACCCACCCAAGGGAGCCGCCGACTTCAACGCTCAG
F4.A.lon[.EF1a]  TACTACGTTACCATCATCGACGCCCCGGGACACAGAGATTTCATCAAGAACATGATCACCGGTACGTCGCAGGCCGATTGTGCGGTGTTGATCGTAGCAGCCGGTACCGGAGAATTCGAGGCTGGTATCTCCAAGAACGGACAGACCCGAGAGCACGCGCTTCTCGCCTTCACTCTTGGAGTCAAGCAGCTCATCGTCGGAGTCAACAAAATGGACTCCACCGAGCCACCCTACTCCGAGGCCCGTTTCGAGGAAATCAAGAAGGAAGTGTCCTCGTACATCAAGAAGATCGGTTACAACCCAGCCGCCGTAGCATTCGTTCCCATCTCAGGATGGCACGGAGACAACATGCTCGAGCCATCCACCAAGATGGGATGGTTCAAGGGATGGGCCGTCGAGCGCAAGGAAGGAAAGGCTGACGGCAAGTGCCTCATCGAAGCTCTTGACGCTATCCTCCAACCCAGCAGACCCACCGACAAGGCTCTCCGTCTTCCCCTTCAGGATGTCTACAAGATTGGTGGTATCGGAACGGTACCCGTTGGTCGTGTAGAAACTGGAGTCCTGAAGCCAGGTACTGTTGTAACATTCGCTCCTGCTGGACTCACCACTGAAGTTAAGTCMGTTGAGATGCACCACGAAGCTCTTACCGAAGCTGTTCCCGGTGACAACGTTGGTTTCAACGTAAAGAACGTCTCCGTCAAGGAACTCCGTCGTGGATACGTCGCTGGTGACTCRAAGAACAACCCACCCAAGGGAGCCGCCGACTTCAACGCTCAG
D6.N.mel[.EF1a]  TACTACGTGACGATCATCGACGCCCCGGGACACAGAGATTTCATCAAGAACATGATCACCGGTACGTCGCAGGCCGATTGTGCGGTGTTGATCGTAGCCGCCGGTACAGGAGAGTTCGAGGCTGGTATCTCCAAGAACGGACAGACCCGCGAGCACGCGCTCCTCGCCTTCACTCTTGGAGTCAAGCAGCTCATCGTCGGAGTCAACAAAATGGACTCCACCGAGCCACCCTACTCTGAGGCCCGTTTCGAGGAAATCAAGAAGGAAGTGTCCTCCTACATCAAGAAGATCGGTTACAACCCGGCCGCCGTTGCCTTCGTTCCCATCTCCGGATGGCACGGAGACAACATGCTCGAGCCATCCACCAAAATGTCTTGGTTCAAGGGATGGGCCGTAGAGCGCAAGGAAGGAAAGGCTGACGGCAAGTGCCTCATCGAAGCTCTCGACGCTATCCTCCAACCCAGCAGACCCACCGACAAGGCTCTCCGTCTTCCCCTTCAGGACGTCTACAAGATTGGTGGTATCGGAACTGTACCGGTCGGTCGTGTAGAAACTGGAGTCCTGAAGCCAGGTACCGTTGTGACATTCGCTCCTGCTGGACTCACCACTGAAGTCAAGTCCGTTGAGATGCACCACGAAGCTCTCGTCGAAGCTGTTCCCGGTGACAACGTTGGTTTCAACGTAAAGAACGTCTCCGTCAAGGAACTCCGTCGTGGATACGTCGCTGGTGACTCAAAGAACAACCCACCCAAGGGAGCCGCCGACTTCAACGCTCAG
K8.N.lip[.EF1a]  TACTACGTTACGATCATCGACGCCCCGGGACACAGAGATTTCATCAAGAACATGATCACCGGTACGTCGCAGGCCGATTGTGCAGTGTTGATCGTAGCCGCCGGTACGGGAGAATTCGAGGCTGGTATCTCCAAGAACGGACAGACCCGCGAGCACGCGCTCCTCGCCTTCACTCTTGGAGTCAAGCAGCTCATCGTAGGAGTCAACAAAATGGACTCCACCGAGCCACCCTACTCTGAGGCCCGTTTCGAGGAAATCAAGAAGGAAGTGTCCTCCTACATCAAGAAGATTGGTTACAACCCAGCAGCTGTAGCCTTCGTTCCCATCTCAGGATGGCACGGAGACAACATGCTCGAGCCATCCACCAAAATGACATGGTTCAAGGGATGGGCCGTAGAGCGCAAGGAAGGAAAGGCCGACGGCAAGTGCCTCATCGAAGCTCTTGACGCTATCCTGCAACCCAGCAGACCCACCGACAAGGCTCTCCGTCTTCCCCTTCAGGACGTCTACAAGATTGGTGGTATCGGAACGGTACCAGTCGGTCGTGTAGAAACTGGAGTCCTGAAGCCAGGTACCGTCGTTACATTCGCTCCTGCTGGACTCACCACCGAAGTAAAGTCCGTTGAGATGCACCACGAAGCTCTCGTCGAAGCTGTTCCCGGTGACAACGTTGGTTTCAACGTAAAGAACGTCTCCGTCAAGGAACTCCGTCGTGGATACGTCGCTGGTGACTCAAAGAACAACCCACCCAAGGGAGCCGCCGACTTCAACGCTCAG
M1.N.mil[.EF1a]  TACTACGTGACGATCATCGACGCCCCGGGACACAGAGATTTCATCAAGAACATGATCACCGGTACGTCGCAGGCCGATTGTGCGGTGTTGATCGTAGCCGCCGGTACGGGAGAATTCGAGGCTGGTATCTCCAAGAACGGACAGACCCGAGAGCACGCGCTCCTCGCCTTCACCCTTGGAGTGAAGCAGCTCATCGTCGGAGTTAACAAAATGGACTCCACCGAGCCGCCCTACTCCGAGGCCCGTTTTGAGGAAATCAAGAAGGAAGTATCCTCGTACATCAAGAAGATCGGTTACAACCCAGCCGCCGTCGCATTCGTTCCCATCTCGGGATGGCACGGAGACAACATGCTCGAGCCGTCCACCAAGATGGGATGGTTCAAGGGATGGGCCGTCGAGCGCAAGGAAGGAAAGGCTGACGGCAAGTGCCTCATCGAAGCTCTTGACGCTATCCTACAACCCAGCAGACCCACCGACAAGGCTCTCCGTCTTCCCCTTCAGGATGTCTACAAGATTGGTGGTATCGGAACGGTACCAGTTGGTCGTGTAGAAACCGGAGTCCTGAAGCCAGGTACTGTCGTAACATTCGCTCCTGCTGGACTCACCACTGAAGTTAAGTCCGTTGAGATGCACCACGAAGCTCTCGTCGAAGCTGTTCCCGGTGACAACGTTGGTTTCAACGTAAAGAACGTCTCCGTCAAGGAACTCCGTCGTGGATACGTCGCTGGTGACTCAAAGAACAACCCACCCAAGGGAGCCGCCGACTTCAACGCTCAG
F5.N.rib[.EF1a]  TACTACGTGACGATCATCGACGCCCCGGGACACAGAGATTTCATCAAGAACATGATCACCGGTACGTCGCAGGCCGATTGTGCGGTGTTGATCGTAGCAGCCGGTACCGGAGAGTTCGAGGCTGGTATCTCCAAGAACGGACAGACCCGCGAGCACGCGCTTCTCGCCTTCACTCTTGGAGTCAAGCAGCTCATCGTAGGAGTCAACAAAATGGACTCCACCGAGCCACCCTACTCCGAGGCCCGTTTCGAGGAAATCAAGAAGGAAGTGTCCTCTTACATCAAGAAGATCGGTTACAACCCAGCCGCCGTCGCCTTCGTTCCCATCTCAGGATGGCACGGAGACAACATGCTCGAGCCGTCTACCAAAATGGGATGGTTCAAGGGATGGGCCGTCGAGCGCAAGGAAGGAAAGGCCGACGGCAAGTGCCTCATCGAAGCTCTTGACGCTATCCTCCAGCCCAGCAGACCCACCGACAAGGCTCTCCGTCTTCCCCTTCAGGACGTCTACAAGATTGGTGGTATCGGAACGGTACCCGTCGGTCGTGTAGAAACTGGAGTCCTGAAGCCAGGTACTGTTGTAACATTCGCTCCCGCTGGACTCACCACTGAAGTCAAGTCGGTTGAGATGCACCACGAAGCTCTCGTCGAAGCTGTTCCCGGTGACAACGTTGGTTTCAACGTAAAGAACGTCTCAGTCAAGGAACTCCGTCGTGGATACGTCGCTGGTGACTCAAAGAACAACCCACCCAAGGGAGCCGCCGACTTCAACGCTCAG
F6.P.tul[.EF1a]  TACTACGTCACGATCATCGACGCCCCGGGACACAGAGATTTCATCAAGAACATGATCACCGGTACGTCGCAGGCCGATTGTGCGGTGTTGATCGTAGCTGCCGGTACCGGAGAATTCGAGGCTGGTATCTCCAAGAACGGACAGACCCGTGAGCACGCGCTCCTCGCCTTCACTCTTGGAGTCAAGCAGCTCATCGTAGGAGTCAACAAAATGGACTCCACCGAGCCACCCTACTCAGAAGCTCGTTTCGAGGAAATCAAGAAGGAAGTATCCTCGTACATCAAGAAGATCGGTTACAACCCGGCCGCCGTTGCTTTCGTTCCCATCTCCGGATGGCACGGAGACAACATGCTTGAGCCATCCACCAAAATGGGATGGTTCAAGGGATGGGCCGTAGAACGCAAGGAAGGAAAGGCTGACGGCAAGTGCCTCATCGAAGCTCTTGACGCCATCCTCCAACCCAGCAGACCCACCGACAAGGCCCTCCGTCTTCCCCTTCAGGACGTCTACAAGATTGGTGGTATCGGAACTGTACCAGTCGGTCGTGTAGAAACCGGAGTCCTGAAGCCAGGTACCGTCGTTACTTTCGCTCCTGCCGGACTCACCACTGAAGTTAAGTCCGTCGAGATGCACCACGAAGCTCTCCAAGAAGCTGTTCCCGGTGACAACGTTGGTTTCAACGTAAAGAACGTCTCCGTCAAGGAACTTCGTCGTGGATACGTCGCTGGTGACTCAAAGAACAACCCACCCAAGGGAGCCGCCGACTTCAATGCTCAG
H9.L.imp[.EF1a]  TACTACGTCACCATCATCGACGCCCCGGGACACAGAGATTTCATCAAGAACATGATCACCGGTACGTCGCAGGCCGATTGTGCAGTGTTGATCGTAGCGGCCGGTACCGGAGAATTCGAGGCTGGTATCTCCAAGAACGGACAGACCCGCGAGCACGCGCTTCTCGCCTTCACTCTTGGAGTCAAGCAGCTGATCGTTGGAGTCAACAAAATGGACTCCACCGAGCCACCGTACTCCGAGGCCCGTTTTGAGGAAATCAAGAAGGAAGTGTCCTCATACATCAAGAAGATCGGTTACAACCCAGCCGCCGTTGCCTTCGTTCCCATCTCAGGATGGCACGGAGACAACATGCTCGAGCCATCTACCAAGATGGGATGGTTCAAGGGATGGGCTGTCGAGCGCAAGGAAGGAAAGGCTGACGGCAAGTGCCTCATCGAAGCTCTTGACGCTATCCTACAACCAAGCAGACCCACCGACAAGGCTCTCCGTCTTCCCCTTCAGGATGTCTACAAGATTGGTGGTATCGGAACGGTACCAGTTGGTCGTGTAGAAACTGGAGTCCTGAAACCAGGTACCGTTGTAACATTCGCTCCTGCTGGACTCACAACTGAAGTTAAGTCCGTTGAGATGCACCACGAAGCTCTCGTAGAAGCTGTTCCCGGTGACAACGTTGGTTTCAACGTTAAGAACGTATCCGTAAAGGAACTTCGTCGTGGATACGTCGCTGGTGACTCAAAGAACAACCCACCCAAGGGAGCCGCCGACTTCAACGCTCAG
C2.P.crf[.EF1a]  TACTACGTGACGATCATCGACGCCCCGGGACACAGAGATTTCATCAAGAACATGATCACCGGTACGTCGCAGGCCGATTGTGCGGTGTTGATCGTAGCCGCCGGTACCGGAGAATTCGAGGCTGGTATTTCTAAGAACGGACAGACCCGAGAGCACGCGCTCCTCGCCTTCACTCTTGGAGTTAAGCAGCTCATTGTTGGAGTGAACAAAATGGACTCCACCGAGCCACCCTACTCAGAGGCCCGTTTTGAGGAAATCAAGAAGGAAGTTTCCTCCTACATCAAGAAGATCGGTTACAACCCAGCCGCAGTTGCCTTCGTTCCCATCTCAGGATGGCACGGAGACAACATGCTCGAACCATCCACCAAAATGTCCTGGTTCAAGGGATGGGCCGTCGAGCGCAAGGAAGGAAAGGCTGACGGCAAGTGCCTCATCGAAGCTCTTGACGCTATCCTCCAACCCAGCAGACCCACCGACAAGGCTCTCCGTCTTCCCCTTCAGGACGTCTACAAGATTGGTGGTATCGGAACTGTACCAGTTGGTCGTGTAGAAACTGGAGTCCTGAAGCCAGGTACCGTTGTAACATTCGCTCCTGCTGGACTCACCACTGAAGTCAAGTCCGTTGAGATGCACCACGAAGCTCTCGTCGAAGCTGTTCCCGGTGACAACGTTGGTTTCAACGTAAAGAACGTCTCCGTCAAGGAACTSCGTCGTGGATACGTCGCTGGTGACTCAAAGAACAACCCACCCAAGGGAGCTGCCGACTTCAATGCTCAG
E9.P.tub[.EF1a]  TACTACGTGACGATCATCGACGCCCCGGGACACAGAGATTTCATCAAGAACATGATCACCGGTACGTCGCAGGCCGATTGTGCGGTGTTGATCGTAGCCGCCGGTACCGGAGAATTCGAGGCTGGTATTTCCAAGAATGGACAGACCCGAGAGCACGCGCTTCTCGCCTTCACTCTTGGAGTCAAGCAGCTCATCGTTGGAGTGAACAAAATGGACTCCACCGAGCCGCCATACTCTGAGGCCCGTTTTGAGGAAATCAAGAAGGAAGTTTCCTCCTACATCAAGAAGATCGGTTACAACCCAGCCGCCGTTGCCTTCGTTCCAATCTCAGGATGGCACGGAGACAACATGCTTGAACCATCCACCAAAATGTCCTGGTTCAAGGGATGGGCCGTAGAGCGCAAGGAAGGAAAGGCTGATGGCAAGTGCCTCATCGAAGCTCTTGACGCTATCCTACAACCCAGCAGACCCACCGACAAGGCTCTCCGTCTTCCCCTTCAGGACGTCTACAAGATTGGTGGTATCGGAACTGTACCAGTTGGTCGTGTAGAAACTGGAGTCCTGAAGCCAGGTACCGTTGTAACATTCGCTCCTGCTGGACTCACCACTGAAGTCAAGTCCGTTGAGATGCACCACGAAGCTCTCGTCGAAGCTGTTCCCGGTGACAACGTTGGTTTCAACGTAAAGAACGTCTCCGTTAAGGAACTCCGTCGTGGATACGTCGCTGGTGACTCAAAGAACAACCCACCCAAGGGAGCCGCCGACTTCAATGCTCAG
C3.P.dol[.EF1a]  TACTACGTGACGATCATCGACGCCCCGGGACACAGAGATTTCATCAAGAACATGATCACCGGTACGTCGCAGGCCGATTGTGCGGTGTTGATCGTAGCCGCCGGTACCGGAGAATTCGAGGCTGGTATTTCGAAGAACGGACAAACCCGAGAGCACGCGCTCCTCGCCTTCACTCTTGGAGTTAAGCAGCTGATCGTCGGAGTGAACAAAATGGACTCAACCGAGCCACCTTACTCAGAGGCCCGTTTTGAGGAAATCAAGAAGGAAGTTTCCTCATACATCAAGAAGATCGGTTACAACCCAGCCGCAGTTGCCTTCGTTCCAATCTCAGGATGGCACGGAGACAACATGCTCGAACCATCCACCAAAATGTCCTGGTTCAAGGGATGGGCCGTCGAGCGCAAGGAAGGAAAGGCTGACGGCAAGTGCCTCATCGAAGCTCTTGACGCTATCCTCCAACCCAGCAGACCCACCGACAAGGCTCTCCGTCTTCCCCTTCAGGATGTCTACAAGATTGGTGGTATCGGAACTGTACCAGTTGGTCGTGTAGAAACTGGAGTCCTGAAGCCAGGTACCGTTGTAACATTCGCTCCTGCTGGACTCACCACTGAAGTCAAGTCCGTTGAGATGCATCACGAAGCTCTCGTCGAAGCTGTTCCCGGTGACAACGTTGGTTTCAACGTTAAGAACGTCTCCGTCAAGGAACTCCGTCGTGGATACGTCGCTGGTGACTCAAAGAACAACCCACCCAAGGGAGCCGCCGACTTCAATGCTCAG
C4.P.bri[.EF1a]  TACTACGTGACGATCATCGACGCCCCGGGACACAGAGATTTCATCAAGAACATGATCACCGGTACGTCGCAGGCCGATTGTGCGGTGTTGATCGTAGCCGCAGGTACCGGAGAATTCGAGGCTGGTATTTCGAAGAACGGACAGACCCGAGAGCACGCGCTCCTCGCCTTCACTCTTGGAGTTAAGCAGCTGATCGTCGGAGTGAACAAAATGGACTCAACCGAGCCACCCTACTCAGAGGCCCGTTTTGAGGAAATCAAGAAGGAAGTTTCCTCCTACATCAAGAAGATCGGTTACAACCCAGCCGCAGTTGCATTCGTTCCCATCTCAGGATGGCACGGAGACAACATGCTCGAACCATCCACCAAAATGTCCTGGTTCAAGGGATGGGCCGTAGAGCGCAAGGAAGGAAAGGCTGACGGCAAATGCCTCATCGAAGCTCTTGACGCTATCCTCCAACCCAGCAGACCCACCGACAAGGCTCTCCGTCTTCCCCTTCAGGACGTCTACAAGATTGGTGGTATCGGAACTGTACCAGTTGGTCGTGTAGAGACTGGAGTCCTGAAGCCAGGTACCGTTGTAACATTCGCTCCTGCTGGACTCACCACTGAAGTCAAGTCCGTTGAGATGCACCACGAAGCTCTCGTCGAAGCTGTTCCCGGTGACAACGTTGGTTTCAACGTTAAGAACGTCTCCGTCAAGGAACTCCGTCGTGGATACGTCGCTGGTGACTCAAAGAACAACCCACCCAAGGGAGCCGCAGACTTCAATGCTCAG
AX.P.pus[.EF1a]  TACTACGTGACGATCATCGACGCCCCGGGACACAGAGATTTCATCAAGAACATGATCACCGGTACGTCGCAGGCCGATTGTGCGGTGTTGATCGTAGCCGCCGGTACCGGAGAATTCGAGGCTGGTATTTCGAAGAACGGACAGACCCGAGAGCACGCGCTCCTCGCCTTCACTCTCGGAGTTAAGCAGCTGATCGTTGGAGTGAACAAAATGGACTCAACCGAGCCACCCTACTCAGAGGCCCGTTTTGAGGAAATCAAGAAGGAAGTCTCCTCCTACATCAAGAAGATCGGTTACAACCCAGCCGCCGTTGCCTTCGTTCCCATCTCAGGATGGCACGGAGACAACATGCTCGAACCATCCACCAAAATGTCCTGGTTCAAGGGATGGGCTGTTGAGCGCAAGGAAGGAAAGGCTGACGGCAAGTGCCTCATCGAAGCTCTCGACGCTATCCTCCAACCCAGCAGACCCACCGACAAGGCTCTCCGTCTTCCCCTTCAGGACGTCTACAAGATCGGTGGTATCGGAACTGTACCAGTTGGTCGTGTAGAAACTGGAGTCCTGAAGCCAGGTACCGTCGTAACATTCGCTCCTGCTGGACTCACCACCGAAGTAAAGTCCGTTGAGATGCACCACGAAGCTCTCGTCGAAGCTGTTCCCGGTGACAACGTTGGTTTCAACGTTAAGAACGTCTCCGTCAAGGAACTCCGTCGTGGATACGTCGCTGGTGACTCAAAGAACAACCCACCCAAGGGAGCCGCCGACTTCAATGCTCAG
C5.P.aes[.EF1a]  TACTACGTGACGATCATCGACGCCCCGGGACACAGAGATTTCATCAAGAACATGATCACCGGTACGTCGCAGGCCGATTGTGCGGTGTTGATCGTAGCCGCCGGTACCGGAGAATTCGAGGCTGGTATTTCGAAGAACGGACAGACCCGAGAGCACGCGCTCCTCGCCTTCACTCTTGGAGTTAAGCAGCTGATCGTTGGAGTGAACAAAATGGACTCRACCGAGCCACCCTACTCAGARGCCCGTTTTGAGGAAATCAARAAGGAAGTCTCCTCCTACATCAAGAAGATCGGTTACAACCCAGCCGCCGTTGCCTTCGTTCCCATCTCAGGATGGCACGGAGACAACATGCTCGAACCATCCACCAAAATGTCCTGGTTCAAGGGATGGGCCGTAGAGCGCAAGGAAGGAAAGGCTGACGGCAAGTGCCTCATCGAAGCTCTCGACGCTATCCTCCAACCCAGCAGACCCACCGACAAGGCTCTCCGTCTTCCCCTTCAGGACGTCTACAAGATCGGTGGTATCGGAACTGTACCAGTTGGTCGTGTAGAAACTGGAGTCCTGAAGCCAGGTACCGTTGTAACATTCGCTCCTGCTGGACTCACCACTGAAGTAAAGTCCGTTGAGATGCACCACGAAGCTCTCGTCGAAGCTGTTCCCGGTGACAACGTTGGTTTCAACGTTAAGAACGTCTCCGTCAAGGAACTCCGTCGTGGATACGTCGCTGGTGACTCAAAGAACAACCCACCCAAGGGAGCCGCCGACTTCAATGCTCAG
C7.P.her[.EF1a]  TACTACGTGACGATCATCGACGCCCCGGGACACAGAGATTTCATCAAGAACATGATCACCGGTACGTCGCAGGCCGATTGTGCGGTGTTGATCGTAGCCGCCGGTACSGGAGAATTCGAGGCTGGTATTTCGAAGAACGGACAGACCCGAGAGCACGCGCTCCTCGCYTTCACTCTTGGAGTTAAGCAGCTGATCGTTGGAGTGAACAAAATGGACTCRACCGAGCCACCCTACTCAGAGGCCCGTTTTGAGGAAATCAAGAAGGAAGTCTCCTCCTACATCAAGAAGATCGGTTACAACCCAGCCGCCGTTGCCTTCGTTCCCATCTCAGGATGGCACGGAGACAACATGCTCGAACCATCCACCAAAATGTCCTGGTTCAAGGGATGGGCCGTAGAGCGCAAGGAAGGAAAGGCTGACGGCAAGTGCCTCATCGAAGCTCTCGACGCTATCCTCCAACCCAGCAGACCCACCGACAAGGCTCTCCGTCTTCCCCTTCAGGACGTCTACAAGATCGGTGGTATCGGAACTGTACCAGTTGGTCGTGTAGAAACTGGAGTCCTGAAGCCAGGTACCGTTGTAACATTCGCTCCTGCTGGACTCACCACTGAAGTAAAGTCCGTTGAGATGCACCACGAAGCTCTCGTCGAAGCTGTTCCCGGTGACAACGTTGGTTTCAACGTTAAGAACGTCTCCGTCAAGGAACTCCGTCGTGGATACGTCGCTGGTGACTCAAAGAAYAACCCACCCAAGGGAGCCGCCGACTTCAATGCTCAG
C8.E.atr[.EF1a]  TACTACGTGACGATCATCGACGCCCCGGGACACAGAGATTTCATCAAGAACATGATCACCGGTACGTCGCAGGCCGATTGTGCGGTGTTGATCGTAGCCGCCGGTACCGGAGAATTCGAGGCTGGTATTTCGAAGAACGGACAGACCCGAGAGCACGCGCTCCTCGCCTTCACTCTTGGAGTTAAGCAGCTCATCGTTGGAGTGAACAAAATGGACTCGACCGAGCCGCCCTACTCGGAGGCCCGTTTTGAGGAAATCAAGAAGGAAGTCTCCTCCTACATCAAGAAGATCGGTTACAACCCAGCCGCCGTTGCCTTCGTTCCCATCTCAGGATGGCACGGAGACAACATGCTCGAACCATCCACCAAAATGTCCTGGTTCAAGGGATGGGCCGTAGAGCGCAAGGAAGGAAAGGCTGACGGCAAGTGCCTCATCGAAGCTCTCGACGCTATCCTCCAACCCAGCAGACCCACCGACAAGGCTCTCCGTCTTCCCCTTCAGGACGTCTACAAGATCGGTGGTATCGGAACTGTACCGGTTGGTCGTGTAGAAACTGGAGTCCTGAAGCCAGGTACCGTTGTAACATTCGCTCCTGCTGGACTCACCACCGAAGTAAAGTCCGTTGAGATGCACCACGAAGCTCTCGTCGAGGCTGTTCCCGGTGACAACGTTGGTTTCAACGTAAAGAACGTCTCCGTCAAGGAACTCCGTCGCGGATACGTCGCCGGTGACTCAAAGAACAACCCACCCAAGGGAGCCGCCGACTTCAATGCTCAG
T2.E.lan[.EF1a]  TACTACGTGACGATCATCGACGCCCCGGGACACAGAGATTTCATCAAGAACATGATCACCGGTACGTCGCAGGCCGATTGCGCGGTGTTGATCGTAGCCGCCGGTACCGGAGAATTCGAGGCTGGTATTTCGAAGAACGGACAGACCCGAGAGCACGCGCTCCTCGCCTTCACTCTTGGAGTTAAGCAGCTCATCGTTGGAGTGAACAAAATGGACTCGACCGAGCCGCCCTACTCAGAGGCCCGTTTTGAGGAAATCAAGAAGGAAGTCTCCTCCTACATCAAGAAGATCGGTTACAACCCAGCCGCCGTTGCCTTCGTTCCCATCTCAGGATGGCACGGAGACAACATGCTCGAACCATCCACCAAAATGTCCTGGTTCAAGGGATGGGCCGTAGAGCGCAAGGAAGGAAAGGCTGACGGCAAGTGCCTCATCGAAGCTCTCGACGCTATCCTCCAGCCCAGCAGACCCACCGACAAGGCTCTCCGTCTTCCCCTTCAGGACGTCTACAAGATCGGTGGTATCGGAACTGTACCGGTTGGTCGTGTAGAAACTGGAGTCCTGAAGCCAGGTACCGTTGTAACATTCGCTCCTGCTGGACTCACCACTGAAGTAAAGTCCGTTGAGATGCACCACGAAGCTCTCGTCGAGGCTGTTCCCGGTGACAACGTTGGTTTCAACGTAAAGAACGTCTCCGTCAAGGAACTCCGTCGCGGATACGTCGCCGGTGACTCAAAGAACAACCCACCCAAGGGAGCCGCCGACTTCAATGCTCAG
CX.E.ven[.EF1a]  TACTACGTGACGATCATCGACGCCCCGGGACACAGAGATTTCATCAAGAACATGATCACCGGTACGTCGCAGGCCGATTGTGCGGTGTTGATCGTAGCCGCCGGTACCGGAGAATTCGAGGCTGGTATTTCGAAGAACGGACAGACCCGAGAGCACGCGCTCCTCGCCTTCACTCTTGGAGTTAAGCAGCTCATCGTTGGAGTGAACAAAATGGACTCGACCGAGCCGCCCTACTCAGAGGCCCGTTTTGAGGAAATCAAGAAGGAAGTCTCCTCCTACATCAAGAAGATCGGTTACAACCCAGCCGCCGTTGCCTTCGTTCCCATCTCAGGATGGCACGGAGACAACATGCTCGAACCATCCACCAAAATGTCCTGGTTCAAGGGATGGGCCGTAGAGCGCAAGGAAGGAAAGGCTGACGGCAAGTGCCTCATCGAAGCTCTCGACGCTATCCTCCAACCCAGCAGACCCACCGACAAGGCTCTCCGTCTTCCCCTTCAGGACGTCTACAAGATCGGTGGTATCGGAACTGTACCGGTTGGTCGTGTAGAAACTGGAGTCCTGAAGCCAGGTACCGTTGTAACATTCGCTCCTGCTGGACTCACCACTGAAGTAAAGTCCGTTGAGATGCACCACGAAGCTCTCGTCGAGGCTGTTCCCGGTGACAACGTTGGTTTCAACGTAAAGAACGTCTCCGTCAAGGAACTCCGTCGCGGATACGTCGCCGGTGACTCAAAGAACAACCCACCCAAGGGAGCCGCCGACTTCAATGCTCAG
E5.S.com[.EF1a]  TACTACGTCACCATCATTGATGCCCCAGGACACAGAGATTTCATCAAGAACATGATCACTGGTACGTCGCAGGCCGATTGTGCGGTATTGATCGTTGCTGCCGGTACTGGAGAATTCGAAGCTGGTATTTCCAAGAACGGTCAGACCCGTGAACACGCACTTCTCGCTTTCACTCTTGGAGTCAAGCAACTTATCGTTGGAGTCAACAAAATGGACTCCACTGAACCACCCTACTCTGAAGCTCGTTTCGAAGAAATCAAGAAGGAAGTCTCCTCATACATCAAGAAGATCGGTTACAACCCAGCCGCCGTTGCTTTCGTTCCCATCTCTGGATGGCACGGAGACAACATGCTTGAGCCATCCACCAAGATGGGATGGTTCAAGGGATGGGCTGTTGAGCGCAAGGAAGGTAAAGCTGACGGCAAGTGCCTCATTGAAGCTCTTGACGCTATCCTGCCACCCAGCAGACCCACTGACAAGGCTCTCCGTCTTCCCCTTCAGGACGTCTACAAGATTGGTGGTATCGGAACTGTACCAGTTGGTCGTGTAGAAACTGGAGTCTTGAAGCCAGGTACTGTTGTTACATTCGCTCCTGCTGGACTCACCACTGAAGTTAAGTCCGTGGAGATGCACCACGAAGCTCTAGTTGAAGCCGTTCCCGGTGACAACGTTGGTTTTAACGTAAAGAACGTCTCCGTCAAGGAACTCCGTCGTGGATACGTTGCCGGTGACTCTAAGAACAACCCACCCAAGGGCGCTGCTGACTTCAACGCTCAG
J3.S.nig[.EF1a]  TACTACGTAACGATCATCGACGCCCCGGGACACAGAGATTTCATCAAGAACATGATCACCGGTACGTCGCAGGCCGATTGTGCGGTGTTGATCGTTGCCGCCGGTACGGGAGAATTCGAGGCTGGTATTTCGAAGAACGGACAGACCCGCGAGCACGCGCTACTCGCCTTCACTCTTGGAGTGAAACAGCTCATCGTCGGAGTCAACAAAATGGACTCCACCGAGCCGCCGTACTCCGAAGCTCGTTTCGAGGAAATCAAGAAGGAAGTATCTTCCTACATCAAGAAGATCGGTTACAACCCGTCCGCCGTTGCTTTCGTTCCAATCTCAGGATGGCACGGAGACAACATGCTCGAACCGTCCACCAAAATGGGATGGTTCAAGGGATGGGCCGTCGAACGCAAGGAAGGAAAGGCCGACGGCAAGTGCCTCATCGAAGCTCTTGACGCCATCCTGCCGCCCAGCAGACCCACCGACAAGGCTCTCCGTCTTCCCCTTCAGGACGTCTACAAGATTGGTGGTATCGGAACGGTACCAGTTGGTCGTGTAGAAACCGGAGTCCTGAAGCCAGGTACCGTTGTGACGTTCGCTCCCGCCGGACTGACGACTGAAGTTAAGTCAGTCGAGATGCATCACGAAGCTCTCGTCGAAGCCGTTCCCGGCGACAACGTTGGTTTCAACGTAAAGAACGTATCCGTCAAGGAACTCCGTCGTGGATACGTAGCTGGTGACTCGAAGAACAACCCACCCAAGGGAGCTGCCGACTTCAACGCTCAG
H2.M.mon[.EF1a]  TACTACGTAACGATCATCGACGCTCCGGGACACAGAGATTTCATCAAGAACATGATCACTGGTACGTCGCAGGCCGATTGTGCGGTGTTGATCGTAGCTGCCGGTACCGGAGAATTCGAGGCTGGTATTTCCAAGAACGGACAAACCCGCGAGCACGCGCTTCTTGCCTTCACTCTTGGAGTCAAGCAGCTCATCGTTGGTGTCAACAAGATGGACTCCACCGAGCCACCATACTCCGAAGCCCGTTTCGAGGAAATCAAGAAGGAAGTATCCTCCTACATCAAGAAGATCGGTTACAACCCAGCCTGTGTTGCTTTCGTTCCCATCTCTGGATGGCACGGAGACAACATGCTTGAGCCATCTACCAAAATGGGATGGTTCAAGGGATGGGCTGTCGAACGCAAGGAAGGAAAGGCTGACGGCAAGTGCCTCATCGAAGCTCTTGACGCTATCCTGCCACCCAGCAGACCSACCGACAAGGCTCTCCGTCTTCCCCTTCAGGACGTCTACAAGATTGGTGGTATCGGAACGGTACCAGTTGGTCGTGTAGAAACTGGAGTCCTGAAGCCAGGTACTGTTGTAACATTCGCTCCTGCCGGACTCACAACTGAAGTAAAGTCCGTTGAGATGCATCACGAAGCTCTCGTCGAAGCTGTTCCCGGTGACAACGTTGGTTTCAACGTAAAGAACGTCTCCGTCAAGGAACTTCGTCGTGGATACGTAGCTGGTGACTCAAAGAACAACCCACCCAAGGGAGCTGCCGACTTCAACGCTCAG
K7.P.eri[.EF1a]  TACTACGTTACGATCATCGACGCCCCGGGACACAGAGATTTCATCAAGAACATGATCACCGGAACGTCGCAGGCCGATTGCGCGGTGTTGATCGTTGCCGCAGGTACCGGAGAATTCGAGGCTGGTATTTCCAAGAACGGACAGACCCGCGAACACGCGCTTCTCGCCTTCACTCTTGGAGTAAAGCAGCTCATCGTTGGAGTAAACAAAATGGACTCCACCGAGCCGCCGTACTCCGAAGCTCGTTTCGAGGAAATCAAGAAGGAAGTATCCTCGTACATCAAGAAGATCGGTTACAACCCAGCCGCCGTTGCTTTCGTTCCAATCTCAGGATGGCACGGAGACAACATGCTCGAACCGTCAACCAAAATGGGATGGTTCAAGGGATGGGCTGTCGAACGCAAGGAAGGAAAGGCCGACGGCAAGTGCCTCATCGAAGCTCTTGACGCTATCCTGCCACCCAGCAGACCCACCGACAAGGCTCTACGTCTTCCCCTTCAGGACGTCTACAAGATTGGTGGTATCGGAACKGTACCGGTTGGTCGTGTAGAAACCGGAGTTCTGAAGCCAGGTACCGTCGTAACATTCGCTCCTGCGGGACTCACAACCGAAGTAAAGTCCGTCGAGATGCATCACGAAGCTCTCGTCGAAGCCGTACCCGGYGATAACGTTGGTTTCAACGTGAAGAACGTRTCCGTCAAGGAACTCCGTCGTGGATACGTAGCCGGTGACTCAAAGAACAACCCACCCAAGGGAGCTGCCGACTTCAACGCTCAG
M6.P.gen[.EF1a]  TACTACGTAACGATCATCGACGCCCCGGGACACAGAGATTTCATCAAGAACATGATCACCGGAACGTCGCAGGCCGATTGTGCGGTGTTGATCGTAGCTGCCGGTACCGGAGAGTTCGAGGCTGGTATTTCCAAGAACGGACAGACCCGCGAGCACGCGCTCCTCGCCTTCACTCTTGGAGTCAAGCAGCTCATCGTTGGAGTCAACAAAATGGACTCCACCGAGCCACCATACTCCGAAGCTCGTTTCGAGGAAATCAAGAAGGAAGTATCCTCCTACATCAAGAAGATCGGTTACAACCCAGCCGCCGTTGCTTTCGTTCCCATCTCCGGATGGCACGGAGACAACATGCTTGAGCCATCTACCAAAATGGGATGGTTCAAGGGATGGGCTGTCGAACGCAAGGAAGGAAAGGCTGACGGCAAGTGCCTCATCGAAGCTCTTGACGCTATCCTGCCACCCAGCAGACCCACCGACAAGGCCCTCCGTCTTCCCCTTCAGGACGTCTACAAGATTGGTGGTATCGGAACGGTACCAGTTGGTCGTGTAGAAACTGGAGTCCTGAAGCCAGGTACCGTTGTAACATTCGCTCCTGCTGGACTCACAACTGAAGTCAAGTCCGTCGAGATGCATCACGAAGCTCTCGTCGAAGCCGTTCCCGGCGACAACGTTGGTTTCAACGTAAAGAACGTCTCCGTCAAGGAACTTCGTCGTGGATACGTAGCTGGTGACTCGAAGAACAACCCACCCAAGGGAGCTGCCGACTTCAACGCTCAG
M5.P.Lyg[.EF1a]  TACTACGTGACGATCATCGACGCACCGGGACACAGAGATTTCATCAAGAACATGATCACCGGAACGTCCCAGGCCGATTGCGCGGTGTTGATCGTTGCCGCTGGTACCGGAGAATTCGAAGCTGGTATTTCCAAGAACGGACAGACCCGAGAGCACGCGCTACTCGCCTTCACTCTTGGAGTGAAACAGCTCATCGTCGGAGTCAACAAAATGGACTCAACCGAGCCGCCGTACTCCGAAGCTCGTTTCGAGGAAATCAAGAAGGAAGTGTCCTCGTACATCAAGAAGATCGGTTACAACCCAGCCGCCGTTGCTTTCGTTCCCATCTCAGGATGGCACGGAGACAACATGCTCGAACCATCCACCAAAATGGGATGGTTCAAGGGATGGGCCGTCGAACGCAAGGAAGGAAAGGCCGACGGCAAGTGCCTCATCGAAGCTCTTGACGCCATCCTGCCGCCGAGCAGACCCACCGACAAGGCTCTCCGTCTTCCCCTTCAGGACGTCTACAAGATTGGTGGTATCGGAACGGTACCAGTCGGTCGTGTAGAAACCGGAGTCATCAAGCCAGGTACCGTTGTAACATTCGCTCCCGCCGGACTAACGACTGAAGTCAAGTCAGTCGAGATGCATCACGAAGCTCTCGTCGAAGCCGTACCCGGCGACAACGTTGGTTTCAACGTAAAGAACGTATCGGTCAAGGAACTCCGTCGTGGATACGTAGCTGGTGACTCAAAGAACAACCCACCCAAGGGAGCTGCCGACTTCAACGCTCAG
F2.P.abi[.EF1a]  TACTACGTCACGATCATCGACGCCCCGGGACACAGAGATTTCATCAAGAACATGATCACCGGAACGTCGCAGGCCGATTGTGCTGTGTTGATCGTAGCCGCCGGTACCGGAGAATTCGAGGCTGGTATTTCCAAGAACGGACAGACCCGAGAGCACGCGCTACTCGCCTTCACTCTTGGAGTAAAGCAGCTCATCGTCGGAGTGAACAAAATGGACTCCACCGAGCCGCCATACTCCGAAGCTCGTTTCGAGGAAATCAAGAAGGAAGTATCGTCCTACATCAAGAAGATCGGTTACAATCCGGCCGCCGTTGCTTTCGTTCCCATCTCAGGATGGCACGGAGACAACATGCTTGAACCGTCCACCAAAATGGGATGGTTCAAGGGATGGGCTGTCGAACGTAAGGAAGGAAAGGCCGACGGCAAGTGCCTCATCGAAGCTCTTGACGCCATCCTGCCACCCAGCAGACCCACCGACAAGGCTCTCCGTCTTCCCCTTCAGGATGTCTACAAGATTGGTGGTATCGGAACGGTACCAGTTGGTCGTGTAGAAACCGGAGTCCTGAAGCCAGGTACCGTTGTGACRTTCGCTCCCGCCGGACTAACGACTGAAGTAAAGTCAGTCGAGATGCATCACGAAGCTCTCGTCGAAGCCGTTCCCGGCGACAACGTTGGTTTCAACGTAAAGAACGTATCCGTCAAGGAACTCCGTCGTGGATACGTAGCCGGTGACTCGAAGAACAACCCACCCAAGGGAGCTGCCGACTTCAACGCTCAG
M4.P.alp[.EF1a]  TACTACGTTACGATCATCGACGCCCCGGGACACAGAGATTTCATCAAGAACATGATCACCGGAACGTCGCAGGCCGATTGCGCTGTGTTGATCGTAGCAGCAGGTACAGGAGAATTCGAGGCTGGTATTTCCAAGAACGGACAGACCCGCGAACACGCGCTACTCGCCTTCACTCTTGGAGTCAAGCAGCTCATCGTCGGAGTTAACAAAATGGACTCGACCGAGCCACCGTATTCCGAAGCTCGTTTCGAAGAAATCAAGAAGGAAGTATCCTCCTACATCAAGAAGATCGGTTACAACCCAGCCGCCGTAGCTTTCGTTCCAATCTCAGGATGGCACGGAGACAACATGCTTGAGCCGTCAACCAAAATGGGATGGTTCAAGGGATGGGCTGTCGAACGCAAGGAAGGAAAGGCCGACGGCAAGTGCCTCATCGAAGCTCTTGACGCCATCCTGCCGCCCAGCAGACCYACCGACAAGGCTCTCCGTCTTCCCCTCCAGGACGTCTACAAGATTGGTGGTATCGGAACGGTACCAGTTGGTCGTGTAGAAACCGGAGTCATTAAGCCAGGTACCGTTGTAACATTCGCTCCTGCCGGACTAACGACTGAAGTAAAGTCAGTCGAGATGCATCACGAAGCTCTCCTAGAAGCCGTTCCCGGCGACAACGTTGGTTTCAACGTAAAGAACGTATCAGTCAAGGAACTCCGTCGTGGATACGTAGCCGGTGACTCGAAGAACAACCCACCCAAGGGAGCTGCCGACTTCAACGCTCAG
F3.P.coa[.EF1a]  TACTACGTAACGATCATCGACGCCCCGGGACACAGAGATTTCATCAAGAACATGATCACCGGAACGTCGCAGGCCGATTGTGCGGTGTTGATCGTAGCCGCCGGTACCGGAGAGTTCGAGGCTGGTATTTCCAAGAACGGACAGACCCGCGAGCAYGCGCTCCTCGCCTTCACTCTTGGAGTCAAGCAGCTCATCGTCGGAGTAAACAAAATGGATTCGACSGAGCCGCCGTACTCCGAATCTCGTTTCGAAGAAATCAAGAAGGAAGTATCCTCCTACATCAAGAAGATCGGTTACAACCCGGCCGCCGTTGCTTTCGTTCCCATCTCAGGATGGCACGGAGACAACATGCTTGAGCCCTCCAGCAAAATGGGATGGTTCAAGGGATGGGCTGTCGAACGCAAGGAAGGAAAGGCCGACGGCAAGTGCCTCATCGAAGCTCTTGACGCTATCCTGCCGCCCAGCAGACCCACCGACAAGGCTCTCCGTCTTCCCCTTCAGGACGTCTACAAGATTGGTGGTATCGGAACGGTACCAGTTGGTCGTGTAGAAACCGGAGTCCTGAAGCCAGGTACCGTTGTAACATTCGCTCCTGCTGGACTCACAACTGAAGTCAAGTCCGTCGAGATGCATCACGAAGCTCTCGTCGAAGCCGTTCCCGGCGACAACGTTGGTTTCAACGTAAAGAACGTCTCCGTCAAGGAACTCCGTCGTGGATACGTAGCTGGTGACTCAAAGAACAACCCACCCAARGGAGCYGCCGACTTCAACGCTCAG
K9.P.chl[.EF1a]  TACTACGTAACGATCATCGACGCCCCGGGACACAGAGATTTCATCAAGAACATGATCACYGGTACGTCGCAGGCCGATTGTGCGGTGTTGATCGTAGCTGCCGGTACCGGAGAATTCGAGGCTGGTATTTCCAAGAACGGACAGACCCGCGAGCACGCGCTTCTCGCCTTCACTCTTGGAGTCAAGCAGCTCATTGTCGGAGTCAACAAAATGGACTCCACCGAGCCACCATACTCTGAAGCTCGTTTCGAGGAAATCAAGAAGGAAGTATCCTCCTACATCAAGAAGATCGGTTACAACCCAGCCGCCGTTGCTTTCGTTCCCATCTCTGGATGGCACGGAGACAACATGCTTGAGCCATCTACCAAAATGGGATGGTTCAAGGGATGGGCCGTCGAACGCAAGGAAGGAAAGGCTGACGGCAAGTGCCTCATCGAAGCTCTTGACGCTATCCTCCCACCCAGCAGACCCACCGACAAGGCTCTCCGTCTTCCCCTTCAGGACGTCTACAAGATTGGTGGTATCGGAACGGTACCAGTTGGTCGTGTAGAAACTGGAGTCTTGAAGCCAGGTACTGTTGTAACATTCGCTCCTGCTGGACTCACAACTGAAGTAAAATCAGTTGAGATGCATCACGAAGCTCTYGTCGAAGCTGTTCCCGGTGACAACGTTGGTTTCAACGTAAAGAACGTCTCCGTCAAGGAACTTCGTCGTGGATACGTAGCTGGTGACTCAAAGAACAACCCACCCAAGGGAGCTGCCGACTTCAACGCTCAG
L9.N.lit[.EF1a]  TACTACGTAACCATCATCGACGCTCCGGGACACAGAGATTTCATCAAGAACATGATCACCGGTACGTCGCAGGCCGATTGTGCAGTGTTGATCGTAGCTGCCGGTACCGGAGAATTCGAGGCTGGTATTTCCAAGAACGGACAGACCCGCGAGCACGCGCTCCTCGCCTTCACTCTTGGAGTCAAGCAGCTCATTGTCGGAGTTAACAAAATGGACTCCACCGAGCCACCCTACTCCGAGGCTCGTTTCGAGGAAATCAAGAAGGAAGTATCGTCCTACATCAAGAAGATCGGTTATAACCCAGCCGCTGTTGCCTTCGTTCCCATCTCAGGATGGCACGGAGATAACATGCTTGAACCATCAACCAAAATGGGATGGTTCAAGGGATGGGCTGTCGAGCGCAAGGAAGGAAAGGCTGACGGCAAGTGCCTCATCGAAGCTCTTGACGCTATCCTGCCACCCAGCAGACCCACCGACAAGGCTCTCCGTCTTCCCCTTCAGGATGTCTACAAGATTGGTGGTATCGGAACGGTACCAGTTGGTCGTGTAGAAACTGGAGTCCTGAAGCCAGGTACTGTTGTAACATTCGCTCCTGCTGGACTCACAACTGAAGTAAAGTCCGTTGAGATGCACCACGAAGCTCTCGTCGAAGCTGTTCCCGGTGACAACGTTGGTTTCAACGTAAAGAACGTCTCAGTCAAGGAACTCCGTCGTGGATTCGTAGCTGGTGACTCAAAGAACAACCCACCCAAGGGAGCCGCCGACTTCAACGCTCAG
H8.S.ann[.EF1a]  TACTACGTCACGATCATCGACGCCCCGGGACACAGAGATTTCATCAAGAACATGATCACTGGAACGTCGCAGGCCGATTGCGCAGTGTTAATCGTAGCTGCCGGTACTGGAGAGTTTGAGGCTGGTATTTCTAAGAACGGTCAGACGCGCGAGCATGCGCTCCTTGCCTTTACTCTTGGAGTTAAGCAGCTGATCGTCGGAGTCAACAAAATGGACTCCACCGAGCCACCCTACTCCGAGTCTCGTTTTGAGGAAATCAAGAAGGAAGTCTCATCGTACATCAAGAAGATCGGTTACAACCCTGCCGCCGTTGCCTTCGTTCCTATCTCTGGATGGCACGGAGACAACATGCTCGAGCCTTCCACCAAAATGGGATGGTTTAAGGGATGGGCTGTTGAGCGTAAGGAAGGCAAGGCTGACGGCAAATGCCTCATCGAAGCTCTCGACGCTATCCTGCCACCCAGCAGACCCACCGACAAGGCTCTTCGTCTTCCCCTTCAGGACGTCTACAAGATTGGTGGTATCGGAACGGTACCAGTTGGTCGTGTAGAAACTGGAGTCCTGAAACCAGGTACTGTCGTAACATTCGCTCCTGCTGGACTCACCACTGAAGTAAAGTCCGTCGAGATGCACCACGAAGCTCTCGTCGAAGCCGTTCCCGGTGACAACGTCGGTTTCAACGTAAAGAACGTCTCTGTCAAGGAACTCCGTCGTGGATACGTTGCCGGTGATTCAAAGAACAACCCACCCAAGGGCGCTGCCGACTTTACCGCTCAG
N2.F.cre[.EF1a]  TACTATGTCACGATCATCGACGCCCCAGGACACAGAGATTTCATCAAGAACATGATCACTGGAACGTCGCAGGCCGATTGTGCTGTGTTGATCGTAGCTGCCGGTACCGGAGAGTTCGAGGCTGGTATTTCCAAGAACGGACAGACCCGCGAGCACGCGCTTCTCGCCTTCACTCTTGGAGTCAAGCAGCTCATCGTCGGAGTCAACAAAATGGACTCCACCGAGCCACCCTACTCCGAGGCTCGTTTCGAGGAAATCAAGAAGGAAGTATCCTCGTACATCAAGAAGATCGGTTACAACCCAGCCGCCGTTGCCTTCGTTCCCATCTCCGGATGGCACGGAGACAACATGCTTGAACCCTCCACCAAAATGGGATGGTTCAAGGGATGGGCTGTCGAACGCAAGGAAGGAAAGGCTGACGGCAAGTGCCTCATCGAAGCTCTTGACGCTATCCTGCAACCCAGCAGACCCACCGACAAGGCTCTCCGTCTTCCCCTTCAGGACGTCTACAAGATTGGTGGTATCGGAACGGTACCAGTTGGTCGTGTAGAAACTGGAGTCTTGAAGCCAGGTACCGTTGTAACATTCGCTCCTGCCGGACTCACCACTGAAGTTAAGTCCGTTGAGATGCACCACGAAGCTCTCGTCGAAGCTGTTCCCGGTGACAACGTTGGTTTCAACGTAAAGAACGTCTCCGTCAAGGAACTCCGTCGTGGATACGTCGCTGGTGACTCAAAGAACAACCCACCCAAGGGAGCTGCCGACTTCAACGCTCAG
L1.T.not[.EF1a]  TACTATGTTACGATAATTGACGCCCCTGGTCACAGAGATTTCATCAAGAACATGATCACCGGTACTTCGCAGGCGGATTGCGCGGTGTTGATAGTCGCAGCCGGTACTGGTGAATTCGAAGCTGGTATTTCAAAGAACGGTCAAACCCGAGAGCACGCACTTCTCGCTTTTACTCTTGGAGTTAAACAGCTCATTGTTGGTGTTAACAAAATGGATTCAACTGACCCACCGTACTCAGAGGCTCGTTATGAGGAAATTAAGAAAGAAGTTTCTTCATACATTAAGAAAATCGGCTACAATCCAGCCGCCGTTGCTTTCGTACCTATCTCAGGTTGGCACGGAGACAACATGCTCGAACCATCTAGCAAAATGCCATGGTTCAAGGGATGGGCTGTTGAACGTAAGGAAGGAAAGGCTGACGGCAAGTGCCTCATTGAAGCTCTTGACGCTATCCTACCACCAAGCAGACCCACCGACAAGGCTCTCCGTCTTCCCCTTCAGGACGTCTACAAGATTGGAGGTATTGGAACGGTCCCAGTTGGTCGTGTAGAAACTGGAGTACTGAAGCCTGGTACCGTAGTGACTTTCGCACCTGCGGGACTAACGACTGAAGTTAAATCCGTCGAGATGCATCACGAAGCTCTCGTCGAAGCCGTACCCGGCGACAACGTTGGTTTCAACGTAAAGAACATCTCCGTTAAGGATCTTCGTCGTGGATACGTAGCTGGTGACTCAAAGAACAACCCGCCTAAAGGCGCTGCCGACTTCACCGCTCAG
N9.E.ova[.EF1a]  TACTACGTTACTATCATCGACGCGCCTGGTCACAGAGATTTCATCAAGAACATGATCACCGGCACGTCGCAGGCTGATTGCGCCGTGTTGATCGTAGCTGCTGGAACGGGAGAGTTCGAGGCTGGTATCTCAAAGAACGGACAGACCCGTGAGCACGCGCTCCTCGCCTTCACCCTTGGCGTCAAGCAGCTCATCGTCGGAGTCAACAAAATGGACTCCACCGAGCCCCCGTACTCCGAAGCTCGTTTCGAGGAAATCAAGAAGGAAGTGTCCTCCTACATCAAGAAAATCGGTTACAACCCCGCCGCCGTTGCTTTCGTTCCAATCTCCGGATGGCACGGAGACAACATGCTCGAGCCATCCAGCAAAATGCCCTGGTTCAAGGGATGGGCTGTTGAGCGCAAGGAAGGCAAGGCTGACGGCAAGTGCCTCATCGAAGCTCTCGACGCCATCCTGCCGCCAAGCAGACCCACCGACAAGGCTCTCCGTCTTCCCCTTCAGGACGTCTACAAGATTGGAGGTATCGGAACGGTGCCCGTCGGTCGTGTAGAAACCGGAGTCATCAAACCCGGTACCGTCGTCACTTTTGCTCCCGCTGGACTCACCACTGAAGTAAAGTCCGTCGAGATGCACCACGAAGCTCTCGTTGAAGCTGTCCCCGGTGACAATGTCGGTTTCAACGTCAAGAACGTCTCCGTCAAGGAACTTCGTCGTGGATACGTCGCTGGTGACTCGAAGAACAACCCACCCAAGGGAGCCGCCGACTTCACCGCTCAG
N8.A.bru[.EF1a]  TACTACGTAACGATCATCGACGCTCCTGGACACAGAGATTTCATCAAGAACATGATCACTGGAACCTCGCAGGCCGATTGCGCTGTGTTGATCGTAGCAGCCGGTACCGGAGAATTCGAGGCCGGTATTTCAAAGAACGGTCAAACCCGTGAGCACGCACTTCTCGCTTTCACCCTTGGAGTGAAACAGCTCATCGTTGGAGTCAACAAAATGGATTCCACCGAACCCCCATACTCTGAAGCTCGTTTCGAGGAAATCAAGAAGGAAGTTTCCTCCTACATCAAGAAAATCGGTTACAACCCGGCTGCTGTAGCTTTCGTTCCTATCTCTGGATGGCACGGAGACAACATGCTTGAACCATCCAGCAAAATGCCATGGTTCAAGGGATGGGCCGTAGAACGCAAGGAAGGCAAGGCTGATGGCAAATGCCTCATTGAAGCTCTCGATGCTATCCTACCACCTAGCAGACCCACCGACAAGGCTCTCCGTCTTCCCCTTCAGGATGTCTACAAGATTGGAGGTATTGGAACAGTACCAGTTGGTCGTGTAGAAACTGGAGTCTTGAAGCCTGGTACCGTCGTGACTTTCGCGCCTGCCGGACTTACGACTGAAGTAAAATCCGTCGAAATGCACCACGAAGCTCTCGTCGAAGCCGTACCCGGTGACAACGTTGGTTTCAACGTAAAGAACATCTCCGTCAAGGATCTTCGTCGTGGATACGTCGCTGGCGACTCCAAGAACAACCCGCCCAAGGGCGCTGCCGACTTTACCGCTCAG
;
END;


BEGIN MRBAYES;
	outgroup L1.T.not;
	charset CoI = 1-810;
	charset CoI_1st = 1-810\3;
	charset CoI_2nd = 2-810\3;
	charset CoI_3rd = 3-810\3;
	charset Cytb = 811-1528;
	charset Cytb_1st = 812-1528\3;
	charset Cytb_2nd = 813-1528\3;
	charset Cytb_3rd = 811-1528\3;
	charset EF1a = 1529-2305;
	charset EF1a_1st = 1529-2305\3;
	charset EF1a_2nd = 1530-2305\3;
	charset EF1a_3rd = 1531-2305\3;
	partition by_gene = 3: CoI, Cytb, EF1a;	
	partition by_site = 9: CoI_1st, CoI_2nd, CoI_3rd, Cytb_1st, Cytb_2nd, Cytb_3rd, EF1a_1st, EF1a_2nd, EF1a_3rd;
END;


BEGIN MRBAYES;
	log start;
	set partition=by_gene;
	set autoclose=yes;
	prset applyto=(all) ratepr=variable;
	lset applyto=(1,2,3) nst=6 rates=invgamma ngammacat=4;
	unlink shape=(all) pinvar=(all) statefreq=(all) revmat=(all);
	mcmc nruns=1 ngen=8000000 printfreq=100 samplefreq=100 savebrlens=yes nchains=8 temp=0.1;
	sump burnin=10001;
	sumt burnin=10001 contype=allcompat;
	log stop;
	quit;
END;


[Note: Remove this note and the Trees block below before running the file on MrBayes]

BEGIN TREES;
	tree HiNem_MrBayes_Consensus_Tree = (L1.T.not:0.581076,N8.A.bru:0.597478,(((((((((((((((((((((XX.N.fer:0.006868,6b.N.mcp:0.029278)0.94:0.019188,6m.N.boh:0.034114)1.00:0.074651,(8a.N.dis:0.079824,1e.A.ber:0.037435)1.00:0.079334)0.88:0.021416,5m.N.sal:0.137515)0.78:0.017393,6c.N.cae:0.174489)0.66:0.021155,H9.L.imp:0.189673)1.00:0.036502,(F1.E.mon:0.158556,F5.N.rib:0.191406)1.00:0.036255)0.78:0.010471,((((9n.P.cta:0.100261,C2.P.crf:0.061519)1.00:0.071218,((C3.P.dol:0.117710,C4.P.bri:0.123065)1.00:0.081500,(((AX.P.pus:0.035471,C5.P.aes:0.029208)0.99:0.024060,C7.P.her:0.056633)1.00:0.075024,(C8.E.atr:0.091537,(T2.E.lan:0.034453,CX.E.ven:0.026511)1.00:0.072241)1.00:0.083423)1.00:0.057974)1.00:0.033799)0.68:0.017660,E9.P.tub:0.147608)1.00:0.076778,((((9b.N.vsm:0.005864,8c.N.bre:0.006064)0.88:0.013337,6e.N.pin:0.043700)0.99:0.036453,4n.N.oli:0.190883)1.00:0.047731,4d.N.lei:0.107662)1.00:0.084817)0.92:0.019484)0.67:0.012247,(M3.E.den:0.035931,E4.E.gre:0.036008)1.00:0.142647)0.29:0.014705,(((((Xf.N.myo:0.008041,8e.N.atr:0.009961)1.00:0.093582,5b.N.hyp:0.065327)0.65:0.019058,(3m.N.tri:0.071036,3a.N.tib:0.180902)0.88:0.041235)0.51:0.017381,(G5.P.ann:0.089088,K8.N.lip:0.143943)0.52:0.013703)0.99:0.036383,((9m.A.nim:0.108535,((9e.B.sp.:0.025392,H6.B.vid:0.019272)0.91:0.012829,N6.B.sp.:0.041287)1.00:0.077247)1.00:0.087151,H5.B.pum:0.174580)0.61:0.021310)0.42:0.012116)0.19:0.010591,((8d.N.vdc:0.128219,7e.P.cor:0.191945)0.36:0.015195,((8b.N.pav:0.052243,D6.N.mel:0.043940)1.00:0.133239,7d.N.spi:0.195078)0.84:0.044198)0.48:0.027255)0.49:0.014145,((7n.P.sp.:0.005759,B7.P.kir:0.012053)1.00:0.099292,7a.P.obd:0.115703)1.00:0.124666)0.68:0.015400,((((((Xd.N.tor:0.038454,2f.N.ret:0.035171)0.98:0.014484,Xb.N.sti:0.024349)0.98:0.028520,4e.N.zeb:0.048063)1.00:0.129162,(7f.N.ngc:0.070417,M1.N.mil:0.064287)1.00:0.074753)0.77:0.021307,(E7.P.scu:0.110780,J4.P.dim:0.087763)1.00:0.061765)1.00:0.037782,(((((((Xc.A.his:0.007804,(7c.A.his:0.005448,1n.A.nuo:0.003936)0.40:0.001593)1.00:0.023985,2d.A.his:0.023077)1.00:0.028924,8n.A.god:0.054554)1.00:0.038121,(5n.A.his:0.001687,5e.A.his:0.001338)1.00:0.130263)1.00:0.022227,(2a.P.sp.:0.130775,(A7.P.sp.:0.017876,KX.P.sp.:0.023852)1.00:0.082548)1.00:0.023809)1.00:0.018348,4m.A.bru:0.106655)0.97:0.014569,(((9d.A.vit:0.060481,4f.A.kra:0.064722)0.99:0.026111,1d.A.hum:0.088909)0.55:0.012210,((9c.A.toe:0.064573,((9a.A.spi:0.023920,M2.A.eit:0.010899)0.99:0.007041,(6f.A.abn:0.012839,F4.A.lon:0.012602)1.00:0.017033)1.00:0.021620)0.78:0.010773,A5.A.amp:0.045621)1.00:0.021540)1.00:0.031219)1.00:0.059226)0.68:0.013481)1.00:0.079568,(((5f.N.luc:0.239169,F6.P.tul:0.238287)0.74:0.034245,N2.F.cre:0.203266)0.52:0.018154,((3b.C.aln:0.101646,(2m.C.lat:0.030566,G4.C.sep:0.064110)0.88:0.043828)1.00:0.159861,(2p.N.ery:0.192009,1p.N.car:0.154471)1.00:0.122239)1.00:0.083429)0.58:0.020053)1.00:0.031633,G6.M.opa:0.277606)1.00:0.030548,(((((((Xe.P.mae:0.118431,M6.P.gen:0.099262)1.00:0.067292,1a.P.ang:0.165178)0.88:0.022454,((((Xa.P.tes:0.199001,((((((8m.P.ger:0.005609,(2c.P.sax:0.004224,1c.P.com:0.003131)0.86:0.003249)1.00:0.020307,F2.P.abi:0.015474)1.00:0.087388,4c.P.pal:0.152887)0.74:0.023069,J3.S.nig:0.156307)0.99:0.032858,(((4b.P.reu:0.010838,M5.P.Lyg:0.021665)1.00:0.100594,3e.P.sis:0.102394)1.00:0.032010,M4.P.alp:0.115250)1.00:0.041437)0.85:0.020734,4a.P.buf:0.134132)0.53:0.015757)0.69:0.017408,(3c.P.wes:0.131880,K7.P.eri:0.115014)1.00:0.106992)0.81:0.020699,((3n.P.Lyo:0.008389,F3.P.coa:0.003310)0.94:0.008386,2n.P.car:0.011286)1.00:0.121093)1.00:0.055622,(6d.P.biv:0.158917,(5d.P.tha:0.114228,(3f.P.cin:0.014315,2e.P.cin:0.006951)1.00:0.072992)1.00:0.079254)1.00:0.067034)0.98:0.025791)1.00:0.063226,((9f.P.sim:0.139672,(6n.P.nra:0.061102,6a.P.leu:0.070917)1.00:0.042603)1.00:0.183802,K9.P.chl:0.263698)0.59:0.030621)0.82:0.027825,((5c.P.bis:0.133968,H2.M.mon:0.169141)1.00:0.144181,5a.P.ret:0.255640)0.62:0.033260)0.80:0.023386,(1m.P.pun:0.150755,K5.P.inc:0.250234)1.00:0.069242)0.99:0.027454,(((D9.P.mol:0.110415,((2b.P.nps:0.110727,1f.P.lpd:0.076765)0.98:0.031983,1b.P.lar:0.109094)1.00:0.116081)1.00:0.046344,(3d.N.hel:0.147451,L9.N.lit:0.099103)1.00:0.143853)0.52:0.040180,(J1.P.mac:0.237016,(L7.M.fer:0.008525,G2.M.sp.:0.020145)1.00:0.157782)1.00:0.238641)0.96:0.035713)1.00:0.044404)1.00:0.048727,JX.C.com:0.583073)1.00:0.070929,(((((K2.P.lur:0.186879,J8.H.cro:0.232073)0.96:0.045539,B5.N.fus:0.211863)0.92:0.045503,H1.A.api:0.227864)1.00:0.123116,H8.S.ann:0.501619)1.00:0.054314,(F7.C.ace:0.430310,J2.P.fus:0.269940)0.99:0.057919)1.00:0.044406)0.63:0.025434,E5.S.com:0.669126)0.99:0.066282,G3.H.ore:0.514806)1.00:0.253139,N9.E.ova:0.768998)1.00:0.246013);
[truncated: 107,280 more chars]
