# Supplementary material for: How common is ecological speciation in plant-feeding insects? A 'Higher' Nematinae perspective
Source: BMC Evol Biol. 2010 Sep 1;10:266. doi: 10.1186/1471-2148-10-266 (PMC2936908; doi:10.1186/1471-2148-10-266)
Supplement: Additional file 3 — Data file and run parameters for BEAST. XML file used for the phylogenetic analysis in BEAST. [file 1471-2148-10-266-S3.XML]

<?xml version="1.0" standalone="yes"?>

<!-- Additional file 3                                                       -->
<!-- Data file and run parameters for BEAST.                                 -->
<!-- XML file used for the phylogenetic analysis in BEAST.                   -->

<!-- Generated by BEAUTi v1.4.8                                              -->
<!--       by Alexei J. Drummond and Andrew Rambaut                          -->
<!--       Department of Computer Science, University of Auckland and        -->
<!--       Institute of Evolutionary Biology, University of Edinburgh        -->
<!--       http://beast.bio.ed.ac.uk/                                        -->
<beast>
	
	<!-- The list of taxa analyse (can also include dates/ages).                 -->
	<!-- ntax=140                                                                -->
	<taxa id="taxa">
		<taxon id="XX.N.fer"/>
		<taxon id="Xf.N.myo"/>
		<taxon id="Xe.P.mae"/>
		<taxon id="Xd.N.tor"/>
		<taxon id="Xc.A.his"/>
		<taxon id="Xb.N.sti"/>
		<taxon id="Xa.P.tes"/>
		<taxon id="M3.E.den"/>
		<taxon id="D9.P.mol"/>
		<taxon id="9n.P.cta"/>
		<taxon id="9m.A.nim"/>
		<taxon id="9f.P.sim"/>
		<taxon id="9e.B.sp."/>
		<taxon id="9d.A.vit"/>
		<taxon id="9c.A.toe"/>
		<taxon id="9b.N.vsm"/>
		<taxon id="9a.A.spi"/>
		<taxon id="8n.A.god"/>
		<taxon id="8m.P.ger"/>
		<taxon id="8e.N.atr"/>
		<taxon id="8d.N.vdc"/>
		<taxon id="8c.N.bre"/>
		<taxon id="8b.N.pav"/>
		<taxon id="8a.N.dis"/>
		<taxon id="7n.P.sp."/>
		<taxon id="7f.N.ngc"/>
		<taxon id="7e.P.cor"/>
		<taxon id="7d.N.spi"/>
		<taxon id="7c.A.his"/>
		<taxon id="7a.P.obd"/>
		<taxon id="6n.P.nra"/>
		<taxon id="6m.N.boh"/>
		<taxon id="6f.A.abn"/>
		<taxon id="6e.N.pin"/>
		<taxon id="6d.P.biv"/>
		<taxon id="6c.N.cae"/>
		<taxon id="6b.N.mcp"/>
		<taxon id="6a.P.leu"/>
		<taxon id="5n.A.his"/>
		<taxon id="5m.N.sal"/>
		<taxon id="5f.N.luc"/>
		<taxon id="5e.A.his"/>
		<taxon id="5d.P.tha"/>
		<taxon id="5c.P.bis"/>
		<taxon id="5b.N.hyp"/>
		<taxon id="5a.P.ret"/>
		<taxon id="4n.N.oli"/>
		<taxon id="4m.A.bru"/>
		<taxon id="4f.A.kra"/>
		<taxon id="4e.N.zeb"/>
		<taxon id="4d.N.lei"/>
		<taxon id="4c.P.pal"/>
		<taxon id="4b.P.reu"/>
		<taxon id="4a.P.buf"/>
		<taxon id="3n.P.Lyo"/>
		<taxon id="3m.N.tri"/>
		<taxon id="3f.P.cin"/>
		<taxon id="3e.P.sis"/>
		<taxon id="3d.N.hel"/>
		<taxon id="3c.P.wes"/>
		<taxon id="3b.C.aln"/>
		<taxon id="3a.N.tib"/>
		<taxon id="2p.N.ery"/>
		<taxon id="2n.P.car"/>
		<taxon id="2m.C.lat"/>
		<taxon id="2f.N.ret"/>
		<taxon id="2e.P.cin"/>
		<taxon id="2d.A.his"/>
		<taxon id="2c.P.sax"/>
		<taxon id="2b.P.nps"/>
		<taxon id="2a.P.sp."/>
		<taxon id="1p.N.car"/>
		<taxon id="1n.A.nuo"/>
		<taxon id="1m.P.pun"/>
		<taxon id="1f.P.lpd"/>
		<taxon id="1e.A.ber"/>
		<taxon id="1d.A.hum"/>
		<taxon id="1c.P.com"/>
		<taxon id="1b.P.lar"/>
		<taxon id="1a.P.ang"/>
		<taxon id="JX.C.com"/>
		<taxon id="G6.M.opa"/>
		<taxon id="K2.P.lur"/>
		<taxon id="H1.A.api"/>
		<taxon id="J8.H.cro"/>
		<taxon id="B5.N.fus"/>
		<taxon id="K5.P.inc"/>
		<taxon id="G3.H.ore"/>
		<taxon id="F7.C.ace"/>
		<taxon id="J2.P.fus"/>
		<taxon id="J1.P.mac"/>
		<taxon id="L7.M.fer"/>
		<taxon id="G2.M.sp."/>
		<taxon id="H5.B.pum"/>
		<taxon id="E7.P.scu"/>
		<taxon id="J4.P.dim"/>
		<taxon id="F1.E.mon"/>
		<taxon id="B7.P.kir"/>
		<taxon id="G5.P.ann"/>
		<taxon id="E4.E.gre"/>
		<taxon id="G4.C.sep"/>
		<taxon id="H6.B.vid"/>
		<taxon id="N6.B.sp."/>
		<taxon id="A7.P.sp."/>
		<taxon id="KX.P.sp."/>
		<taxon id="M2.A.eit"/>
		<taxon id="A5.A.amp"/>
		<taxon id="F4.A.lon"/>
		<taxon id="D6.N.mel"/>
		<taxon id="K8.N.lip"/>
		<taxon id="M1.N.mil"/>
		<taxon id="F5.N.rib"/>
		<taxon id="F6.P.tul"/>
		<taxon id="H9.L.imp"/>
		<taxon id="C2.P.crf"/>
		<taxon id="E9.P.tub"/>
		<taxon id="C3.P.dol"/>
		<taxon id="C4.P.bri"/>
		<taxon id="AX.P.pus"/>
		<taxon id="C5.P.aes"/>
		<taxon id="C7.P.her"/>
		<taxon id="C8.E.atr"/>
		<taxon id="T2.E.lan"/>
		<taxon id="CX.E.ven"/>
		<taxon id="E5.S.com"/>
		<taxon id="J3.S.nig"/>
		<taxon id="H2.M.mon"/>
		<taxon id="K7.P.eri"/>
		<taxon id="M6.P.gen"/>
		<taxon id="M5.P.Lyg"/>
		<taxon id="F2.P.abi"/>
		<taxon id="M4.P.alp"/>
		<taxon id="F3.P.coa"/>
		<taxon id="K9.P.chl"/>
		<taxon id="L9.N.lit"/>
		<taxon id="H8.S.ann"/>
		<taxon id="N2.F.cre"/>
		<taxon id="L1.T.not"/>
		<taxon id="N9.E.ova"/>
		<taxon id="N8.A.bru"/>
	</taxa>
	
	<!-- The sequence alignment (each sequence refers to a taxon above).         -->
	<!-- ntax=140 nchar=2305                                                     -->
	<alignment id="alignment" dataType="nucleotide">
		<sequence>
			<taxon idref="XX.N.fer"/>
			CCCCGTTTAAACAATATAAGATTTTGATTTTTACCTCCTTCATTAATTTTATTACTATCTAGAAGAATAGTAAATTCAGGATCAGGAACTGGATGAACTGTATATCCACCTTTATCAAGAAGAATTTCTCATTCAGGAGCATCAGTAGACTTAACTATTTTTTCTCTTCATTTAGCAGGAATTTCATCAATTTTAGGAGCAATTAATTTTATTTCAACTATAATTAATATAAAATTAAAAGGAATAAGATTTGAACAAATACCTTTATTTGTATGAGCAGTATCATTAACTGCATTACTTTTACTTCTATCACTACCAGTATTAGCAGGAGCCATTACTATACTTCTTACAGATCGTAATCTAAATACATCATTTTTTGATCCATCAGGAGGAGGGGATCCAATTTTATATCAACATTTATTTTGATTTTTTGGACATCCAGAAGTTTATATTCTTATTATTCCAGCATTTGGAATAATTTCACATATTATTTCACAAGATTCAGGGAAAAAAGAAACTTTCGGAACTCTTGGTATAATTTATGCTATAATAACAATTGGATTATTAGGATTTGTTGTATGAGCCCACCATATATTTACAGTAGGAATAGATGTTGATACACGAGCCTATTTTACAGCAGCCACAATAATTATTGCAATCCCAACAGGAATTAAAATTTTCAGATGATTAGCTACATTATATGGATCACAAATTATATTTAATCCTTCTATAATATGATCTCTTGGATTCGTATTTTTATTTACATCAGGGGGATTAACTGGAATTATTTTATCAAATTCATCAATTGATATTTTGAGGAGCAACTGTTATCACTAGATTATTATCTGCAATCCCTTATTTAGGAACATCCCTAGTATATTGACTATGAGGGGGATTCTCAGTTGATAATGCTACATTAACACGATTTTTTACATTTCATTTTATTATCCCTTTTATTATTATTGCAATAACAATAATTCATTTATTATTTCTACATGAAACAGGATCAAGAAATCCATTAGGACTAAATAGAAACCTAGATAAAATTCCATTTCATCCTTATTTCTCATTCAAAGATATTTTAGGATTTATTATCATAATTACATTTTTAATTATAGTAGTATTAATATCACCAAATTTATTTGGAGATCCAGATAATTTCATACCCGCAAATCCAATAATTACCCCCCTGCATATTAAACCAGAATGATATTTTTTATTTGCTTACGCGATTTTACGATCAATTCCAAATAAATTAGGAGGTGTAATTGCTTTAATTATATCAATCTTAATTCTTATAATTTTACCATTTTATCACTTTAAAAATTTTAAAAGATTAATTTTTTACCCATTAAATCAAATTATATTTTGAATAATAATTTGTAATATTATTTTATTAACATGAATTGGATATAGTCCAGTAGAATTACCATATGATTTTTTAGGGCAATTATTTACATTAATTTATTTTTTATATTTTATCTTTAATCCATTAATTACTAAGTTATGAGATAAAATTATTAATTAATACTACGTGACGATCATCGACGCCCCGGGACACAGAGATTTCATCAAGAACATGATCACCGGTACGTCGCAGGCCGATTGTGCGGTGYTGATCGTAGCCGCCGGTACCGGAGAATTCGAGGCTGGTATCTCCAAGAACGGACAGACCCGAGAGCACGCGCTCCTCGCCTTCACTCTTGGAGTCAAGCAGCTCATCGTAGGAGTCAACAAAATGGACTCCACCGAGCCACCCTACTCCGAGGCCCGTTTCGAGGAAATCAAGAAGGAAGTGTCCTCCTACATCAAGAAGATCGGTTACAACCCAGCCGCCGTCGCCTTCGTTCCCATCTCAGGATGGCACGGAGACAACATGTTGGAGCCATCCACCAAGATGGGATGGTTCAAGGGATGGGCCGTCGAGCGCAAGGAAGGAAAGGCTGACGGCAAGTGCCTCATCGAAGCTCTTGACGCTATCCTACAACCCAGCAGACCCACCGACAAGGCTCTCCGTCTTCCCCTTCAGGATGTCTACAAGATTGGTGGTATCGGAACGGTACCAGTTGGTCGTGTAGAAACTGGAGTCCTGAAGCCAGGTACTGTTGTAACATTCGCTCCTGCTGGACTCACCACTGAAGTCAAGTCAGTTGAGATGCAYCACGAAGCTCTCGTCGAAGCCGTTCCCGGTGACAACGTTGGTTTCAACGTCAAGAACGTATCAGTCAAGGAACTCCGTCGTGGATACGTCGCTGGTGACTCAAAGAACAACCCACCCAAGGGAGCCGCCGAYTTCAACGCTCAG
		</sequence>
		<sequence>
			<taxon idref="Xf.N.myo"/>
			CCACGATTAAATAACATAAGATTTTGATTTCTACCCCCCTCATTATTATTATTATTATCAAGAAGAATAGTAAACTCAGGATCAGGAACTGGATGAACTGTTTATCCACCTTTATCAAGAAGAATTTCCCATTCAGGAGCATCCGTAGATTTAACAATTTTTTCTTTACATCTAGCAGGAATTTCATCAATTTTAGGGGCAATCAATTTTATTTCAACAATAATTAATATAAAATTAAAAGGAATAAAATTTGAACAAATACCTTTATTCGTATGAGCAGTTTCATTGACTGCATTATTATTACTTCTATCTTTACCAGTACTAGCTGGTGCTATTACAATACTTCTTACAGATCGTAACTTAAATACATCATTTTTTGACCCCTCAGGAGGAGGAGATCCAATTTTATATCAACATTTATTTTGATTCTTTGGACACCCAGAAGTTTATATCTTAATTATTCCAGCATTTGGGATAATTTCCCATATTATTTCACAAGATTCAGGAAAAAAAGAAACTTTTGGAACTCTTGGTATAATTTATGCTATAATAACAATTGGATTACTAGGATTTGTAGTATGAGCCCATCATATATTCACAGTAGGAATAGATGTTGATACACGAGCTTATTTTACAGCAGCTACAATAATTATTGCAATTCCAACAGGAATCAAAATTTTCAGATGACTAGCAACATTATATGGATCTCAAATTATTTTTAACCCATCTATAATATGAACTCTTGGATTCGTATTTTTATTCACATCAGGGGGATTAACAGGTATTATTCTATCAAATTCATCAATTGATATTCTGAGGAGCAACTGTAATTACTAGATTATTATCTGCAATCCCATATCTTGGTACATCATTAGTATATTGATTATGAGGGGGATTCTCAGTAGATAATGCTACATTAACACGATTTTTTACTTTTCATTTTATTATTCCCTTTATTATTCTTGCTTTAACAATGATTCACCTAATATTTTTACATGAAACAGGGTCAAGAAACCCATTAGGACTAAATAGAAACTTAGATAAAATTCCATTCCACCCCTATTTTTCATTTAAAGATATTTTAGGATTTATTATTATAATCACCCTTTTAATTATAGTAGTTTTAATATCACCCAATATATTCGGAGATCCTGATAATTTTATACCTGCAAATCCTATAATTACACCCCTTCATATTAAACCAGAATGATATTTTTTATTTGCTTATGCAATTTTACGATCAATTCCAAATAAACTAGGAGGTGTTATTGCCCTAGTTTTATCAATTTTAATTTTAATAATTTTACCATTTTACCATAATAAAAATTTTAAAAGATTATTATTTTACCCATTAAGACAAATAATATTCTGAATAATAATTTGTAATATTATCTTATTAACCTGAATTGGATATAGGCCAGTTGAATTACCATATGATATTATAGGCCAAGTATTTACATTTATTTATTTTTTATATTTTATTTTAAATCCATTAATTACTAAATTATGAGACAATATTATTAATTAATACTACGTGACGATCATCGACGCCCCGGGACACAGAGATTTCATCAAGAACATGATCACTGGTACGTCGCAGGCCGATTGTGCGGTGTTGATCGTAGCCGCCGGTACCGGAGAATTCGARGCTGGTATCTCCAAGAACGGACAGACCCGCGAGCACGCGCTTCTCGCCTTCACTCTTGGAGTCAAGCAGCTGATCGTAGGAGTCAACAAAATGGACTCCACCGAGCCACCCTACTCAGAGGCCCGTTTCGAGGAAATCAAGAAGGAAGTCTCCTCCTACATCAAGAAGATCGGTTACAACCCAGCCGCCGTTGCCTTCGTTCCCATCTCAGGATGGCACGGAGACAACATGCTCGAGCCATCCACCAAAATGGGATGGTTCAAGGGATGGGCTGTCGAGCGCAAGGAAGGAAAGGCCGACGGCAAGTGCCTCATCGAAGCTCTTGACGCTATCCTCCAACCYAGCAGACCCACCGACAAGGCTCTCCGTCTTCCCCTTCAGGATGTCTACAAGATTGGTGGTATCGGAACGGTACCAGTTGGTCGTGTAGAAACTGGAGTCCTGAAGCCAGGTACTGTTGTAACATTCGCTCCTGCTGGACTCACCACYGAAGTCAAGTCMGTTGAGATGCACCACGAAGCTCTCGTCGAAGCTGTTCCCGGTGACAACGTTGGTTTCAACGTAAAGAACGTCTCCGTCAAGGAACTCCGTCGTGGATACGTCGCTGGTGACTCAAAGAACAACCCACCCAAGGGAGCCGCCGACTTCAACGCTCAG
		</sequence>
		<sequence>
			<taxon idref="Xe.P.mae"/>
			CCACGACTAAATAATATAAGATTTTGATTTTTACCACCTTCATTAATTTTATTATTATCTAGAAGAATAGTAAATTCTGGATCAGGAACAGGATGAACAGTTTATCCACCTTTATCAAGAAGAATTTCACATGCAGGAGCATCAGTTGATTTAACTATTTTTTCTCTTCATTTAGCAGGAATTTCATCAATTTTAGGGGCAATTAATTTTATTTCTACAATAATTAATATAAAATTAAAGGGAATAGGATTTGAACAAATACCATTATTCATTTGAGCAGTTTCACTAACTGCTTTATTATTATTATTATCATTACCTGTTTTAGCTGGAGCTATTACAATACTTCTCACAGACCGTAATTTAAATACATCATTTTTTGACCCGTCAGGAGGAGGTGACCCAATTTTATACCAACATTTATTTTGATTTTTTGGTCACCCTGAAGTTTATATTTTAATTATTCCAGCATTTGGAATAATCTCACATATTATTTCACAAGACTCAGGAAAAAAAGAAACCTTTGGAACTTTAGGAATAATTTATGCTATAATAACTATTGGATTATTAGGTTTTGTAGTATGAGCTCATCATATATTTACAGTAGGTATAGATGTAGATACACGAGCCTATTTTACTGCAGCTACAATAATCATTGCTATTCCTACAGGAATTAAAATTTTCAGATGATTAGCAACATTATATGGATCACAAATTATTTTTAATCCATCAATTATATGATCTCTTGGATTTGTATTTTTATTTACATCAGGAGGATTAACAGGAATTATTTTATCTAACTCATCAATTGATATTTTGAGGGGCAACAGTAATTACTAGATTACTATCAGCAATCCCATATTTAGGTACATCTCTTGTATACTGATTATGGGGAGGATTTTCTGTTGATAATGCTACTTTAACACGATTTTTCACATTTCATTTTATCATCCCATTTATTATTATTGCTTTAACCATTATTCATTTAATATTTTTACATGAAACAGGATCAAGAAACCCTATAGGAATAAATAGAAATTTAGATAAAATTCCATTTCACCCTTACTTCTCATTCAAAGATATTTTAGGATTCATTATTATAATTACTATATTAACTTTAGTAATTCTAATTTCACCTAATATATTTGGAGACCCAGATAATTTTATACCAGCAAACCCTATAATCACACCTCTTCATATTAAACCAGAATGATATTTTTTATTTGCTTATGCAATTCTACGTTCAATTCCAAATAAATTAGGAGGAGTAATTGCTCTAGTTATATCAATTTTAATCTTAATAATCTTACCATTTTATCACTTCAAAAATTTTAAAAGTTTAATTTTTTATCCAATCAATCAATTTATATTTTGATCAATAATTTCAAATATTATTTTACTAACTTGAATTGGATTTAGTCCTGTAGAATCGCCTTATGATATTATAGGACAAATATTTACAATAATCTATTTTTTTTATTTTATTATTAATCCATTAATTTCAAAAATATGAGATAATATTTTAAATTAATACTACGTAACGATCATCGACGCCCCGGGACACAGAGATTTCATCAAGAACATGATCACTGGAACGTCGCAGGCCGATTGTGCGGTGTTGATCGTAGCCGCCGGTACCGGAGAGTTCGAGGCTGGTATTTCCAAGAACGGACAGACCCGCGAGCACGCGCTCCTCGCTTTCACTCTTGGAGTGAAGCAGCTCATCGTCGGAGTCAACAAAATGGACTCCACTGAGCCACCATACTCCGAAGCTCGTTTCGAGGAAATCAAGAAGGAAGTGTCCTCCTACATCAAGAAGATCGGTTATAACCCAGCCGCTGTTGCTTTCGTTCCCATYTCCGGATGGCACGGAGACAACATGCTTGAGCCATCTACCAAAATGGGATGGTTCAAGGGATGGGCTGTCGAACGCAAGGAAGGAAAGGCTGACGGCAAGTGCCTCATCGAAGCTCTTGACGCTATCCTGCCACCCAGCAGACCCACCGACAAGGCTCTCCGTCTTCCCCTTCAGGACGTCTACAAGATTGGTGGTATCGGAACGGTACCAGTTGGTCGTGTAGAAACTGGAGTCCTGAAGCCAGGTACCGTTGTAACATTCGCTCCTGCTGGACTCACAACTGAAGTCAAGTCCGTCGAGATGCATCACGAAGCTCTCGTCGAAGCCGTTCCCGGCGACAACGTTGGTTTCAACGTAAAGAACGTCTCCGTCAAGGAACTTCGTCGTGGATACGTAGCTGGCGACTCAAAGAACAACCCACCCAAGGGAGCTGCCGACTTCAACGCTCAG
		</sequence>
		<sequence>
			<taxon idref="Xd.N.tor"/>
			CCCCGTTTAAATAATATAAGATTTTGATTTCTACCACCCTCATTAATTTTATTATTATCTAGAAGAATAGTAAATTCAGGATCAGGAACTGGATGAACTGTATATCCACCTTTATCAAGAAGAATTTCTCATTCAGGAGCATCAGTTGATTTAACAATTTTCTCCCTTCACTTAGCAGGAATTTCATCAATTTTAGGAGCAATTAATTTTATTTCAACAATAATTAACATAAAATTAAAAGGTATAAGATTTGAACAAATACCTTTATTTGTATGAGCCGTATCATTAACTGCATTATTATTATTATTATCTTTACCTGTATTAGCGGGAGCTATTACAATACTCCTTACAGACCGTAATTTAAATACATCATTTTTTGATCCATCAGGAGGAGGAGACCCTATTTTATATCAACACTTATTTTGATTTTTTGGACACCCAGAAGTTTATATTTTAATTATTCCAGCATTTGGAATAATTTCACATATCATTTCACAAGATTCAGGTAAAAAAGAAACTTTTGGGACACTTGGAATAATTTATGCAATAATAACAATTGGATTACTAGGTTTTGTAGTATGAGCCCATCACATATTTACAGTAGGAATAGATGTAGATACACGAGCCTATTTCACAGCAGCAACAATAATTATTGCAATTCCAACAGGAATTAAAATTTTTAGATGATTAGCAACACTATATGGATCACAAATTATCTTCAACCCTTCAATGATATGAACACTAGGATTTGTATTTTTATTTACATCAGGGGGATTAACAGGAATTATTTTATCAAATTCATCAATTGATATTTTGAGGGGCAACTGTAATTACTAGATTATTATCTGCAATCCCATATCTAGGTACATCATTAGTATATTGATTATGGGGGGGTTTCTCAGTAGATAACGCCACATTAACACGATTTTTTACTTTCCATTTTATTATTCCTTTTATTATTCTTGCATTAACAATAATTCACTTAATATTCTTACACGAAACAGGATCAAGAAATCCATTAGGATTAAATAGAAACTTAGATAAAATTCCATTTCACCCCTACTTCTCTTTTAAGGATATTTTAGGGTTCATTATCATAATTACATTTTTAATTATAGTAGTTTTAATTTCACCAAATATATTTGGAGACCCAGATAATTTTATACCTGCAAATCCTATAATTACACCCTTGCATATTAAACCAGAATGATATTTCTTATTTGCTTATGCTATCTTACGATCAATTCCTAATAAATTAGGAGGTGTAATTGCTTTAATTATATCAATTTTAATTCTAATAATTTTACCATTTTATCATTATAAAAACTTTAAAAGATTATTATTTTATCCATTAAATCAAATTTTATTCTGATTAATAATCTGTAATATTATTTTATTAACATGAATCGGATATAGGCCAGTAGAGCTACCATATGATATTATAGGCCAAGTATTTACATTAATTTATTTTTTATATTTTATTATAAACCCATTAATTACTAAATTATGAGATAATATTCTTAATTAATACTACGTGACGATCATCGACGCCCCGGGACACAGAGATTTCATCAAGAACATGATCACCGGTACGTCGCAGGCCGATTGTGCGGTGTTGATCGTAGCCGCCGGTACGGGAGAATTCGAGGCCGGTATCTCCAAGAACGGACAGACCCGCGAGCACGCGCTCCTCGCCTTCACTCTCGGAGTCAAGCAGCTCATCGTAGGAGTCAACAAAATGGACTCCACCGAGCCGCCGTACTCCGAGGCCCGTTTCGAGGAAATCAAGAAGGAAGTGTCCTCGTACATCAAGAAGATCGGCTACAACCCAGCCGCCGTAGCCTTCGTTCCCATCTCGGGATGGCACGGAGACAACATGCTCGAGCCGTCCACCAAGATGGGATGGTTCAAGGGATGGGCYGTCGAACGCAAGGAAGGAAAGGCTGACGGCAAGTGCCTCATCGAAGCTCTCGACGCTATCCTACAGCCAAGCAGACCCACCGACAAGGCTCTCCGTCTTCCCCTTCAGGATGTCTACAAGATTGGTGGTATCGGAACGGTACCGGTCGGTCGTGTAGAAACCGGAGTCATCAAGCCAGGTACCGTTGTAACATTCGCTCCTGCTGGACTCACCACTGAAGTAAAGTCCGTTGAGATGCACCACGAAGCTCTCTTGGAAGCTGTTCCCGGCGACAACGTTGGTTTCAACGTCAAGAACGTCTCCGTTAAGGAACTCCGTCGTGGATACGTCGCCGGTGACTCGAAGAACAACCCACCCAAGGGAGCCGCCGACTTCAACGCTCAG
		</sequence>
		<sequence>
			<taxon idref="Xc.A.his"/>
			CCACGTTTAAATAATATAAGATTTTGATTTTTACCACCTTCATTAATATTATTATTATCTAGAAGAATAGTAAATTCAGGATCAGGAACTGGATGAACTGTTTATCCACCATTATCAAGAAGAATTTCACATTCAGGAGCATCAGTAGATTTAACTATTTTTTCCCTTCATTTAGCAGGTATTTCATCAATTTTAGGAGCAATTAATTTTATTTCAACAATAATCAACATAAAATTAAAAGGAATAAGATTTGAACAAATACCTTTATTTGTATGAGCAGTATCATTAACTGCATTATTATTACTATTATCATTACCAGTACTAGCTGGTGCTATTACTATACTTCTTACAGACCGAAATTTAAATACATCATTCTTTGATCCATCAGGAGGAGGAGACCCAATTCTATATCAACACTTATTTTGATTTTTTGGACACCCAGAAGTCTATATTTTAATTATTCCAGCATTTGGAATAATTTCACATATTATTTCACAAGATTCAGGAAAAAAGGAAACTTTTGGAACTCTTGGAATAATTTATGCTATAATAACAATTGGATTATTAGGTTTTGTAGTATGAGCACATCATATATTCACAGTAGGTATAGATGTTGATACACGAGCTTATTTTACAGCAGCTACAATAATTATTGCAATCCCCACAGGAATTAAAATTTTTAGATGATTAGCTACATTATATGGATCTCAAATTATTTTTAATCCATCAATAATATGAGCTCTAGGATTTGTATTTTTATTTACATCAGGGGGATTAACAGGAATTATTTTATCAAACTCATCAATTGATATTTTGAGGAGCAACAGTAATTACTAGACTATTGTCAGCAATTCCATATTTAGGAACATCATTAGTATATTGATTATGGGGAGGATTTTCCGTAGACAATGCTACACTAACACGATTTTTTACTTTTCATTTTATTATTCCTTTTATTATTCTTGCCTTAACAATAATTCATTTAATATTTTTACATGAAACCGGATCAAGAAATCCATTAGGATTAAACAGAAATTTAGATAAAATTCCATTTCACCCTTACTTCTCATTCAAAGATATTTTAGGATTTATTATTATAATTACATTTTTAGTAATAGTAGTTTTAATATCACCTAACATATTTGGAGATCCAGATAATTTTATACCCGCAAACCCTATAATTACACCTCTCCATATTAAGCCTGAATGATATTTTTTATTTGCTTATGCAATTTTACGATCAATCCCTAATAAATTAGGAGGTGTAATTGCCTTAGTCATATCAATTTTAATTTTAATAATTTTACCATTTTATCACCTTAAAAATTTTAAAAGATTATTATTTTACCCATTAAATCAAATTATATTTTGATTTATAATTTGTAATATTATTTTATTAACATGAATTGGATATAGGCCTGTTGAATTACCATATGACATTATAGGACAAGTGTTTACATTTATTTATTTTTTATATTTTATTTTAAATCCATTAATAACTAAGCTATGAGATAATATCCTTAATTAATACTACGTTACCATCATCGACGCGCCCGGACACAGAGATTTCATCAAGAACATGATCACCGGWACGTCGCAGGCCGATTGCGCGGTGTTGATCGTAGCCGCRGGTACCGGAGAATTCGAGGCTGGTATCTCAAAGAACGGACAGACCCGAGAGCACGCGCTTCTCGCCTTCACTCTTGGAGTCAAGCAGCTCATCGTCGGAGTTAACAAAATGGACTCCACCGAGCCGCCCTACTCCGAGGCMCGTTTTGAGGAAATCAAGAAGGAAGTATCCTCGTACATCAAGAAGATCGGTTACAACCCAGCCGCCGTAGCCTTCGTTCCCATCTCAGGATGGCACGGAGACAACATGCTCGAGCCATCTACCAAGATGGGATGGTTCAAGGGATGGGCCGTAGARCGCAAGGAAGGAAAGGCTGACGGCAAGTGCCTCATCGAAGCTCTTGACGCTATCCTCCAACCCAGCAGACCCACCGACAAGGCTCTCCGTCTTCCCCTTCAGGACGTCTACAAGATTGGTGGTATCGGAACGGTACCCGTTGGTCGTGTAGAAACTGGAGTCCTGAAGCCAGGTACTGTTGTAACATTCGCTCCTGCTGGACTCACAACTGAAGTTAAGTCMGTTGAGATGCACCACGAAGCTCTCACCGAAGCTGTTCCCGGTGACAACGTTGGTTTCAACGTAAAGAACGTCTCAGTCAAGGAACTCCGTCGTGGATACGTCGCTGGTGACTCAAAGAACAACCCACCCAAGGGAGCCGCCGACTTCAACGCTCAG
		</sequence>
		<sequence>
			<taxon idref="Xb.N.sti"/>
			CCTCGTTTAAATAATATAAGATTTTGATTTCTACCACCCTCATTAATTTTATTATTATCTAGAAGAATAGTAAATTCAGGATCAGGAACTGGATGAACTGTATATCCACCTTTATCGAGAAGAATTTCTCATTCAGGAGCATCAGTTGATTTAACAATTTTCTCCCTTCACCTAGCAGGAATTTCATCAATTTTAGGAGCAATTAATTTTATTTCAACAATAATTAACATGAAATTAAAGGGTATAAGATTTGAACAAATACCTTTATTTGTATGAGCTGTATCATTAACTGCATTATTATTGTTATTATCTTTACCTGTATTAGCGGGAGCTATTACAATACTACTTACAGACCGTAATTTAAATACATCATTTTTTGATCCATCAGGAGGAGGAGATCCTATTTTATATCAACACTTATTTTGATTTTTTGGACACCCAGAAGTTTATATTTTAATTATCCCAGCATTTGGAATAATTTCACATATCATTTCACAGGATTCAGGTAAAAAAGAAACTTTTGGAACTCTTGGAATAATTTATGCTATAATAACAATTGGATTACTAGGTTTTGTAGTATGAGCCCACCACATATTTACAGTAGGAATAGATGTAGATACACGAGCCTATTTCACAGCAGCAACAATAATTATTGCAATTCCAACAGGAATTAAAATTTTCAGATGATTAGCAACACTATATGGGTCACAAGTTGTCTTCAACCCTTCAATGATATGAACACTAGGATTTGTATTTTTATTTACATCAGGAGGATTAACAGGAATTATCCTATCAAATTCATCAATTGAT??????????????????????????????????????????????????????????????????????????????????????????????????????????????????????????????????????????????????????????????????????????????????????????????????????????????????????????????????????????????????????????????????????????????????????????????????????????????????????????????????????????????????????????????????????????????????????????????????????????????????????????????????????????????????????????????????????????????????????????????????????????????????????????????????????????????????????????????????????????????????????????????????????????????????????????????????????????????????????????????????????????????????????????????????????????????????????????????????????????????TACTACGTGACGATCATCGACGCCCCGGGACACAGAGATTTCATCAAGAACATGATCACCGGTACGTCGCAGGCCGATTGTGCGGTATTGATCGTAGCCGCCGGTACGGGAGAATTCGAGGCCGGTATCTCCAAGAACGGACAGACCCGCGAGCACGCGCTTCTCGCCTTCACTCTTGGAGTCAAGCAGCTCATCGTGGGAGTCAACAAAATGGACTCCACCGAGCCGCCCTAYTCCGAGGCCCGTTTCGAGGAAATCAAGAAGGAAGTGTCCTCGTACATCAAGAAGATCGGTTACAACCCWGCCGCCGTCGCCTTCGTTCCCATCTCCGGATGGCACGGAGACAACATGCTCGAGCCGTCCACCAAGATGGGATGGTTCAAGGGATGGGCCGTCGAACGCAAGGAAGGAAAGGCTGACGGCAAGTGCCTCATCGAAGCCCTCGACGCTATCCTACAACCAAGCAGACCCACCGACAAGGCTCTCCGTCTTCCCCTTCAGGATGTCTACAAGATTGGTGGTATCGGAACGGTACCRGTTGGTCGTGTAGAGACCGGAGTGATCAAGCCAGGTACCGTTGTAACATTCGCTCCTGCTGGACTCACCACTGAAGTAAAGTCCGTTGAGATGCACCACGAAGCTCTCTTGGAAGCCGTTCCCGGTGACAACGTTGGTTTCAACGTCAAGAACGTCTCCGTTAAGGAACTCCGTCGTGGATACGTCGCTGGTGACTCAAAGAACAACCCACCCAAGGGAGCCGCCGACTTCAACGCTCAG
		</sequence>
		<sequence>
			<taxon idref="Xa.P.tes"/>
			CCACGATTAAATAATATAAGATTTTGATTTTTACCACCGTCATTAATACTTTTATTATCAAGAAGAATAATTAATTCTGGGTCAGGAACAGGATGAACTGTCTATCCACCACTATCAAGAAGAATCTCACATGCAGGAGCATCAGTTGATTTAACTATTTTCTCACTTCACTTAGCTGGAATTTCATCAATTTTAGGAGCAATTAATTTTATTTCTACAATAATTAATATAAAACTAAAAGGAATAAGATTTGAACAAATACCATTGTTTATTTGAGCAGTATCATTAACAGCATTATTATTACTTTTATCATTACCCGTTTTAGCAGGAGCTATTACAATACTTCTTACAGATCGTAATTTAAATACATCATTCTTTGACCCATCAGGAGGAGGAGACCCAATTTTATATCAACATTTATTTTGATTTTTTGGACACCCTGAGGTATATATTTTAATTATCCCAGCATTCGGAATAATTTCACATATTATTTCACAAGAATCAGGAAAAAAAGAAACCTTTGGGACACTAGGAATAATTTATGCTATAATAACTATTGGATTACTAGGATTTGTTGTATGAGCCCACCATATATTCACAGTAGGAATAGATGTAGATACACGAGCTTATTTCACTGCAGCTACAATAATTATTGCTATTCCTACAGGAATCAAAATTTTTAGATGATTAGCAACCTTATATGGATCACAAATCATTTTCAACCCATCAACTATATGAACAATAGGATTTGTATTTTTATTTACATCAGGAGGTTTAACAGGTATTATTCTATCTAATTCATCAATTGATATTTTGAGGAGCAACAGTTATTACTAGATTACTATCAGCTATCCCATATTTAGGAACATCTATAGTATACTGATTATGAGGAAGATTTTCTATTGATAATGCCACTTTAACACGTTTCTTTACATTTCACTTTATTATTCCATTTATTATTATTGCTTTAACCATTATTCACTTAATATTTTTACACGAAACAGGATCAAGAAATCCTTTAGGGGTTAATAGAAATTTAGATAAAATTCCTTTTCACCCTTATTTTTCTTTTAAAGATATTTTAGGATTTATTATTATAATTACTATATTAATTATAGTAATTTTAATTTCACCTAATATATTTGGTGACCCTGATAATTTTATGCCAGCAAATCCTATAATCACTCCACTTCATATTAAACCAGAATGATACTTCTTATTTGCTTACGCAATTTTACGTTCAATTCCCAATAAACTAGGCGGAGTAATTGCTCTAATTATATCAATTATAATTTTAATAGTATTACCATTTTATCATATTAAAAATTTTAAAAGACTTATATTTTATCCAATTAATCAAATTTTATTTTGATCAATGATTTCTAATATTATTTTATTAACTTGAATTGGATTTAGCCCTGTAGAATCTCCTTATGATATTATAGGACAAATATTTACAATAATTTATTTTATATATTTTATTATTAATCCACTAATTACAAAAATATGAGATAATTTTCTTGATTTATACTACGTGACGATCATCGACGCCCCGGGACACAGAGATTTCATCAAGAACATGATCACCGGAACGTCGCAGGCCGATTGCGCGGTGTTGATCGTAGCCGCCGGTACAGGAGAGTTCGAGGCTGGTATCTCCAAGAACGGACAGACCCGCGAGCACGCGCTCCTCGCCTTCACTCTCGGAGTCAAGCAGCTCATCGTCGGAGTAAACAAAATGGACTCCACCGAGCCACCTTACTCCGAGTCTCGTTTCGAGGAAATCAAGAAGGAAGTATCCTCCTACATCAAGAAGATCGGTTACAACCCAGCCGCCGTCGCCTTCGTTCCCATCTCCGGATGGCACGGAGACAACATGCTCGAGCCGTCCACCAAAATGGGATGGTTCAAGGGATGGGCTGTCGAACGCAAGGAAGGAAAGGCCGACGGCAAGTGCCTCATCGAAGCTCTTGACGCCATCCTGCCACCCAGCAGACCCACCGACAAGGCTCTCCGTCTTCCCCTTCAGGACGTCTACAAGATTGGTGGTATCGGAACGGTACCAGTTGGTCGTGTAGAAACCGGAGTCCTGAAGCCAGGTACCGTTGTAACATTCGCTCCTGCCGGACTCACGACTGAAGTCAAGTCCGTAGAGATGCATCACGAAGCTCTCGTCGAAGCCGTTCCCGGCGACAACGTTGGTTTCAACGTAAAGAACGTATCCGTCAAGGAACTCCGTCGTGGATACGTAGCCGGTGACTCGAAGAACAACCCACCCAAGGGAGCTGCCGACTTCAACGCTCAG
		</sequence>
		<sequence>
			<taxon idref="M3.E.den"/>
			CCTCGATTAAATAATATAAGATTTTGATTTTTACCCCCTTCATTAATCCTATTAATATTTAGAAGAATAGTAAATTCAGGAACAGGAACAGGATGAACTGTATATCCACCTTTATCAAGAAGAATCTCTCATTCAGGAGCATCAGTAGATTTAACTATTTTTTCTCTACACTTAGCAGGAATCTCATCAATCTTAGGAGCAATTAATTTTATTTCAACAATAATTAATATGAAATTAAAAAGAATAAAATTTGAACAAATACCTTTATTTGTATGAGCAGTATCTTTAACTGCATTATTATTGCTATTATCACTACCAGTATTAGCTGGAGCTATTACTATACTTCTTACAGATCGTAATTTAAATACATCATTTTTTGACCCATCTGGAGGAGGAGATCCAATTTTATACCAACATTTATTTTGATTTTTTGGTCACCCAGAAGTATACATTTTAATTATTCCAGCATTTGGGATAATTTCACATATCATTTCACAAGATTCAGGTAAAAAAGAAACTTTTGGTACTTTAGGTATAATTTATGCTATAATAACAATTGGATTATTAGGATTTGTAGTATGAGCTCATCATATATTCACAGTAGGAATAGATGTTGATACACGAGCTTATTTTACAGCAGCTACAATAATTATTGCAATCCCAACAGGAATTAAGATTTTTAGATGATTAGCTACACTTTATGGATCACAAATTATATTTAACCCATCTATAATATGAACTCTTGGATTCGTTTTCTTATTTACATCAGGAGGATTAACAGGAATTATTTTATCAAATTCATCAATTGATATTTTGAGGTGCAACTGTAATTACTAGATTATTATCTGCAATTCCATATTTTGGAACATCATTAGTAAATTGATTATGAGGAGGATTTTCAGTAGACAATGCTATATTAACACGATTCTTTACCTTTCATTTTATTATTCCTTTTATTATTCTTTCATTAACAATAATTCATTTAATATTTTTACATAAAACAGGATCTAGAAACCCATTAGGACTAAATAGTAATTTAGATAAAATCCCATTTCATCCTTACTTCTCATTTAAAGATATACTAGGATTTATTATTATAATTACATTTTTAATTATAGTAGTTTTAATATGTCCTAATATATTTGGAGATCCAGATAATTTTTTACCTGCAAACCCTATAATTACTCCAATTCACATTAAACCAGAATGATATTTTTTATTTGCATATGCAATTTTACGATCAATTCCTAATAAACTAGGAGGTGTTATTGCTTTAGTTATATCAATCTTAATTCTTATAATTTTACCATTTTACCACTTTAAAAACTTTAAAAGATTATTATTTTATCCATTAAATCAAGTAATATTCTGATTTATAATTTGTAATATTATTTTATTAACATGAATTGGATATAGTCCAGTTGAAATACCATATGATATTATAGGTCAAGTATTTACACTAATTTATTTTTTATATTTTATTTTAAATCCATTAATTACTAAATTATGAGATAAAATTATTAATTAATACTACGTGACGATCATCGACGCCCCGGGACACAGAGATTTCATCAAGAACATGATCACCGGTACGTCACAGGCCGATTGTGCAGTGTTGATCGTAGCAGCCGGTACGGGAGAATTCGAGGCTGGTATCTCCAAGAACGGACAGACCCGCGAGCACGCGCTCCTCGCCTTCACTCTTGGAGTCAAGCAGCTCATCGTAGGAGTCAACAAAATGGACTCCACCGAGCCACCCTACTCTGAGGCCCGTTTCGAGGAAATCAAGAAGGAAGTGTCCTCCTACATCAAGAAGATCGGTTACAACCCGGCCGCCGTTGCCTTCGTTCCCATCTCCGGATGGCACGGAGACAACATGCTCGAGCCATCCACCAAAATGGGATGGTTCAAGGGATGGGCCGTTGAGCGCAAGGAAGGAAAGGCCGACGGCAAGTGCCTCATCGAAGCTCTCGACGCTATCCTACAACCCAGCAGACCCACCGACAAGGCTCTCCGTCTTCCCCTTCAGGACGTCTACAAGATTGGTGGTATCGGAACGGTACCAGTCGGTCGTGTAGAAACTGGAGTCCTGAAGCCAGGTACTGTTGTAACATTCGCTCCTGCTGGACTCACCACCGAAGTTAAGTCCGTTGAGATGCACCACGAAGCTCTCGTCGAAGCTGTTCCCGGTGACAACGTTGGTTTCAACGTAAAGAACGTCTCCGTCAAGGAACTCCGTCGTGGATACGTCGCTGGTGACTCAAAGAACAACCCACCCAAGGGTGCCGCCGACTTCAACGCTCAG
		</sequence>
		<sequence>
			<taxon idref="D9.P.mol"/>
			CCACGATTAAATAATATAAGATTTTGATTTTTACCTCCTTCATTAATTTTATTACTTTCAAGAAGAATAGTAAATTCAGGATCAGGAACAGGATGAACAGTTTACCCTCCTTTATCAAGAAGTATTTCTCATTCAGGAGCATCAGTTGATTTAACAATTTTTTCACTACATCTAGCAGGTATTTCATCAATTCTAGGAGCAATTAATTTTATTTCAACAATATTTAATATAAAAGTAAAAGGAATAAAATTTGAACAAATACCTTTATTTGTTTGAGCAGTTTCATTAACTGCTTTATTACTTCTTCTATCTTTACCAGTTTTAGCAGGAGCTATTACTATACTTCTTACAGATCGTAATTTAAATACATCATTTTTTGATCCATCAGGAGGAGGAGATCCAATTTTATATCAACATTTATTCTGATTTTTTGGTCACCCAGAAGTTTATATTTTAATTATTCCAGCTTTCGGAATAATTTCACATATTATTTCACAAGATTCAGGAAAAAAAGAAACTTTTGGAACTCTCGGAATAATTTATGCTATAATAACAATTGGATTATTAGGATTTATTGTATGAGCTCATCATATATTCACAGTAGGGATAGATGTAGATACACGAGCATATTTTACAGCTGCTACTATAATTATTGCAATTCCTACAGGAATTAAAATTTTTAGATGATTAGCAACTTTATATGGATCACAAATTATTTTTAATCCATCAATATTATGAACCTTAGGTTTTGTATTTTTATTTACCTCAGGTGGATTAACAGGAATTATTTTATCTAATTCCTCAATTGAT??????????????????????????????????????????????????????????????????????????????????????????????????????????????????????????????????????????????????????????????????????????????????????????????????????????????????????????????????????????????????????????????????????????????????????????????????????????????????????????????????????????????????????????????????????????????????????????????????????????????????????????????????????????????????????????????????????????????????????????????????????????????????????????????????????????????????????????????????????????????????????????????????????????????????????????????????????????????????????????????????????????????????????????????????????????????????????????????????????????????TACTACGTAACCATCATCGACGCCCCGGGACACAGAGATTTCATCAAGAACATGATCACTGGTACGTCGCAGGCCGATTGTGCAGTGTTGATCGTAGCCGCCGGTACCGGAGAGTTCGAGGCTGGTATTTCCAAGAACGGACAGACCCGCGAGCACGCACTCCTCGCCTTCACTCTTGGAGTCAAGCAGCTCATCGTCGGAGTCAACAAAATGGACTCCACCGAGCCACCCTACTCCGAGGCTCGTTTCGAGGAAATCAAGAAGGAAGTATCCTCATACATCAAGAAGATCGGTTACAACCCAGCCGCCGTTGCCTTCGTTCCCATCTCAGGATGGCACGGAGACAACATGCTTGAGCCATCGACCAAAATGGGATGGTTCAAGGGATGGGCTGTCGAACGCAAGGAAGGAAAGGCTGACGGCAAGTGCCTCATCGAAGCTCTTGACGCTATCCTGCCACCCAGCAGACCCACCGACAAGGCTCTCCGTCTTCCCCTTCAGGACGTCTACAAGATTGGTGGTATYGGAACGGTACCAGTYGGTCGTGTAGAAACTGGTGTTCTGAAGCCAGGTACTGTTGTAACATTCGCTCCTGCTGGACTCACAACTGAAGTAAAGTCCGTTGAGATGCACCACGAAGCTCTCGTCGAAGCTGTTCCCGGTGACAACGTTGGTTTCAACGTAAAGAACGTCTCCGTCAAGGAACTTCGTCGTGGATACGTAGCTGGTGACTCAAAGAACAACCCACCCAAGGGAGCTGCCGACTTCAACGCTCAG
		</sequence>
		<sequence>
			<taxon idref="9n.P.cta"/>
			CCCCGATTAAATAACATAAGATTCTGATTTTTACCACCCTCATTAATTTTATTATTATCTAGAAGAATAGTAAATTCAGGATCAGGAACTGGATGAACAGTATATCCACCCCTATCAAGAAGAATTTCCCATTCAGGAGCATCAGTAGATTTAACTATTTTTTCTTTACATTTAGCAGGAATTTCATCAATTCTAGGAGCAATTAATTTTATTTCAACAATAATTAATATAAAATTAAAAGGAATAAAATTTGAACAAATACCTTTATTTGTATGAGCAGTTTCATTAACCGCATTATTATTATTATTATCTCTACCTGTATTAGCAGGAGCTATTACTATACTTCTTACAGATCGTAATTTAAATACATCTTTTTTTGACCCCTCTGGAGGAGGAGACCCAATTCTATATCAACACTTATTTTGATTTTTTGGACACCCAGAAGTTTATATTTTAATTATTCCAGCATTCGGAATAATTTCACATATTATTTCTCAAGATTCAGGAAAAAAAGAAACCTTCGGAACTATTGGTATAATTTATGCAATAATAACAATTGGATTACTAGGTTTCGTAGTTTGAGCTCACCATATATTTACAGTAGGAATAGATGTTGACACACGTGCTTATTTCACAGCAGCTACAATAATTATTGCAATTCCCACAGGAATTAAAATTTTTAGATGATTAGCTACGTTATACGGATCACAAATTTTATTTAACCCAGCTATAATATGAACACTTGGATTTGTATTTCTATTTACATCAGGAGGATTAACTGGAATTATTTTATCAAATTCATCAATTGATATTCTGAGGTGCAACTGTTATTACTAGATTATTATCAGCAATTCCATATATTGGTAGATCAATAGTATATTGATTATGAGGGGGATTTTCAGTAGATAATGCTACATTAACACGATTTTTTACTTTTCATTTTATAATTCCTTTTATTATTTTAGCATTAACATTAATTCACTTAATATTCTTACATGAAACAGGATCCAGAAACCCACTAGGACTAAAAAGAAATTTAGATAAAATTCCATTTCATCCTTACTTTTCATTCAAAGATATAATAGGATTTATTATTATAATAACATTTTTAATTATAGTAGTTTTAATAGAACCTAATATATTAGGAGACCCAGATAATTTTATACCAGCTAATCCTATAATCACCCCCCTTCATATTAAACCAGAATGATATTTTTTATTTGCATACGCAATTTTACGATCAATTCCTAATAAATTAGGGGGTGTTATTGCTTTAATTATATCAATTTTAATTCTTATAATTTTACCATTTTACCACTATAAAAATTTTAAAAGATTATTATTTTATCCATTAAGCCAAACAATATTTTGATTAATAATTTGTAATATTATTATATTAACATGAATTGGATATAGACCAGTTGAACTCCCATATGATACAATAGGACAAATTTTTACATTAATTTATTTTTTATATTTTATCATAAATCCCCTAGTAACTAAATTATGAGATATCATTATTAACTAATACTACGTGACGATCATCGACGCCCCGGGACACAGAGATTTCATCAAGAACATGATCACCGGTACGTCGCAGGCCGATTGTGCGGTGTTGATCGTAGCCGCCGGTACCGGAGAATTCGAGGCTGGTATTTCGAAGAACGGACAGACCCGAGAGCACGCGCTCCTCGCTTTCACTCTTGGAGTTAAGCAGCTGATCGTTGGAGTGAACAAAATGGACTCCACCGAGCCACCCTACTCAGAGGCCCGTTTTGAGGAAATCAAGAAGGAAGTTTCCTCCTACATCAAGAAGATCGGTTACAACCCAGCCGCAGTTGCCTTCGTTCCCATCTCAGGATGGCACGGAGACAACATGCTCGAACCATCCACCAAAATGTCCTGGTTCAAGGGATGGGCCGTCGAGCGCAAGGAAGGAAAGGCTGACGGCAAGTGCCTCATCGAAGCTCTCGACGCTATCCTCCAACCCAGCAGACCCACCGACAAGGCTCTCCGTCTTCCCCTTCAGGACGTCTACAAGATTGGTGGTATCGGAACTGTACCAGTTGGTCGTGTAGAAACTGGAGTCCTGAAGCCAGGTACCGTTGTAACATTCGCTCCTGCTGGACTCACCACTGAAGTCAAGTCCGTTGAGATGCACCACGAAGCTCTCGTCGAAGCTGTTCCCGGTGACAACGTTGGTTTCAACGTAAAGAACGTCTCCGTCAAGGAACTCCGTCGTGGATACGTCGCTGGTGACTCAAAGAACAACCCACCCAAGGGAGCCGCCGACTTCAATGCTCAG
		</sequence>
		<sequence>
			<taxon idref="9m.A.nim"/>
			CCACGATTAAATAATATAAGATTTTGATTTTTACCTCCTTCATTAATCCTTTTATTATCAAGAAGAATAGTAAATTCAGGATCAGGGACCGGATGAACTGTATATCCACCATTATCAAGAAGAATTTCCCATTCAGGAGCTTCAGTTGATATGACTATTTTTTCTTTACATCTAGCAGGTATTTCATCAATTCTAGGTGCAATCAATTTTATTTCTACAATAATTAATATAAAATTAAAAGGAATAAAATTTGAACAGATACCTTTATTTGTATGAGCAGTTTCATTAACTGCATTATTATTATTATTATCTTTACCAGTATTGGCAGGAGCTATTACTATACTTCTTACAGACCGTAATTTAAATACTTCATTTTTTGACCCATCTGGAGGAGGAGATCCAATTCTATATCAACATTTATTTTGATTTTTTGGACACCCAGAAGTTTATATTTTAATTATTCCAGCGTTTGGTATAATTTCACATATTATTTCTCAAGATTCAGGTAAAAAGGAAACTTTTGGGACCTTAGGAATAATTTATGCTATAATAACAATTGGATTATTAGGATTTGTAGTTTGAGCTCACCACATATTTACGGTAGGTATAGATGTTGATACACGAGCTTATTTTACGGCTGCTACAATAATTATTGCAATTCCCACTGGAATTAAAATTTTTAGATGATTAGCTACACTATATGGATCACAAATTATTTTTAACCCATCAATAATATGAACTCTTGGATTTGTATTCTTATTCACATCGGGAGGATTAACAGGAATCATTTTATCTAATTCATCAATTGATATTTTGAGGGGCAACTGTAATTACTAGATTATTATCTGCAATTCCATATATTGGAACATCATTAGTATATTGATTATGGGGGGGATTTTCAGTAGATAATGCAACATTGACACGATTCTTTACTTTTCATTTTATTATTCCTTTCATTATCCTTGCTTTAACAATAATTCATTTAATATTCTTACATGAAACAGGATCAAGAAACCCCTTAGGATTAAATAGAAATTTAGATAAAATCCCATTTCACCCATATTTTTCATTCAAGGATATTTTAGGATTTATTATTATAATTACATTTTTAATTATAGTAGTTTTAATTTCCCCAAATATATTTGGAGATCCAGATAATTTTATACCTGCTAACCCAATAATTACCCCTCTTCATATTAAACCAGAGTGATATTTCTTATTTGCTTATGCAATTCTACGATCAATTCCTAACAAACTAGGGGGAGTAATTGCATTAGTTATATCAATTTTAATTTTAATAATTATACCATTTTATCATTATAAAAATTTTAAAAGATTATTATTTTATCCATTAAATCAAATTATATTTTGATTAATAATTTGTAATATTATTTTATTAACATGAATTGGATATAGGCCCGTTGAATTACCATATGATTTTATAGGACAAATATTTACATTAATTTATTTTTTATATTTTATTTTAAACCCTTTAATTACTAAATTATGAGATAATATTCTTATTAAATACTACGTGACGATCATCGACGCCCCGGGACACAGAGATTTCATCAAGAACATGATCACCGGTACGTCGCAGGCCGATTGTGCGGTATTGATCGTAGCCGCCGGTACCGGAGAATTCGAGGCTGGTATCTCCAAGAACGGACAGACCCGAGAGCACGCGCTCCTCGCCTTCACTCTTGGAGTCAAGCAGCTCATCGTAGGAGTCAACAAAATGGACTCCACCGAGCCACCCTACTCAGAGGCACGTTTCGAGGAAATCAAGAAGGAAGTTTCCTCCTACATCAAGAAGATCGGTTACAACCCAGCCGCCGTTGCCTTCGTTCCCATCTCTGGATGGCACGGAGACAACATGCTCGAGCCATCCACCAAAATGGGATGGTTCAAGGGATGGGCCGTCGARCGCAAGGAAGGAAAGGCTGACGGCAAGTGCCTCATCGAAGCTCTTGACGCTATCCTCCARCCGAGCAGACCCACCGACAAGGCTCTCCGTCTTCCCCTTCAGGACGTCTACAAGATTGGTGGTATCGGAACTGTACCGGTCGGTCGTGTAGAAACTGGAGTACTGAAGCCAGGTACCGTTGTAACATTCGCTCCTGCTGGACTCACCACTGAAGTCAAGTCCGTTGAGATGCACCACGAAGCTCTCGTCGAAGCTGTTCCCGGTGACAACGTTGGTTTCAACGTTAAGAACGTCTCCGTCAAGGAACTCCGTCGTGGATACGTCGCTGGTGACTCAAAGAACAACCCACCCAAGGGAGCCGCCGACTTCAACGCTCAG
		</sequence>
		<sequence>
			<taxon idref="9f.P.sim"/>
			CCACGTTTAAATAATATAAGATTTTGATTTTTACCCCCATCACTTCTACTCCTTTTATCTAGAAGAATAGTAAATTCAGGTTCAGGAACAGGATGAACAGTTTATCCCCCTCTTTCAAGAAGAATTTCACATGCAGGAGCATCAGTTGATTTAACTATTTTCTCTTTACATTTAGCAGGTATTTCATCAATTTTAGGGGCAATTAATTTTATTTCAACAATAATCAATATAAAACTTAAAGGAATAAAATTTGAACAAATACCCTTATTTATTTGAGCAGTTTCATTAACAGCTTTATTACTTCTTTTATCATTACCAGTATTAGCTGGAGCTATTACTATATTACTTACAGATCGTAATTTAAATACATCATTTTTTGACCCCTCAGGTGGAGGAGATCCAATTTTATATCAACATCTATTTTGATTTTTTGGACATCCAGAAGTCTATATTTTAATTATTCCAGCATTTGGGATAATTTCACATATTATTTCACAAGAATCAGGAAAAAAAGAAACATTTGGTACATTGGGAATAATTTACGCAATAATAACTATTGGTTTATTAGGATTTATTGTATGAGCACACCATATATTTACAGTTGGTATAGATGTAGATACACGAGCTTACTTCACTGCAGCTACAATAATTATTGCAATTCCAACAGGAATCAAAATTTTTAGGTGATTAGCAACACTTTATGGATCACAAATTATTTTTAATCCATCAACACTATGAACTCTTGGATTTGTATTTTTATTTACTTCAGGGGGGTTAACAGGTATTATTCTTTCTAATTCATCAATTGATATTTTGAGGTGCAACAGTTATTACTAGATTATTATCAGCAATTCCTTATTTAGGAACATCATTAGTATATTGATTATGAGGGGGATTTTCTGTTGATAACGCCACTTTAACACGATTTTTTACCTTTCATTTTATCATTCCATTTATTATTGTTGCATTAACATTAATTCACTTAATATTTTTACATGAAACAGGTTCAAGAAACCCTTTAGGAGTTAATAGTAATATAGATAAATTACCCTTTCATCCTTACTTCTCATTTAAAGATATTTTAGGTTTTATTATCATAATTTCTATATTAATTATGATTATTCTGGTATCTCCAAATTTATTTGGAGACCCTGATAATTTCATACCAGCTAATCCAATAATCACCCCACTACATATTAAACCAGAATGATATTTTTTATTTGCTTACGCGATTTTACGATCAATCCCTAATAAATTAGGAGGAGTAATTGCACTAATTATATCAATTTTAATTTTAATAATTATACCATTTTATCACCTAAAAAATTTCAAAAGTTTAATTTTTTATCCAATTAACCAAATTATATTTTGAATAATAATTTCTAATATTATATTATTAACCTGAATTGGATATAGACCTGTTGAATCACCATATGATAATATAGGACAACTATTTACATTAATTTATTTTTTTTATTTTATAATTAACCCACTAATTACTAAATTATGAGATTATATTTTAAATTAATACTACGTGACGATCATCGACGCCCCGGGACACAGAGATTTCATCAAGAACATGATCACCGGTACGTCGCAGGCCGATTGTGCGGTGTTGATCGTAGCCGCCGGTACCGGAGAATTCGAGGCTGGTATTTCCAAGAACGGACAGACCCGCGAGCACGCGCTTCTCGCCTTCACTCTTGGAGTCAAGCAGCTCATCGTCGGAGTCAACAAAATGGACTCAACCGAGCCACCATACTCCGAGGCTCGTTTCGAGGAAATCAAGAAGGAAGTCTCCTCCTACATCAAGAAGATCGGTTACAACCCAGCCGCCGTTGCTTTCGTACCCATCTCCGGATGGCACGGAGACAACATGCTCGAGCCATCCACCAAAATGGGATGGTTCAAGGGATGGGCCGTGGAACGCAAGGAAGGAAAGGCTGACGGCAAGTGCCTCATCGAAGCTCTTGACGCTATCCTGCCACCCAGCAGACCCACCGACAAGGCTCTCCGTCTTCCCCTTCAGGACGTCTACAAGATTGGTGGTATCGGAACGGTACCAGTCGGTCGTGTAGAAACTGGAGTCCTGAAGCCAGGTACCGTTGTAACATTCGCTCCTGCTGGACTCACGACTGAAGTCAAGTCCGTCGAGATGCATCACGAAGCTCTCGTCGAAGCTGTTCCCGGTGACAACGTTGGTTTCAACGTAAAGAACGTCTCCGTCAAGGAACTTCGTCGTGGATACGTAGCTGGTGACTCAAAGAACAACCCACCCAAGGGAGCTGCCGACTTCAACGCTCAG
		</sequence>
		<sequence>
			<taxon idref="9e.B.sp."/>
			CCACGATTAAATAATATAAGATTTTGATTTTTACCCCCTTCATTAATCCTTTTATTATCAAGAAGAATAGTAAATTCAGGATCAGGAACCGGATGAACTGTATACCCACCACTATCAAGAAGAATTTCTCATTCAGGGGCATCAGTTGATATAACAATTTTTTCTTTACATCTAGCAGGTATCTCCTCAATTTTAGGAGCAATCAATTTTATTTCTACAATAATCAATATAAAATTAAAGGGAGTAAAATTTGAACAAATACCTTTATTTGTATGGGCTGTTTCATTAACTGCACTACTACTTCTTCTATCTTTACCAGTATTAGCAGGAGCTATTACTATACTTCTTACAGATCGTAATTTAAATACATCATTTTTTGACCCATCCGGAGGAGGAGATCCAATTTTATATCAACATCTATTTTGATTTTTTGGACACCCAGAAGTTTATATTTTAATTATTCCAGCATTTGGAATAATCTCACATATTATTTCTCAAGATTCAGGTAAAAAAGAAACTTTTGGAACCTTAGGAATAATTTATGCTATAATAACAATTGGATTGTTAGGATTTGTAGTTTGAGCTCATCATATATTCACAGTAGGTATAGATGTAGATACTCGAGCCTATTTCACAGCAGCTACTATAATTATTGCAATTCCCACTGGAATTAAAATTTTTAGATGATTAGCTACATTATATGGATCACAAATTATTTTTAATCCATCAATAATATGAACTCTTGGATTTGTATTCTTATTTACATCAGGAGGATTAACAGGAATTATTTTATCAAATTCATCAATTGATTTTTTGAGGAGCAACCGTAATTACCAGATTATTATCTGCAATTCCATACCTTGGAACATCATTAGTATATTGATTGTGAGGGGGATTTTCAGTAGATAATGCTACATTAACACGATTTTTTACTTTTCATTTTATTATTCCTTTTATTATTCTTGCTCTAACAATAATTCATTTAATATTTTTACATGAAACAGGATCAAGGAATCCATTAGGATTAAATAGAAATTTAGATAAAATTCCATTTCACCCATATTTTTCATTTAAAGATATTTTAGGATTTATTATTATAATTACATTTTTAATTATAGTAGTTTTAATATATCCTAATATATTCGGAGACCCAGATAATTTTATACCCGCTAATCCTATAATTACACCCCTTCATATTAAACCAGAATGATATTTTTTATTTGCTTATGCAATTTTACGATCAATCCCTAACAAATTAGGAGGAGTAATTGCTTTAATTATATCAATTTTAATTTTAATGATTATACCATTTTTTCACTATAAAAACTTTAAAAGATTATTATTTTATCCATTAAATCAAATTATATTTTGACTAATAATTTGTAACATTATATTATTAACATGAATCGGATACAGACCAGTTGAATTACCATATGATTTTATAGGTCAAATATTTACAATAATTTATTTTTTATATTTTTTTTTAAACCCTTTAATTACTAATTTTTGAGATAATATTCTTGTTAAATACTACGTGACGATCATCGACGCCCCGGGACACAGAGATTTCATCAAGAACATGATCACCGGTACGTCGCAGGCCGATTGTGCGGTGTTGATCGTAGCCGCCGGTACCGGAGAATTCGAGGCTGGTATCTCCAAGAACGGACAGACCCGAGAGCACGCGCTCCTCGCCTTCACTCTTGGAGTCAAGCAGCTCATCGTAGGAGTCAACAAAATGGACTCCACCGAGCCACCGTACTCAGAGGCCCGTTTCGAGGAAATCAAGAAGGAAGTGTCCTCATACATCAAGAAGATCGGTTACAACCCAGCCGCCGTTGCCTTCGTTCCCATCTCCGGATGGCACGGAGACAACATGCTCGAGCCKTCCACCAAAATGGGATGGTTCAAGGGATGGGCCGTMGAGCGCAAGGAAGGAAAGGCTGACGGCAAGTGCCTCATCGAAGCTCTTGACGCTATCCTCCAACCCAGCAGACCCACCGACAAGGCTCTCCGTCTTCCCCTTCAGGACGTCTACAAGATTGGTGGTATCGGAACGGTACCGGTCGGTCGTGTAGAAACTGGAGTCCTGAAGCCAGGTACCGTTGTAACATTCGCTCCTGCTGGACTCACCACTGAAGTCAAGTCCGTTGAGATGCACCACGAAGCTCTCGTCGAAGCCGTTCCCGGTGACAACGTTGGTTTCAACGTAAAGAACGTCTCCGTCAAGGAACTCCGTCGTGGATACGTCGCTGGTGACTCAAAGAACAACCCACCCAAGGGAGCCGCCGACTTCAACGCTCAG
		</sequence>
		<sequence>
			<taxon idref="9d.A.vit"/>
			CCACGTTTAAATAATATAAGATTTTGATTTTTACCTCCTTCATTAATTTTATTATTATCTAGAAGAATAGTAAATTCAGGATCAGGGACTGGATGAACCGTTTATCCCCCACTATCAAGAAGAATTTCTCATTCAGGGGCATCAGTAGATTTAACTATTTTTTCCCTACACTTAGCAGGTATTTCATCAATTTTAGGAGCAATTAATTTTATTTCAACAATAATTAACATAAAATTAAAAGGAATAAGATTTGAACAAATACCTTTATTTGTATGAGCAGTTTCATTAACTGCATTATTATTATTACTATCTTTACCAGTATTAGCTGGTGCTATTACAATACTTCTTACAGATCGTAATTTAAATACATCATTTTTTGACCCATCAGGAGGAGGAGACCCAATTTTATACCAACACTTATTTTGATTTTTTGGACACCCAGAAGTTTATATTTTAATTATTCCAGCATTTGGAATAATTTCACACATTATTTCACAAGATTCAGGAAAAAAAGAAACTTTTGGAACTCTTGGAATAATTTATGCTATAATAACAATTGGATTATTAGGATTCGTAGTATGAGCACACCATATATTTACAGTAGGTATAGATGTAGATACGCGAGCTTATTTTACAGCAGCTACAATAATTATTGCAATCCCAACAGGAATTAAAATTTTTAGATGACTAGCTACACTTTATGGATCACAAATTATCTTTAATCCATCAATAATATGAGCTCTAGGTTTTGTATTCTTATTTACATCAGGAGGATTAACAGGAATTATTTTATCAAATTCATCAATTGATATTTTGAGGAGCAACAGTAATTACTAGATTATTATCTGCAATCCCATATCTAGGAACATCACTAGTATATTGATTATGAGGAGGATTTTCAGTGGATAATGCTACTTTAACACGATTTTTTACTTTTCATTTTATTATTCCTTTTATTATTCTTGCTTTAACAATAATTCACTTAATATTTTTACATGAAACAGGATCAAGAAACCCATTAGGATTAAATAGAAATTTAGATAAAATTCCATTTCACCCTTATTTCTCATTCAAGGATATTTTAGGATTTATAGTAATAATTACATTTTTAGTGATAGTAGTTTTAATATCACCTAATATATTTGGAGACCCAGATAATTTTATACCAGCTAACCCTATAATTACACCTCTTCATATTAAACCTGAATGATACTTTTTATTTGCTTATGCGATTTTACGATCAATTCCTAATAAATTAGGAGGTGTAATTGCATTAATTATATCAATTTTAATTTTGATAGTTCTACCATTTTATCACCTTAAAAATTTTAAAAGATTATTATTTTATCCATTAAATCAAATTATATTTTGATTTATAATTTGTAATATTATTCTATTAACATGAATTGGATACAGACCTGTCGAATTACCATATGATATTATAGGTCAAGTATTCACATTAATTTATTTTTTATATTTTATTTTAAATCCATTAATTACCAAACTATGAGATAATATTCTTAATTAATACTACGTGACCATCATCGACGCCCCGGGACACAGAGATTTCATCAAGAACATGATCACCGGTACGTCGCAGGCCGATTGTGCGGTGTTGATCGTAGCCGCCGGTACCGGAGAATTCGAGGCTGGTATCTCCAAGAACGGACAGACCCGAGAGCACGCGCTTCTCGCCTTCACTCTTGGAGTCAAGCAGCTCATCGTCGGAGTTAACAAAATGGACTCCACCGAGCCGCCCTACTCCGAGGCCCGTTTCGAGGAAATCAAGAAGGAAGTTTCCTCTTACATCAAGAAGATCGGTTACAACCCAGCCGCCGTCGCTTTCGTTCCCATCTCAGGATGGCACGGAGACAACATGCTCGAGCCATCAGCCAAGATGCCATGGTTCAAGGGATGGGCCGTTGAGCGCAAGGAAGGAAAGGCCGACGGCAAGTGCCTCATCGAAGCTCTTGACGCTATCCTCCAACCCAGCAGACCCACCGACAAGGCTCTCCGTCTTCCCCTTCAGGACGTCTACAAGATTGGTGGTATCGGAACGGTACCCGTTGGTCGTGTAGAAACTGGAGTCCTGAAGCCAGGTACTGTTGTAACATTCGCTCCTGCTGGACTCACCACTGAAGTTAAGTCCGTTGAGATGCACCACGAAGCTCTCACCGAAGCTGTTCCCGGTGACAACGTTGGTTTCAACGTAAAGAACGTCTCCGTCAAGGAACTCCGTCGTGGATACGTCGCTGGTGACTCAAAGAACAACCCACCCAAGGGAGCCGCCGACTTCAATGCTCAG
		</sequence>
		<sequence>
			<taxon idref="9c.A.toe"/>
			CCACGTCTAAATAACATAAGGTTTTGATTTTTACCACCCTCATTAATTTTACTACTATCTAGAAGAATAGTAAATTCAGGGTCAGGAACTGGATGAACTGTGTATCCACCACTATCAAGAAGAATTTCACACTCAGGGGCATCCGTAGATTTAACTATTTTTTCACTACACTTAGCAGGAATTTCATCAATTTTAGGAGCAATTAATTTCATTTCAACAATAATTAACATAAAATTAAAAGGAATAAGATTTGAACAAATACCTTTATTTGTATGGGCAGTTTCATTAACTGCATTATTATTACTTCTATCTTTACCAGTATTAGCTGGTGCTATTACTATACTTCTTACAGATCGTAATTTAAATACATCATTTTTTGACCCATCAGGAGGAGGGGATCCAATTTTATACCAACACCTATTCTGATTTTTTGGACACCCAGAAGTTTATATTTTAATTATTCCAGCATTTGGAATAATTTCACATATTATTTCACAAGATTCAGGAAAGAAAGAAACTTTCGGAACTTTAGGAATAATTTATGCTATAATAACAATTGGACTACTTGGTTTTGTAGTATGAGCCCATCACATATTTACAGTAGGAATAGATGTAGATACACGAGCCTATTTTACAGCAGCTACAATAATTATTGCAATCCCAACAGGAATTAAAATTTTTAGATGACTAGCTACATTATATGGCTCACAAATTATCTTTAACCCATCAATAATATGAACTCTAGGATTTGTATTTTTATTTACATCAGGAGGATTAACAGGAATTATTTTATCAAATTCATCAATTGATATTTTGAGGAGCAACAGTGATTACTAGATTATTATCCGCAATCCCATATTTAGGAACATCACTAGTATACTGATTATGGGGGGGATTTTCAGTTGATAATGCTACTTTAACACGATTTTTTACCTTTCATTTTATTATTCCTTTTATTATTCTTGCTCTAACAATAATTCATTTAATATTTTTACATGAAACAGGATCAAGAAATCCATTAGGATTAAATAGAAATTTAGATAAAATCCCATTTCACCCTTATTTCTCATTCAAGGATATTTTAGGATTTATTGTAATAATCACATTTTTAGTATTAGTAGTTTTAGTATCGCCTAACATATTTGGAGATCCAGATAATTTTATACCAGCCAACCCTATGATTACACCCCTTCATATTAAACCTGAATGATATTTTTTATTTGCTTACGCAATTTTACGATCAATTCCTAATAAATTAGGGGGTGTAATTGCTTTAATTATATCAATTTTAATTTTAATAATTTTACCATTTTATCACCTTAAAAATTTTAAGAGATTATTATTCTACCCACTAAATCAAATTATATTTTGAATTATAATTTGTAATATTATTCTACTAACATGAATTGGATACAGACCTGTTGAATTACCGTATGATATTATAGGACAAGTATTTACATTAATTTATTTTTTATATTTTATTTTAAACCCATTAATTACCAAACTATGAGATAATATTCTAAATTAATACTACGTTACCATCATCGACGCCCCGGGACACAGAGATTTCATCAAGAACATGATCACCGGTACGTCGCAGGCCGATTGTGCAGTGTTGATCGTAGCAGCCGGTACCGGAGAGTTCGAGGCTGGTATCTCCAAGAACGGACAGACCCGAGAGCACGCGCTTCTCGCCTTCACTCTTGGAGTCAAGCAGCTCATCGTCGGAGTTAACAAAATGGACTCCACCGAGCCACCCTACTCCGAGGCACGTTTCGAGGAAATCAAGAAGGAAGTGTCCTCGTACATCAAGAAGATCGGTTACAACCCAGCCGCCGTAGCCTTCGTTCCCATCTCAGGATGGCACGGAGACAACATGCTCGAGCCATCCACCAAGATGGGATGGTTCAAGGGATGGGCCGTCGAGCGCAAGGAAGGAAAGGCTGACGGCAAGTGCCTCATCGAAGCTCTTGACGCTATCCTCCAACCCAGCAGACCCACCGACAAGGCTCTCCGTCTTCCCCTTCAGGACGTCTACAAGATTGGTGGTATCGGAACGGTACCCGTTGGTCGTGTAGAAACTGGAGTCCTGAAGCCAGGTACTGTTGTAACATTCGCTCCTGCTGGACTCACCACTGAAGTCAAGTCCGTWGAGATGCACCACGAAGCTCTCGTCGAAGCTGTTCCCGGTGACAACGTTGGTTTCAACGTAAAGAACGTCTCAGTCAAGGAACTCCGTCGTGGATACGTCGCTGGTGACTCAAAGAACAACCCACCCAAGGGAGCCGCCGACTTCAACGCTCAG
		</sequence>
		<sequence>
			<taxon idref="9b.N.vsm"/>
			CCACGATTAAATAATATAAGATTTTGATTTTTACCACCGTCATTAATTTTATTACTATCAAGAAGAATAGTAAATTCAGGATCAGGAACTGGATGAACTGTATACCCACCCCTATCAAGAAGAATTTCTCATTCAGGAGCATCTGTTGACTTAACAATTTTTTCTCTTCATTTAGCAGGAATCTCATCAATCTTAGGAGCAATTAATTTTATCTCAACAATAATTAATATAAAATTAAAAGGAATAAGATTTGAACAAATACCTTTATTTGTATGGGCAGTATCCTTAACAGCATTATTACTACTATTATCGTTACCAGTTTTAGCAGGAGCCATTACTATACTTCTTACAGATCGTAATTTAAATACATCATTCTTTGACCCATCAGGAGGAGGGGATCCAATTTTATATCAACATTTATTTTGATTTTTTGGTCACCCAGAAGTCTATATTTTAATTATTCCAGCTTTTGGAATAATTTCACATATTATTTCACAAGATTCAGGAAAAAAAGAAACTTTTGGGACTCTTGGTATAATTTATGCAATAATAACAATTGGATTATTAGGATTTGTTGTATGAGCCCATCATATATTTACAGTAGGAATAGATGTTGATACACGAGCTTATTTTACAGCAGCTACAATAATTATTGCAATCCCAACAGGTATTAAAATTTTTAGATGATTAGCTACATTATATGGATCACAAATTATATTTAATCCATCAATAATATGAACAATTGGATTTGTATTTTTATTTACATCAGGAGGATTAACAGGAATTATTTTATCAAATTCATCAATTGATATTTTGAGGGGCAACAGTAATTACTAGTTTATTATCTGCAATCCCATATATTGGAACATCATTAGTATACTGATTATGAGGGGGATTTTCAGTTGATAACGCAACATTAACACGATTTTTTACTTTCCATTTTATTATTCCATTTATTATTTTAGCTATAACATTAATTCATTTAATATTTTTACATGAAACAGGATCAAGAAATCCATTAGGATTAAATAGAAACTTTGATAAAATTCCATTTCACCCATATTTCTCATTCAAGGATATTTTAGGATTTATCATCATAATTACAATTTTAATTATAGTAGTTTTAATATCACCCAACATATTTGGAGACCCAGATAATTTTATACCTGCAAACCCTATAATTACTCCTCTTCACATCAAACCAGAATGATATTTTTTATTCGCATACGCTATTCTACGATCTATTCCAAATAAATTAGGGGGGGTAATTGCATTAGTTATATCAATTTTAATTCTTATAATTTTACCATTTTTTCACCATAAAAATTTTAAAAGATTATTATTTTATCCATTAAATCAAATTTTATTCTGATTAATAATTTGTAATATTATTATATTAACATGAATTGGATATAGCCCAGTTGAAATACCATATGATTCCATGGGACAAATATTTACATTAATTTATTTTTTATACTTCATTTTAAATCCATTAATCACTAATCTATGGGATAAAATTATTAATTAATACTACGTGACGATCATCGACGCCCCGGGACACAGAGATTTCATCAAGAACATGATCACCGGTACGTCGCAGGCCGATTGTGCGGTGTTGATCGTAGCCGCCGGTACGGGAGAATTCGAGGCTGGTATCTCCAAGAACGGACAGACCCGCGAGCACGCGCTCCTCGCCTTCACTCTTGGAGTCAAGCAGCTCATCGTAGGAGTCAACAAAATGGACTCCACCGAACCACCCTACTCCGAGGCCCGTTTTGAGGAAATCAAGAAGGAAGTTTCCTCCTACATCAAGAAGATCGGTTACAACCCAGCAGCCGTTGCCTTCGTTCCCATCTCAGGATGGCACGGAGACAACATGCTCGAGCCATCCACCAAAATGGGATGGTTCAAGGGATGGGCCGTCGAGCGCAAGGAAGGAAAGGCCGACGGCAAGTGCCTCATCGAAGCTCTTGATGCTATCCTCCAACCCAGCAGACCCACCGACAAGGCTCTCCGTCTTCCCCTTCAGGACGTCTACAAGATTGGTGGTATCGGAACTGTACCGGTCGGTCGTGTAGAAACTGGAGTCCTGAAGCCAGGTACCGTTGTAACTTTCGCTCCTGCTGGACTCACCACTGAAGTCAAGTCCGTTGAGATGCACCACGAAGCTCTCGTCGAAGCTGTTCCCGGTGACAACGTTGGTTTCAACGTAAAGAACGTCTCCGTCAAGGAACTCCGTCGTGGATACGTCGCTGGTGACTCGAAGAACAACCCACCCAAGGGAGCCGCCGACTTCAACGCTCAG
		</sequence>
		<sequence>
			<taxon idref="9a.A.spi"/>
			CCACGTCTAAATAATATAAGATTTTGATTTTTACCTCCTTCATTAATTTTATTATTATCTAGAAGAATAGTAAACTCAGGATCAGGAACTGGATGAACTGTTTATCCACCCCTATCAAGAAGAATTTCACATTCAGGAGCGTCCGTAGACTTAACTATTTTTTCTTTACATTTAGCAGGAATTTCATCAATTTTAGGGGCAATTAATTTTATTTCAACAATAATTAACATAAAATTAAAAGGAATAAGATTTGAACAAATACCTTTATTTGTATGAGCAGTATCATTAACTGCATTATTATTACTTCTATCTTTACCAGTATTAGCTGGTGCTATTACAATACTTCTTACAGATCGTAATTTAAATACATCATTTTTTGACCCATCAGGAGGAGGAGATCCAATTTTATACCAACACTTATTCTGATTTTTTGGACACCCAGAAGTTTATATTTTAATTATTCCAGCATTTGGAATAATTTCACATATTATTTCACAAGATTCAGGAAAGAAAGAAACTTTTGGAACTCTTGGAATAATTTATGCTATAATAACAATTGGATTACTTGGTTTTGTGGTATGAGCACATCACATATTTACAGTAGGAATAGATGTAGATACACGAGCTTATTTTACAGCAGCTACAATAATTATTGCAATCCCAACAGGAATTAAAATTTTTAGATGACTAGCTACTCTATATGGCTCACAAATTATCTTTAATCCATCAATAATATGAACTCTAGGGTTTGTATTTTTATTTACATCAGGGGGACTAACAGGAATTATTTTATCAAATTCATCAATTGATATTTTGAGGGGCAACAGTAATTACTAGATTACTATCTGCAATCCCATATTTAGGGACATCAATAGTATACTGATTATGAGGGGGATTTTCAGTTGACAATGCTACTTTAACACGATTTTTTACTTTTCATTTTATTATTCCTTTTATTATTCTTGCTATAACAATAATTCATTTAATATTTTTACATGAAACAGGATCAAGAAATCCATTAGGATTAAACAGAAATTTAGATAAAATCCCATTTCACCCTTATTTTTCATTCAAAGATATTTTAGGATTTATTGTAATGATTACATTTTTAGTAATAGTAATTTTAATTTCACCTAATATATTTGGAGATCCAGATAATTTTATACCAGCTAATCCTATAATTACACCTCTTCATATTAAACCTGAGTGATACTTTTTATTTGCTTACGCAATTTTACGATCAATTCCTAATAAATTAGGGGGTGTAATTGCTTTAATTATATCAATTTTAATTTTAATAATTTTACCATTTTATCACCTTAAAAATTTTAAAAGATTATTATTTTATCCATTAAATCAAATTATATTTTGATTTATAATTTGTAATATTATTCTATTAACGTGAATTGGGTACAGGCCTGTTGAATTACCATATGATATTATAGGACAAGTATTTACATTAATTTATTTTTTATATTTTATCTTAAACCCATTAATTACCAAACTATGAGATAATATTCTTAATTAATACTACGTTACCATCATCGACGCCCCGGGACACAGAGATTTCATCAAGAACATGATCACCGGTACGTCGCAGGCCGATTGTGCGGTGTTGATCGTAGCCGCCGGTACCGGAGAGTTCGAGGCTGGTATCTCCAAGAACGGACAGACCCGAGAGCACGCGCTTCTCGCCTTCACTCTTGGAGTCAAGCAGCTCATCGTAGGAGTCAACAAAATGGACTCCACCGAGCCACCATACTCCGAGGCCCGTTTCGAGGAAATCAAGAAGGAAGTGTCCTCGTACATCAAGAAGATCGGTTACAACCCAGCCGCCGTCGCCTTCGTTCCCATCTCAGGATGGCACGGAGACAACATGCTCGAGCCATCCACCAAGATGGGATGGTTCAAGGGATGGGCCGTCGAGCGCAAGGAAGGAAAGGCTGACGGCAAGTGCCTCATCGAAGCTCTTGACGCTATCCTCCAACCCAGCAGACCCACCGACAAGGCTCTCCGTCTTCCCCTTCAGGACGTCTACAAGATTGGTGGTATCGGAACGGTACCCGTTGGTCGTGTAGAAACTGGAGTCCTGAAGCCAGGTACTGTTGTAACATTCGCTCCTGCTGGACTCACCACTGAAGTTAAGTCCGTTGAGATGCACCACGAAGCTCTCACCGAAGCCGTTCCCGGTGACAACGTTGGTTTCAACGTAAAGAACGTCTCCGTCAAGGAACTCCGTCGTGGATACGTCGCTGGTGACTCGAAGAACAACCCACCCAAGGGAGCCGCCGACTTCAACGCTCAG
		</sequence>
		<sequence>
			<taxon idref="8n.A.god"/>
			CCACGTTTAAATAATATAAGATTTTGATTTTTACCTCCCTCATTAATTTTATTATTATCTAGAAGAATAGTAAATTCAGGATCAGGAACTGGATGAACTGTTTATCCCCCACTATCAAGAAGAATCTCACATTCAGGGGCATCAGTAGATTTAACTATTTTTTCTCTTCATTTAGCAGGTATTTCATCAATTTTAGGGGCAATTAATTTTATTTCAACAATAATCAACATAAAATTAAAAGGAATAAGATTTGAACAAATACCTTTATTTGTATGAGCAGTATCATTAACTGCATTATTATTACTTTTATCTTTACCAGTATTAGCTGGTGCTATTACTATACTTCTTACAGACCGTAATTTAAATACATCATTCTTTGATCCATCAGGAGGAGGAGACCCAATTCTATATCAACACTTATTTTGATTTTTTGGACACCCAGAAGTTTATATTTTAATTATTCCAGCATTTGGAATAATTTCACATATTATCTCACAAGATTCAGGAAAAAAAGAAACCTTTGGAACTCTCGGAATAATTTATGCTATAATAACGATTGGATTATTAGGATTTGTAGTATGAGCTCATCACATATTCACAGTAGGTATAGACGTAGATACACGAGCTTATTTTACAGCAGCTACAATAATTATTGCAATTCCTACAGGAATTAAAATTTTTAGATGATTAGCTACACTATATGGATCACAAATTATTTTTAATCCATCAATAATGTGAGCTCTAGGATTTGTATTTTTATTTACATCAGGAGGATTAACAGGAATTATTTTATCAAATTCATCAATTGATATTTTGAGGGGCAACAGTAATTACCAGACTATTGTCAGCAATTCCCTATTTAGGAACATCATTAGTATACTGATTATGAGGGGGGTTCTCTGTAGACAATGCTACACTAACACGATTTTTTACTTTTCATTTTATTATTCCTTTTATTATTCTTGCCTTAACAATAATTCATTTAATATTTTTACATGAAACAGGATCAAGAAATCCATTAGGATTAAATAGAAACTTAGATAAAATTCCATTTCACCCTTACTTCTCATTCAAAGATATCTTAGGATTTATTATTATAATTACATTTTTAGTAATAGTAGTCTTAATATCACCTAACATGTTTGGTGACCCAGATAATTTTATACCTGCAAATCCTATAATTACACCTCTTCATATTAAACCTGAGTGATATTTTTTATTTGCTTATGCAATTTTACGATCAATCCCTAATAAATTAGGAGGTGTAATTGCTCTAGTTATATCAATTTTAATTTTAATAATTTTACCATTTTATCATATTAAAAATTTTAAAAGATTATTATTTTACCCATTAAATCAAATTATATTTTGATTTATAATCTGTAACATTATTTTATTAACATGAATTGGATACAGACCTGTTGAATTACCATATGATATTATAGGACAGGTATTTACATTAATTTATTTTTTATATTTTATTTTAAACCCATTAATAACTAAACTATGAGATAATATTATTAATTAATACTACGTTACCATCATCGACGCCCCCGGACACAGAGATTTCATCAAGAACATGATCACCGGTACGTCGCAGGCCGATTGCGCGGTGTTGATCGTAGCCGCAGGTACCGGAGAATTCGAGGCTGGTATCTCAAAGAACGGACAGACCCGAGAGCACGCGCTTCTCGCCTTCACTCTTGGAGTCAAGCAGCTCATCGTCGGAGTTAACAAAATGGACTCGACCGAGCCGCCCTACTCCGAGGCACGTTTCGAGGAAATCAAGAAGGAAGTATCCTCGTACATCAAGAAGATCGGTTACAACCCTGCCGCAGTAGCCTTCGTTCCCATCTCAGGATGGCACGGAGACAACATGCTCGAGCCATCTACCAAGATGGGATGGTTCAAGGGATGGGCCGTAGAGCGCAAGGAAGGAAAGGCTGACGGCAAGTGCCTCATCGAAGCTCTTGACGCCATCCTCCAACCCAGCAGACCCACCGACAAGGCTCTCCGTCTTCCCCTTCAGGACGTCTACAAGATTGGTGGTATCGGAACGGTACCCGTTGGTCGTGTAGAAACTGGAGTCCTGAAGCCAGGTACTGTTGTAACATTCGCTCCTGCTGGACTCACAACTGAAGTTAAGTCCGTTGAGATGCACCACGAAGCTCTYACCGAAGCTGTTCCCGGTGACAACGTTGGTTTCAACGTAAAGAACGTATCAGTCAAGGAACTCCGTCGTGGATACGTCGCTGGTGACTCAAAGAACAACCCACCCAAGGGAGCCGCCGACTTCAATGCTCAG
		</sequence>
		<sequence>
			<taxon idref="8m.P.ger"/>
			CCACGATTAAATAATATAAGATTCTGATTTTTACCCCCTTCATTAATTTTATTACTATCAAGAAGAATAGTAAATTCTGGATCAGGAACAGGTTGAACAGTTTACCCACCATTATCAAGAAGAATTTCACATGCTGGAGCATCAGTTGATTTAACTATTTTTTCTCTTCATTTAGCTGGAATCTCTTCAATTCTAGGAGCAATTAATTTTATTTCAACAATAATTAATATAAAATTAAAAGGAATAAGATTTGAACAAATACCATTATTTATTTGAGCAGTATCATTAACTGCCTTATTATTACTATTATCATTACCTGTTCTAGCTGGAGCTATTACTATACTTCTAACAGATCGTAATTTAAATACATCATTCTTCGACCCATCAGGAGGAGGGGACCCAATTTTATACCAACATTTATTTTGATTTTTTGGACACCCTGAAGTATATATTTTAATTATTCCAGCATTTGGAATAATCTCTCATATTATTTCACAAGATTCAGGAAAAAAAGAAACCTTTGGAACATTAGGTATAATTTATGCTATAATAACTATTGGATTATTAGGTTTCGTTGTATGAGCTCACCATATATTTACAGTAGGTATAGATGTAGATACCCGAGCTTATTTTACTGCAGCTACAATAATTATTGCTATCCCTACAGGAATTAAAATTTTTAGATGATTAGCAACTTTATACGGGTCACAAATTATTTTTAATCCATCAATTATATGAACATTAGGATTTGTATTCTTATTCACATCAGGAGGTTTAACAGGTATTATTCTATCTAACTCTTCAATTGATATTTTGAGGGGCAACAGTAATTACTAGATTATTATCAGCTATCCCATATTTAGGGACATCCTTAGTATATTGATTATGAGGGGGATTTTCTGTTGATAATGCTACATTAACACGATTTTTTACTTTTCACTTTATTATTCCATTCATTATTGTTGCTTTAACTATTATTCACCTAATATTTTTACATGAAACAGGATCAAGAAATCCTATAGGAACAAATAGAAATTTAGATAAAATTCCATTTCATCCTTATTTTTCTTTTAAAGATATTTTAGGATTTATTATCATAATTACTATATTAATTATAGTAATTTTAATTTCACCTAATTTATTTGGAGATCCTGATAATTTTATACCAGCAAATCCAATAATTACCCCCTTACATATTAAACCAGAATGATACTTCTTATTCGCTTATGCAATTTTACGTTCAATTCCTAATAAATTAGGAGGAGTAATAGCTTTAATTATATCAATTTTAATTTTAATAATTTTACCATTTTACCATATTAAAAATTTTAAAAGATTAAATTTTTATCCAGTTAATCAATTCTTATTTTGATTAATAATTTCTAATATTATTTTATTAACTTGAATTGGATTTAGACCAGTAGAATCCCCTTATGATGTAATAGGACAAGTATTTACAATAATTTACTTTACATATTTCATTATTAATCCCTTTATTACAAAAATATGAGATAATTTATTAAATTAATACTACGTCACGATCATCGACGCCCCGGGACACAGAGATTTCATCAAGAACATGATCACCGGAACGTCGCAGGCCGATTGTGCTGTGTTGATCGTAGCCGCCGGTACCGGAGAATTCGAAGCTGGTATTTCCAAGAACGGACAGACCCGAGAGCACGCGCTACTCGCCTTCACTCTTGGAGTAAAGCAGCTCATCGTCGGAGTGAACAAAATGGACTCCACCGAGCCGCCATACTCCGAAGCTCGTTTCGAGGAAATCAAGAAGGAAGTATCGTCCTACATCAAGAAGATCGGTTACAATCCGGCCGCCGTTGCTTTCGTTCCCATCTCAGGATGGCACGGAGACAACATGCTTGAACCGTCCACCAAAATGGGATGGTTCAAGGGATGGGCTGTCGAACGTAAGGAAGGAAAGGCCGACGGCAAGTGCCTCATCGAAGCTCTTGACGCCATCCTGCCACCCAGCAGACCCACCGACAAGGCTCTACGTCTTCCCCTTCAGGACGTCTACAAGATTGGTGGTATCGGAACGGTACCAGTYGGTCGTGTAGAAACCGGAGTCCTGAAGCCAGGTACCGTTGTGACGTTCGCTCCTGCCGGACTCACGACTGAAGTAAAATCAGTCGAGATGCATCACGAAGCTCTCGTCGAAGCCGTTCCCGGCGACAACGTTGGTTTCAACGTAAAGAACGTATCCGTCAAGGAACTCCGTCGTGGATACGTAGCCGGTGACTCGAAGAACAACCCACCCAAGGGAGCTGCCGACTTCAACGCTCAG
		</sequence>
		<sequence>
			<taxon idref="8e.N.atr"/>
			CCACGATTAAATAACATAAGATTTTGATTTCTACCCCCCTCATTATTATTATTATTATCAAGAAGAATAGTAAACTCAGGATCAGGGACTGGATGAACTGTTTATCCACCTTTATCAAGAAGAATTTCCCATTCAGGAGCATCCGTAGATTTAACAATTTTTTCTTTACATCTAGCAGGAATTTCATCAATTTTAGGAGCAATCAATTTTATTTCAACAATAATTAATATAAAATTAAAAGGAATAAAATTTGAACAAATACCTTTATTCGTATGAGCAGTTTCGTTAACTGCATTATTATTACTTCTATCTTTACCAGTACTAGCTGGTGCTATTACAATACTTCTTACAGATCGTAACTTAAATACATCATTTTTTGACCCCTCAGGAGGAGGAGATCCAATTTTATACCAGCATTTATTTTGATTCTTTGGACACCCAGAAGTATATATCTTAATTATTCCAGCATTTGGAATAATTTCCCATATTATTTCACAAGATTCAGGAAAAAAAGAAACTTTTGGGACTCTTGGTATAATTTATGCTATAATAACAATTGGATTACTAGGATTTGTAGTATGAGCCCATCATATATTCACAGTAGGAATAGATGTTGATACACGAGCTTATTTTACAGCAGCTACAATAATTATTGCAATTCCAACAGGAATCAAAATTTTCAGGTGACTAGCAACATTATATGGATCTCAAATTATTTTTAATCCATCTATAATATGAACTCTTGGATTCGTATTTTTATTCACATCAGGAGGATTAACAGGTATTATTCTATCAAATTCATCAATTGATATTCTGAGGAGCAACTGTAATTACTAGATTATTATCTGCAATTCCATATCTTGGTACATCATTAGTATATTGATTATGGGGAGGATTCTCAGTAGATAATGCTACATTAACACGATTTTTTACTTTTCATTTTATTATTCCCTTTATTATTCTTGCTTTAACAATAATTCACCTAATATTTTTACATGAAACAGGGTCAAGAAACCCATTAGGGTTAAATAGAAACTTAGATAAAATTCCATTCCACCCCTATTTTTCATTTAAAGATATTTTAGGATTTATTATTATAATCACCCTTTTAATTATAGTAGTTTTAATATCACCCAATATATTTGGAGATCCTGATAATTTTATACCTGCAAATCCTATAATTACACCCCTTCATATTAAACCAGAATGATATTTTTTATTTGCTTATGCAATTTTACGATCAATTCCAAATAAACTAGGAGGTGTTATTGCCCTAGTTTTATCAATTTTAATTTTAATAATTTTACCATTTTACCATAATAAAAACTTTAAAAGATTATTATTTTACCCATTAAGACAAATAATATTCTGAATAATAATTTGTAATATTATCTTATTAACCTGAATTGGATATAGGCCAGTTGAATTACCATATGATATTATAGGCCAAGTATTTACATTTATTTATTTTTTATATTTTATTTTAAATCCATTAATTACTAAATTATGAGACAATATTATTAATTAA?????????????????????????????????????????????????????????????????????????????????????????????????????????????????????????????????????????????????????????????????????????????????????????????????????????????????????????????????????????????????????????????????????????????????????????????????????????????????????????????????????????????????????????????????????????????????????????????????????????????????????????????????????????????????????????????????????????????????????????????????????????????????????????????????????????????????????????????????????????????????????????????????????????????????????????????????????????????????????????????????????????????????????????????????????????????????????????????????????????????????????????????????????????????????????????????????????????
		</sequence>
		<sequence>
			<taxon idref="8d.N.vdc"/>
			CCTCGATTAAATAATATAAGATTTTGATTTTTACCACCTTCATTAATATTATTATTATCAAGAAGAATAGTAAATTCAGGGTCAGGAACTGGATGAACTGTATACCCCCCCCTATCAAGAAGAATTTCACATTCAGGAGCATCAGTAGACTTAACTATTTTCTCTTTACATCTAGCAGGAATTTCATCAATCTTAGGGGCTATTAATTTTATCTCAACAATAATTAACATAAAATTAAAAGGAATAAGATTTGAACAAATACCTTTATTTGTATGAGCAGTATCATTAACTGCATTATTACTACTTTTATCTCTACCAGTATTAGCGGGAGCTATTACTATACTACTTACTGATCGTAATTTAAATACATCATTTTTTGATCCTTCAGGAGGAGGAGATCCAATTTTATACCAACATTTATTTTGATTTTTTGGACACCCAGAAGTTTATATTTTAATTATTCCAGCATTTGGAATAATTTCGCATATTATTTCTCAAGATTCAGGAAAAAAGGAAACTTTTGGAACTCTTGGAATAATTTATGCTATAATAACAATTGGATTATTAGGATTTGTAGTTTGAGCTCATCATATATTTACAGTAGGAATAGATGTTGATACACGAGCCTATTTTACAGCAGCAACAATAATTATTGCAATTCCAACAGGAATTAAAATTTTCAGATGATTAGCTACATTATACGGATCACAGATTATCTTTAACCCATCTATAATATGAACTCTTGGATTTGTATTTTTATTCACATCAGGAGGACTAACAGGAATTATTTTATCAAATTCATCAATTGATATTTTGAGGAGCAACTGTAATTACTAGACTACTATCAGCAATTCCGTATCTTGGTACATCATTAGTATATTGATTATGAGGGGGATTCTCAATTGATAATGCAACATTAACCCGATTTTTTACTTTTCATTTCATTATTCCATTTATTATTCTTGCCCTAACAATAATTCATTTAATATTTTTACATGAAACAGGATCAAGAAACCCATTAGGACTTAATAGAAATATAGATAAAATCCCATTTCATCCTTATTTTTCATTTAAAGATATTTTAGGATTCATTATTATAATTACATTTTTAATTATAGTAGTTTTAATATCACCTAATATATTTGGAGATCCAGATAATTTTATACCAGCAAACCCTATAATCACCCCCCTCCATATTAAACCAGAATGATATTTTTTATTTGCATATGCAATTTTACGATCAATTCCTAATAAGCTAGGAGGTGTAATTGCTTTAGTAATATCAATCTTAATTTTAATAATTATACCATTTTATCACTACAAAAATTTTAAAAGATTATTATTCTATCCATTAAATCAAATAATATTTTGATTAATAATTTGTAATATTATTTTATTAACATGAATTGGATATAGACCAGTTGAATTACCTTATGATATTATAGGACAAGTATTTACCTTAATTTATTTTTTATATTTTATGTTAAATCCATTAATTACTAATTTATGAGATAAAATTATTAATTAA?????????????????????????????????????????????????????????????????????????????????????????????????????????????????????????????????????????????????????????????????????????????????????????????????????????????????????????????????????????????????????????????????????????????????????????????????????????????????????????????????????????????????????????????????????????????????????????????????????????????????????????????????????????????????????????????????????????????????????????????????????????????????????????????????????????????????????????????????????????????????????????????????????????????????????????????????????????????????????????????????????????????????????????????????????????????????????????????????????????????????????????????????????????????????????????????????????????
		</sequence>
		<sequence>
			<taxon idref="8c.N.bre"/>
			CCACGATTAAATAATATAAGATTTTGATTTTTACCCCCGTCATTAATTTTATTACTATCAAGAAGAATAGTAAATTCAGGATCAGGAACTGGATGAACTGTATACCCACCCCTATCAAGAAGAATTTCTCATTCAGGAGCATCTGTTGACTTAACAATTTTTTCTCTTCATTTAGCAGGAATCTCATCAATCTTAGGAGCAATTAATTTTATCTCAACAATAATTAATATAAAATTAAAAGGAATAAGATTTGAACAAATACCTTTATTTGTATGGGCAGTATCATTAACAGCATTATTACTACTATTATCATTACCAGTTTTAGCAGGAGCCATTACTATACTTCTTACAGATCGTAATTTAAATACATCATTCTTTGACCCATCAGGAGGAGGGGATCCAATTTTATATCAACATTTATTTTGATTTTTTGGTCACCCAGAAGTCTATATTTTAATTATTCCAGCTTTTGGAATAATTTCACATATTATTTCACAAGATTCAGGAAAAAAAGAAACTTTTGGGACTCTTGGTATAATTTATGCAATAATAACAATTGGATTATTAGGATTTGTTGTATGAGCCCATCATATATTTACAGTAGGAATAGATGTTGATACACGAGCTTATTTTACAGCAGCTACAATAATTATTGCAATCCCAACAGGTATTAAAATTTTTAGATGATTAGCTACATTATATGGATCACAAATTATATTTAATCCATCAATAATATGAACAATTGGATTTGTATTTTTATTTACATCAGGAGGATTAACAGGAATTATTTTATCAAATTCATCAATTGATATTTTGAGGGGCAACAGTAATTACTAGTTTATTATCTGCAATCCCATATATTGGAACATCATTAGTATACTGATTATGAGGGGGATTTTCAGTTGATAACGCAACATTAACACGATTTTTTACTTTCCATTTTATTATTCCATTTATTATTTTAGCTATAACATTAATTCATTTAATATTTTTACATGAAACAGGATCAAGAAATCCATTAGGATTAAATAGAAACTTTGATAAAATTCCATTTCACCCATATTTCTCATTCAAGGATATTTTAGGATTTATCATCATAATTACAATTTTAATTATAGTAGTTTTAATATCACCCAACATATTTGGAGACCCAGATAATTTTATACCTGCAAACCCTATAATTACTCCTCTTCACATCAAACCAGAATGATATTTTTTATTCGCATACGCTATTCTACGATCTATTCCAAATAAATTAGGGGGAGTGATTGCATTAGTTATATCAATTTTAATTCTTATAATTTTACCATTTTTTCACTATAAAAATTTTAAAAGATTATTATTTTATCCATTAAATCAAATTTTATTCTGATTAATAATTTGTAATATTATTATATTAACATGAATTGGATATAGCCCAGTTGAAATACCATATGATTCCATGGGACAAATATTTACATTAATTTATTTTTTATACTTCATTTTAAACCCATTAATCACTAATCTATGGGATAAAATTATTAATTAATACTACGTGACGATCATCGACGCCCCGGGACACAGAGATTTCATCAAGAACATGATCACCGGTACGTCGCAGGCCGATTGTGCGGTGTTGATCGTAGCCGCCGGTACGGGAGAATTCGAGGCTGGTATCTCCAAGAACGGACAGACCCGCGAGCACGCGCTCCTCGCCTTCACTCTTGGAGTCAAGCAGCTCATCGTAGGAGTCAACAAAATGGACTCCACCGAACCACCCTACTCCGAGGCCCGTTTTGAGGAAATCAAGAAGGAAGTTTCCTCCTACATCAAGAAGATCGGTTACAACCCAGCAGCCGTCGCCTTCGTTCCCATCTCAGGATGGCACGGAGACAACATGCTCGAGCCATCCACCAAAATGGGATGGTTCAAGGGATGGGCGGTCGAGCGCAAGGAAGGAAAGGCCGACGGCAAGTGCCTCATCGAAGCTCTTGACGCTATCCTCCAGCCCAGCAGACCCACCGACAAGGCTCTCCGTCTTCCCCTTCAGGACGTCTACAAGATTGGTGGTATCGGAACTGTACCGGTCGGTCGTGTAGAAACTGGAGTCCTGAAGCCAGGTACCGTTGTAACTTTCGCTCCTGCTGGACTCACCACTGAAGTCAAGTCCGTTGAGATGCACCACGAAGCTCTCGTCGAAGCTGTTCCCGGTGACAACGTTGGTTTCAACGTAAAGAACGTCTCCGTCAAGGAACTCCGTCGTGGATACGTCGCCGGTGACTCAAAGAACAACCCACCCAAGGGAGCCGCCGACTTCAACGCTCAG
		</sequence>
		<sequence>
			<taxon idref="8b.N.pav"/>
			CCCCGACTAAATAATTTAAGATTTTGATTTTTACCTCCTTCATTAATCTTACTATTATGTAGAAGAATAGTAAATTCAGGATCAGGAACTGGATGAACTGTTTACCCTCCTTTATCAAGAAGAATTTCACATTCAGGAGCTTCAGTAGATTTAACAATTTTTTCTTTACATCTTGCAGGAATTTCATCAATTTTAGGAGCAATTAATTTTATTTCAACAATAATTAATATAAAATTAAAAGGAATAAGATTTGATCAAATACCTTTATTTGTATGAGCAGTATCATTAACTGCATTATTATTATTATTATCTTTACCAGTACTAGCAGGTGCTATTACTATACTTCTTACAGATCGTAATTTAAATACATCATTTTTTGACCCTTCAGGAGGAGGTGATCCAATTTTATACCAACATTTATTTTGATTTTTTGGTCACCCAGAAGTTTACATTTTAATTATCCCAGCATTTGGGATAATTTCACATATCATTTCACAAGAATCAGGGAAAAAAGAAACTTTTGGCACTCTTGGAATAATTTATGCTATAATAACAATCGGATTATTAGGATTTGTAGTTTGAGCTCATCATATATTCACAGTAGGAATAGATGTTGATACTCGAGCATATTTTACAGCAGCTACAATAATTATTGCAATTCCAACAGGAATTAAAATTTTTAGATGATTAGCTACATTATATGGATCACAAATTATTTTCAATCCATCTATAATATGAACTCTTGGATTTGTATTTTTATTTACATCAGGAGGATTAACAGGAATCATTTTATCAAATTCATCAATTGAT??????????????????????????????????????????????????????????????????????????????????????????????????????????????????????????????????????????????????????????????????????????????????????????????????????????????????????????????????????????????????????????????????????????????????????????????????????????????????????????????????????????????????????????????????????????????????????????????????????????????????????????????????????????????????????????????????????????????????????????????????????????????????????????????????????????????????????????????????????????????????????????????????????????????????????????????????????????????????????????????????????????????????????????????????????????????????????????????????????????????TACTACGTGACGATCATCGACGCCCCGGGACACAGAGATTTCATCAAGAACATGATCACCGGTACGTCGCAGGCCGATTGTGCGGTGTTGATCGTAGCCGCCGGTACGGGAGAGTTCGAGGCTGGTATCTCCAAGAACGGACAGACCCGCGAGCACGCGCTCCTCGCCTTCACTCTTGGAGTCAAGCAGCTCATCGTCGGAGTCAACAAAATGGACTCCACCGAGCCACCCTACTCCGAGGCCCGTTTCGAGGAAATCAAGAAGGAAGTGTCCTCCTACATCAAGAAGATCGGTTACAACCCGGCCGCCGTTGCCTTTGTTCCCATCTCCGGATGGCACGGAGATAACATGCTCGAGCCATCCACCAAAATGTCTTGGTTCAAGGGATGGGCTGTAGAGCGCAAGGAAGGAAAGGCTGACGGCAAGTGCCTCATCGAAGCTCTCGACGCTATCCTCCAACCCAGCAGACCCACCGACAAGGCTCTCCGTCTTCCCCTTCAGGACGTCTACAAGATTGGTGGTATCGGAACTGTACCAGTCGGTCGTGTAGAAACTGGAGTCCTGAAGCCAGGTACCGTTGTGACATTCGCTCCTGCTGGACTCACCACTGAAGTCAAGTCCGTTGAGATGCACCACGAAGCTCTCGTCGAAGCTGTTCCCGGTGACAACGTTGGTTTCAACGTAAAGAACGTCTCCGTCAAGGAACTCCGTCGTGGATACGTCGCTGGTGACTCAAAGAACAATCCACCCAAGGGAGCCGCCGACTTCAACGCTCAG
		</sequence>
		<sequence>
			<taxon idref="8a.N.dis"/>
			CCACGATTAAATAATATAAGATTCTGATTTTTACCCCCTTCATTAATCTTATTATTATCTAGAAGAATAGTAAATTCAGGGTCAGGAACTGGATGAACTGTTTATCCCCCTTTATCAAGAAGAATTTCACATTCAGGGGCATCAGTAGATCTAACTATTTTTTCTCTACACTTAGCAGGAATTTCATCAATTTTAGGAGCAATTAATTTTATTTCAACTATAATTAATATAAAATTAAAAGGAATAAGATTTGAACAAATACCTTTATTTGTATGAGCTGTATCCTTAACTGCATTACTTCTACTTCTATCTTTACCAGTATTAGCTGGAGCAATTACTATACTCCTCACAGACCGTAATTTAAATACATCATTCTTTGACCCATCAGGAGGAGGAGATCCAATTTTATATCAACATTTATTTTGATTTTTTGGACACCCAGAGGTTTATATTTTAATTATTCCAGCATTTGGAATAATTTCACATATCATTTCACAAGAATCAGGAAAAAAAGAAACTTTTGGAACCCTTGGAATAATTTATGCTATAATGACAATTGGATTATTAGGATTCGTAGTATGAGCACATCATATATTTACAGTAGGAATAGACGTCGATACACGAGCTTATTTTACAGCTGCTACAATAATTATTGCAATTCCAACAGGAATTAAAATTTTTAGATGATTAGCTACATTATATGGATCCCAAATTATATTTAACTCTTCTATAATATGATCTCTTGGATTTGTATTTTTATTTACATCAGGAGGATTAACCGGAATTATTTTATCAAATTCATCAATTGATATTTTGAGGGGCAACTGTTATCACTAGATTATTATCTGCAATTCCTTATGTTGGAACATCATTAGTATACTGACTATGAGGGGGATTTTCAGTTGATAATGCTACATTAACACGATTCTTTACTTTCCACTTTATTATTCCTTTTATTATTATTGCATTAACCTTAATTCATTTAATATTCTTACACAAAACAGGATCAAGAAACCCATTAGGGTTAAATAGAAATATAGATAAAATCCCATTTCATCCTTATTTTTCATTTAAAGATATTTTAGGGTTTATAATCATAATTACATTTTTAATTATAATTGTATTAATTTCACCAAATATATTTGGAGATCCAGATAATTTCATACCTGCAAACCCCATAATTACACCTATTCATATTAAACCAGAATGATATTTTTTATTTGCCTATGCAATTTTACGATCAATTCCTAATAAATTAGGAGGTGTTATCGCTTTAATTTTATCAATCTTAATTCTTATAATTTTACCATTTTATCACTTTAAAAATTTTAAAAGATTAATATTTTATCCATTAAATCAAATAATATTCTGATTAATAATCTGTGATATTATTTTATTAACATGAATTGGATACAGGCCAGTTGAATTACCATATGATTTTATAGGACAATTATTCACATTAATTTACTTTTTATATTTTATTTTAAATCCATTAATTACTAAGTTATGAGATATCATCATTAATTAATACTACGTTACCATCATCGACGCCCCGGGACACAGAGATTTCATCAAGAACATGATCACCGGTACGTCGCAGGCCGATTGTGCGGTGTTGATCGTAGCCGCCGGTACCGGAGAATTCGAGGCTGGTATCTCCAAGAACGGACAGACCCGAGAGCACGCGCTACTCGCCTTCACTCTTGGAGTTAAGCAGCTCATCGTAGGAGTCAACAAAATGGACTCCACCGAGCCACCCTACTCCGAGGCCCGTTTTGAGGAAATCAAGAAGGAAGTGTCCTCCTACATCAAGAAGATCGGTTACAACCCAGCCGCCGTAGCCTTCGTTCCAATCTCAGGATGGCACGGAGACAACATGTTGGAGCCATCCACCAAGATGGGATGGTTCAAGGGATGGGCCGTAGAACGCAAGGAAGGAAAGGCTGACGGCAAGTGCCTCATCGAAGCTCTTGACGCTATCCTCCAACCCAGCAGACCCACCGACAAGGCTCTCCGTCTTCCCCTTCAGGATGTCTACAAGATTGGTGGTATCGGAACGGTACCAGTTGGTCGTGTAGAAACTGGAGTCCTTAAGCCAGGTACCGTTGTAACATTCGCTCCTGCTGGACTCACCACTGAAGTGAAGTCAGTTGAGATGCACCACGAAGCTCTCGTCGAAGCTGTTCCCGGTGACAACGTTGGTTTCAACGTTAAGAACGTCTCCGTCAAGGAACTCCGTCGTGGATACGTCGCTGGTGACTCAAAGAACAACCCACCCAAGGGAGCCGCCGACTTCAACGCTCAG
		</sequence>
		<sequence>
			<taxon idref="7n.P.sp."/>
			CCACGATTAAATAATATAAGATTTTGATTTTTACCACCCTCATTAATTTTATTATTATCTAGAAGAATTGTAAATTCAGGGTCAGGAACTGGATGAACTGTTTATCCCCCTCTATCTAGAAGAATTTCTCACTCAGGAGCATCAGTAGATTTAACTATCTTCTCTTTACATTTAGCAGGAATTTCATCAATTCTTGGTGCAATTAACTTTATTTCAACTATAATTAACATAAAATTAAAAGGAATAAGATTTGAACAAATACCTTTATTTGTATGAGCTGTATCATTAACTGCATTATTACTACTTCTATCTTTACCAGTATTAGCAGGAGCTATTACTATACTTCTAACAGATCGTAATTTAAATACATCATTTTTCGATCCCTCAGGAGGAGGAGACCCAATTTTATATCAACATTTATTTTGATTTTTTGGACACCCAGAAGTTTATATTTTAATTATTCCAGCATTTGGAATAATTTCACATATTATTTCACAAGATTCAGGTAAAAAAGAAACTTTTGGGACATTAGGAATAATTTATGCTATATTAACAATTGGATTATTAGGATTTGTAGTATGAGCTCATCATATATTTACAGTAGGTATAGATGTAGATACACGAGCTTATTTTACAGCAGCTACAATAATTATTGCAATTCCAACAGGAATTAAAATTTTTAGATGATTAGCTACTTTATATGGATCACAAATTATTTTTAACCCAGCTATAATATGAACTCTTGGATTTGTATTCCTATTCACATCAGGGGGATTAACAGGAATTATTTTATCAAACTCATCAATTGATATTTTGAGGGGCAACTGTAATTACAAGACTATTATCTGCAATCCCATACCTTGGAACATCATTAGTATATTGATTATGGGGAGGATTTTCAGTAGACAATGCTACATTAACACGATTTTTTACCTTCCATTTTATTATTCCTTTTATTATTCTTGCTCTAACAATAATCCATTTAATATTTTTACATGAAACTGGGTCAAGAAACCCATTAGGATTAAATAGAAACTTAGATAAAATTCCATTTCACCCTTATTTTTCATTCAAGGATATTTTAGGTTTTATTATTATAATTACAATTTTAATTATAGTAGTTTTAATTTCACCAAACATATTTGGAGATCCGGATAATTTTTTACCAGCCAATCCAATGGTTACCCCTATTCATATTAAACCAGAATGATATTTTCTATTTGCATACGCAATTTTACGATCAATCCCTAATAAATTAGGAGGAGTAATTGCACTAATTATATCAATCTTAATTTTAATAATTTTACCATTTTATCACCTTAAAAACTTTAAAAGATTATTATTTTATCCACTAAATCAATTTTTATTTTGATTAATAATTTGTAATATTATTTTATTAACATGAATTGGGTATAGGCCAGTAGAAATACCTTATGATATATTAGGCCAACTATTCACAATAAATTATTTTTTATACTTCATTATAAACCCACTAATTACCAAATTATGAGATAACATTATTAAATAATACTACGTGACGATCATCGACGCCCCGGGACACAGAGATTTCATCAAGAACATGATCACCGGTACGTCGCAGGCCGATTGTGCTGTATTGATCGTAGCAGCCGGTACCGGAGAATTCGAAGCTGGTATCTCCAAGAACGGACAGACCCGCGAGCACGCGCTTCTCGCCTTYACTCTTGGAGTCAAGCAGCTCATCGTCGGAGTAAACAAAATGGACTCCACCGAGCCACCCTACTCCGAGGCCCGTTTCGAGGAAATCAAGAAGGAAGTTTCCTCCTACATCAAGAAGATCGGTTACAACCCGGCCGCCGTTGCCTTCGTTCCAATCTCAGGATGGCACGGAGACAACATGCTMGAGCCATCCACCAAAATGGGATGGTTCAAGGGATGGGCTGTTGAGCGCAAGGAAGGAAAGGCCGACGGCAAGTGCCTCATCGAAGCTCTCGACGCTATCCTCCAACCCAGCAGACCCACCGACAAGGCTCTCCGTCTTCCCCTTCAGGACGTCTACAAGATTGGTGGTATCGGAACTGTACCCGTTGGTCGTGTAGAAACTGGAGTCCTGAAGCCAGGTACCGTCGTAACATTCGCTCCTGCTGGACTAACGACTGAAGTTAAGTCCGTTGAGATGCATCACGAAGCTCTCACCGAAGCTGTTCCCGGTGACAACGTTGGTTTCAACGTAAAGAACGTCTCCGTAAAGGAACTTCGTCGTGGATACGTAGCTGGTGACTCAAAGAACAACCCACCCAAGGGAGCCGCCGACTTCAACGCTCAG
		</sequence>
		<sequence>
			<taxon idref="7f.N.ngc"/>
			CCCCGTTTAAATAACATAAGATTCTGATTTTTACCCCCATCACTAATTTTATTATTATCAAGAAGAATAGTAAATTCAGGATCAGGAACTGGATGAACTGTATATCCACCCCTATCAAGAAGAATTTCACATTCAGGAGCTTCAGTAGATTTAACAATTTTCTCTCTACACTTAGCAGGAATTTCATCAATTTTAGGAGCAATTAATTTTATTTCAACAATAATTAATATAAAACTAAAAGGAATAAGATTTGAACAAATACCTTTATTTGTATGAGCAGTATCACTGACTGCTTTATTACTTCTATTATCTTTACCCGTACTAGCAGGAGCTATTACTATACTTCTTACAGATCGTAATTTAAATACATCATTTTTTGATCCATCAGGAGGAGGGGACCCAATTTTATACCAACACTTATTCTGATTTTTTGGACATCCAGAAGTTTATATCCTAATTATTCCAGCATTTGGAATAATTTCACATATTATTTCCCAAGATTCAGGAAAAAAAGAAACTTTTGGAACTCTTGGTATAATCTATGCTATAATAACAATTGGATTACTAGGATTTGTAGTATGAGCTCATCATATATTCACAGTAGGGATAGATGTTGATACACGAGCTTATTTCACAGCAGCTACAATAATTATTGCAATTCCAACAGGAATTAAAATTTTTAGATGACTAGCAACATTATATGGATCACAAATTATCTTTAACCCGTCCATAATATGAGCAATAGGATTTGTATTTTTATTTACATCCGGAGGATTAACAGGAATTATTTTATCAAACTCATCAATTGATATTTTGAGGGGCAACTGTAATCACTAGCTTATTATCTGCAATTCCATATTTAGGTACATCATTAGTATACTGATTATGAGGAGGATTCTCAGTTGATAATGCTACATTAACACGATTTTTTACCTTTCATTTTATTATTCCATTTATTATTCTTGCGATAACAATAATCCATTTAATATTTTTACATGAAACTGGATCAAGAAACCCATTAGGTTTAAATAGAAATTTAGATAAAATCCCATTTCACCCCTATTTTTCATTCAAAGATATTTTAGGATTTATAATCATAATTACATTTTTAATCATAGTAGTTTTAGTATCACCCAACATATTTGGTGATCCAGATAATTTTATACCTGCAAACCCTATAATTACACCTCTTCATATTAAACCAGAATGATACTTTTTATTTGCTTATGCAATTTTACGATCAATTCCTAATAAATTAGGGGGCGTAATTGCTTTAGTTTTATCAATTTTAATTCTAATAATTTTACCATTTTATCACTATAAAAATTTTAAAAGGTTATTATTTTATCCAGTAAATCAAATTTTATTCTGAATGATAATCTGTAATATTATTTTATTAACATGAATTGGATATAGACCAGTAGAATTACCATATGATATTATAGGACAAGTATTTACATTAATTTACTTTTTATACTTTATTTTAAACCCTTTATTTACTAAATTATGAGATAATATCATTTAATTATACTACGTGACGATCATCGACGCYCCGGGACACAGAGATTTCATCAAGAACATGATCACCGGTACGTCGCAGGCCGATTGTGCGGTGTTGATCGTAGCCGCCGGTACGGGAGAATTCGAGGCTGGTATCTCCAAGAACGGACAGACCCGCGAGCACGCGCTCCTCGCCTTCACTCTTGGAGTTAAGCAGCTSATCGTCGGAGTTAACAAAATGGACTCCACCGAGCCGCCCTACTCCGAGGCCCGTTTTGAGGAAATCAAGAAGGAAGTATCCTCGTACATCAAGAAGATCGGTTACAAYCCAGCYGCCGTCGCATTCGTTCCCATCTCCGGATGGCACGGAGACAACATGCTCGAGCCATCCACCAAGATGGGATGGTTCAAGGGATGGGCCGTCGAGCGCAAGGAAGGAAAGGCTGACGGCAAGTGCCTCATCGAAGCTCTTGACGCTATCCTACAACCCAGCAGACCCACCGACAAGGCTCTCCGTCTTCCCCTTCAGGATGTCTACAAGATTGGTGGTATCGGAACGGTACCAGTTGGTCGTGTAGAAACCGGAGTCCTGAAGCCAGGTACTGTCGTAACATTCGCTCCTGCCGGACTCACCACTGAAGTAAAGTCCGTTGAGATGCACCACGAAGCTCTCGTCGAAGCTGTTCCCGGTGACAACGTTGGTTTCAACGTAAAGAACGTCTCCGTTAAGGAACTCCGTCGTGGATACGTCGCTGGTGACTCAAAGAACAACCCACCCAARGGAGCCGCCGACTTCAACGCTCAG
		</sequence>
		<sequence>
			<taxon idref="7e.P.cor"/>
			CCTCGACTTAATAATATAAGATTTTGATTTTTGCCCCCCTCATTAATTTTATTATTATCTAGAAGAATAGTTAATTCAGGATCAGGGACAGGATGAACTGTTTATCCACCACTATCAAGAAGTATCTCACATTCAGGGGCATCAGTAGATTTAACCATTTTCTCTTTACATTTAGCAGGAATTTCATCTATCTTAGGAGCAATTAATTTTATTTCAACGATAATTAATATAAAATTAAAAGGAATAAATTTTGAACAAATACCTTTATTTGTATGAGCGGTATCCTTAACTGCATTACTTTTACTTTTATCTTTACCAGTATTAGCTGGAGCTATTACAATATTACTCACAGATCGTAATTTAAATACATCATTTTTTGACCCATCAGGAGGGGGAGATCCAATTTTATATCAACATTTATTTTGATTTTTTGGACATCCAGAAGTTTATATTCTAATTATTCCTGCCTTTGGAATAATTTCACATATTATTTCACAAGATTCAGGAAAAAAGGAAACTTTTGGAACTCTTGGAATAATTTATGCTATAATAACAATTGGATTATTAGGATTTGTAGTTTGAGCTCATCATATATTTACAGTAGGTATAGACGTAGATACACGAGCTTATTTTACAGCAGCTACAATAATTATTGCAATTCCAACAGGAATTAAAATTTTTAGATGATTAGCTACATTATATGGATCACAAATTATCTTTAATCCAGCAATAATATGAACTATTGGATTTGTATTTTTATTTACATCAGGAGGATTAACAGGAATTATTTTATCAAATTCATCAATTGATATTTTGAGGAGCAACTGTAATTACTAGATTATTATCAGCAATTCCTTATATTGGAACATCATTAGTATATTGATTATGGGGGGGGTTTTCAGTTGATAATGCCACATTAACACGATTTTTTACATTTCACTTTATTATTCCTTTCATTATTTTAGCAATAACTATTATTCATTTAATATTTTTACATGAAACAGGATCAAGAAATCCCCTAGGTCTAAATAGAAATATAGATAAAATCCCCTTTCATCCTTATTTTTCATTTAAGGATATTTTAGGATTTATTATTATAATTACATTTTTAATTATAGTAGTTTTAATTTCACCTAATATATTTGGAGATCCAGATAATTTCATACCTGCAAATCCAATAATTACCCCTCTTCATATTAAACCAGAATGATACTTCTTATTTGCTTACGCAATCTTACGATCAATCCCTAATAAATTAGGAGGAGTAATTGCTTTAATTATATCAATTTTAATTTTAATAATTTTACCATTTTATCACTATAAAAATTTTAAAAGATTAATATTTTACCCATTAAATCAAATAATATTTTGATTTATAATCTGTAATATCATTTTATTAACATGAATTGGATATAGACCTGTTGAATTACCTTATGATATTATAGGTCAAATATTTACATTAATTTATTTTTTATATTTTATTTTAAATCCATTAATTACTAAATCATGAGATAATTTAATTAATTAATACTACGTGACGATCATCGACGCCCCGGGACACAGAGATTTCATCAAGAACATGATCACCGGTACGTCGCAGGCCGATTGTGCGGTGTTGATCGTAGCAGCTGGTACCGGAGAATTCGAGGCCGGTATCTCCAAGAACGGACAGACCCGCGAGCACGCGCTCCTCGCCTTCACTCTTGGAGTCAAGCAGCTCATCGTCGGAGTCAACAAAATGGACTCCACCGAGCCACCCTACTCTGAGGCCCGTTTCGAGGAAATCAAGAARGAAGTCTCCTCATACATCAAGAAGATCGGTTACAACCCAGCCGCCGTTGCCTTCGTTCCCATCTCCGGATGGCACGGAGACAACATGCTCGAGCCATCCACCAAAATGACCTGGTTCAAGGGATGGGCCGTTGARCGCAAGGAAGGAAAGGCCGACGGCAAGTGCCTCATCGAAGCTCTTGACGCTATCCTCCAACCCAGCAGACCCACCGACAAGGCTCTCCGTCTTCCCCTTCAGGACGTCTACAAGATTGGTGGTATCGGRACGGTACCGGTCGGTCGTGTAGAAACTGGAGTCCTGAAGCCAGGTACTGTTGTAACATTCGCTCCTGCTGGACTCACCACTGAAGTCAAGTCCGTTGAGATGCACCACGAAGCTCTCGTAGAAGCTGTTCCCGGTGACAACGTTGGTTTCAACGTAAAGAACGTCTCCGTCAAGGAACTCCGTCGTGGATACGTCGCTGGTGACTCAAAGAACAACCCACCCAAGGGAGCCGCCGACTTCAACGCTCAG
		</sequence>
		<sequence>
			<taxon idref="7d.N.spi"/>
			CCTCGATTAAATAATATAAGATTTTGATTTTTACCCCCTTCATTAATTTTATTATTATCTAGAAGAATAGTAAATTCAGGTTCAGGAACAGGATGAACTGTCTACCCACCTCTATCAAGAAGAATTTCACATTCAGGAGCTTCAGTGGATTTAACTATTTTTTCTTTACATTTAGCAGGAATTTCATCAATTTTAGGAGCAATTAACTTTATTTCAACTATAATTAATATAAAATTAAAAGGAATAAGATTTGAACAAATACCATTACTTGTATGAGCAGTATCATTAACTGCCTTATTATTATTATTATCACTACCAGTTTTAGCTGGAGCCATTACTATACTTTTAACTGATCGAAATTTAAACACATCATTTTTTGACCCCTCAGGAGGAGGAGATCCAATTTTATACCAACACTTATTTTGATTTTTTGGACACCCAGAAGTTTATATTTTAATTATTCCAGCATTTGGAATAATTTCTCATATCATTTCACAAGATTCAGGAAAAAAAGAAACTTTCGGGACTCTTGGAATAATTTATGCTATAATAACAATTGGATTATTAGGATTTGTAGTTTGAGCTCATCATATATTTACAGTAGGAATAGATGTTGATACACGAGCTTATTTTACAGCAGCTACAATAATTATTGCGATTCCAACAGGAATTAAAATTTTTAGATGATTAGCTACATTATATGGATCACAAATTATATTTAATCCTTCAATAATATGAACTCTTGGATTTGTATTTTTATTTACATTAGGGGGATTAACAGGAATTATTTTATCAAATTCATCAATTGATATTTTGAGGTGCAACTGTAATTACTAGATTACTATCTGCAATTCCATATGTTGGTACATCATTAGTTTATTGACTTTGAGGAAGATTTTCAGTAGATAATGCTACACTAACACGATTTTTTACTTTCCATTTTATTATCCCTTTTATTATTGTTGCTTTAACAATAATTCATTTAATATTCTTACATGAAACAGGTTCAAGAAATCCATTAGGATTAAATAGAAATCTAGATAAAATCCCCTTCCATCCTTATTTTTCATTTAAAGACATTTTAGGATTTATTATTATAATTATACTTTTAATTATAGTAGTTTTAATATCTCCAAACATATTTGGAGATCCAGATAATTTTATACCCGCAAATCCTATAATTACACCTCTTCATATTAAACCAGAATGATATTTTTTATTTGCCTATGCAATTTTACGATCAATCCCTAATAAATTAGGAGGAGTAATTGCTTTAATTATATCAATTTTAATTCTTATAATTTTACCATTTTATCACTTTAAAAATTTTAAAAGATTAATATTTTATCCTATAAATCAATTATTATTTTGATTTATAATTTGTAATATTATTATATTAACATGAATTGGTTATAGGCCAGTTGAATTACCATATGATTTTTTAGGTCAAGTATTTACAATAATTTACTTTTTATATTTTATTTTAAATCCAATAATTACTAAATTATGAGATAATTTACTAATTTAATACTACGTGACGATCATCGACGCCCCGGGACACAGAGATTTCATCAAGAACATGATCACCGGTACGTCGCAGGCCGATTGTGCGGTGTTGATCGTAGCAGCCGGTACGGGAGAATTCGAGGCTGGTATCTCCAAGAACGGACAGACCCGTGAGCACGCGCTCCTCGCCTTCACTCTTGGAGTCAAGCAGCTGATCGTAGGAGTCAACAAAATGGACTCCACCGAGCCACCCTACTCAGAGGCCCGTTTCGAGGAAATCAAGAAGGAAGTGTCCTCCTACATCAAGAAGATCGGTTACAACCCGGCCGCTGTTGCCTTCGTTCCCATCTCCGGATGGCACGGAGACAACATGCTTGAGCCATCCACCAAAATGGGTTGGTTCAAGGGATGGAACGTAGAGCGCAAGGAAGGAAAGGCCGACGGCAAGTGCCTCATCGAAGCCCTTGACGCTATTCTCCAACCCAGCAGACCCACCGACAAGGCTCTCCGTCTTCCCCTTCAGGACGTCTACAAGATTGGTGGTATCGGAACGGTACCAGTCGGTCGTGTAGAAACTGGAGTCCTGAAGCCAGGTACTGTTGTAACATTCGCTCCCGCTGGACTCACCACTGAAGTAAAGTCCGTTGAGATGCACCACGAAGCTCTCGTCGAAGCTGTTCCCGGTGACAACGTTGGTTTCAACGTAAAGAACGTCTCCGTCAAGGAACTCCGTCGTGGATACGTCGCTGGTGACTCAAAGAACAACCCACCCAAGGGAGCCGCCGACTTCAACGCTCAG
		</sequence>
		<sequence>
			<taxon idref="7c.A.his"/>
			CCACGTTTAAATAATATAAGATTTTGATTTTTACCACCTTCATTAATCTTATTATTATCTAGAAGAATAGTAAATTCAGGATCAGGAACTGGATGAACCGTTTATCCACCATTATCAAGAAGAATTTCACATTCAGGAGCATCAGTAGATTTAACTATTTTTTCCCTTCATTTAGCAGGTATTTCATCAATTTTAGGAGCAATTAATTTTATTTCAACAATAATCAACATAAAATTAAAAGGAATAAGGTTTGAACAAATACCTTTATTTGTATGAGCAGTATCATTAACTGCATTATTATTACTATTATCATTACCAGTACTAGCTGGTGCTATTACTATACTTCTTACAGACCGAAATTTAAATACATCATTCTTTGATCCATCAGGAGGAGGAGACCCAATTCTATATCAACACTTATTTTGATTTTTTGGACACCCAGAAGTTTATATTTTAATTATTCCAGCATTTGGAATAATTTCACATATTATTTCACAAGATTCAGGAAAAAAAGAAACTTTTGGAACTCTTGGAATAATTTATGCTATAATAACAATTGGATTATTAGGTTTTGTAGTATGAGCCCATCATATATTCACAGTAGGTATAGATGTTGATACACGAGCTTATTTTACAGCAGCTACAATAATTATTGCAATCCCCACAGGAATTAAAATTTTTAGATGATTAGCTACATTATATGGATCTCAAATTATTTTTAATCCATCAATAATATGGGCTCTAGGATTTGTATTTTTATTTACATCAGGGGGATTAACAGGAATTATTTTATCAAACTCATCAATTGATATTTTGAGGGGCAACAGTAATTACTAGACTATTGTCAGCAATTCCATATTTAGGAACATCATTAGTATATTGATTATGAGGAGGATTTTCCGTAGACAATGCTACACTAACACGATTTTTTACTTTTCATTTTATTATTCCTTTTATTATTCTTGCCTTAACAATAATTCATTTAATATTTTTACATGAAACCGGATCAAGAAATCCATTAGGATTAAACAGAAATTTAGATAAAATTCCATTTCACCCTTACTTCTCATTCAAAGATATTTTAGGATTTATTATTATAATTACATTTTTAGTAATAGTAGTTTTAATATCACCTAACATATTTGGAGATCCAGATAATTTTATACCCGCAAACCCTATAATTACACCTCTCCATATTAAACCTGAATGATATTTTTTATTTGCTTATGCAATTTTACGATCAATTCCTAATAAATTAGGAGGTGTAATTGCCTTAGTCATATCAATTTTAATTTTAATAATTTTACCATTTTATCACCTTAAAAATTTTAAAAGATTATTATTTTACCCATTAAATCAAATTATATTTTGATTTATAATTTGTAATATTATTTTATTAACATGAATTGGATATAGGCCTGTTGAATTACCATATGACATTATAGGACAAGTATTTACATTTATTTATTTTTTATATTTTATTTTAAATCCACTAATAACTAAGCTATGAGATAATATCCTTAATTAATACTACGTTACCATCATCGACGCGCCCGGACACAGAGATTTCATCAAGAACATGATCACCGGWACGTCGCAGGCCGATTGCGCGGTGTTGATCGTAGCCGCAGGTACCGGAGAATTCGAGGCKGGTATCTCAAAGAACGGACAGACCCGAGAGCACGCGCTTCTCGCCTTCACTCTTGGAGTMAAGCAGCTCATCGTCGGAGTKAACAAAATGGACTCSACCGAGCCGCCCTACTCCGAGGCACGTTTTGAGGAAATCAAGAAGGAAGTATCCTCGTACATCAAGAAGATCGGTTACAACCCAGCCGCSGTAGCCTTCGTTCCCATCTCAGGATGGCACGGAGACAACATGCTCGAGCCATCTACCAAGATGGGATGGTTCAAGGGATGGGCCGTAGAACGCAAGGAAGGAAAGGCTGACGGCAAGTGCCTCATCGAAGCTCTTGACGCTATCCTCCAACCCAGCAGACCCACCGACAAGGCTCTCCGTCTTCCCCTTCAGGAYGTCTACAAGATTGGTGGTATCGGAACGGTACCCGTTGGTCGTGTAGAAACTGGAGTCCTGAAGCCAGGTACTGTTGTAACATTCGCTCCTGCTGGACTCACAACTGAAGTYAAGTCAGTTGAGATGCACCACGAAGCTCTYACCGAAGCTGTTCCCGGTGACAACGTTGGTTTCAACGTAAAGAACGTCTCAGTCAAGGAACTCCGTCGTGGATACGTCGCTGGTGACTCAAAGAACAACCCACCCAAGGGAGCCGCCGACTTCAATGCTCAG
		</sequence>
		<sequence>
			<taxon idref="7a.P.obd"/>
			????????????????????????????????????????????????????????????????????????????????????????????????????????????????????????????????????????????????????????????????????????????????????????????????????????????????????????????????????????????????????????????????????????????????????????????????????????????????????????????????????????????????????????????????????????????????????????????????????????????????????????????????????????????????????????????????????????????????????????????????????????????????????????????????????????????????????????????????????????????????????????????????????????????????????????????????????????????????????????????????????????????????????????????????????????????????????????????????????????????????????????????????????????????????????????????????????????????????????????????????????????????????????????????????????????????????????????????????????????????????????????????????????????????????????????????????????????????????????????????????????????????????????????????????????????????????????????????????????????????????????????????????????????????????????????????????????????????????????????????????????????????????????????????????????????????????????????????????????????????????????????????????????????????????????????????????????????????????????????????????????????????????????????????????????????????????????????????????????????????????????????????????????????????????????????????????????????????????????????????????????????????????????????????????????????????????????????????????????????????????????????TACTACGTAACGATCATCGACGCCCCGGGACACAGAGATTTCATCAAGAACATGATCACCGGTACGTCGCAGGCCGATTGTGCTGTACTGATCGTAGCTGCCGGTACCGGAGAATTCGAGGCTGGTATCTCCAAGAACGGACAGACCCGCGAGCACGCGCTTCTCGCCTTCACTCTTGGAGTCAAGCAGCTCATCGTCGGAGTCAACAAAATGGACTCGACCGAGCCACCCTACTCTGAGGCCCGTTTCGAGGAAATCAAGAAGGAAGTTTCCTCCTACATCAAGAAGATCGGTTACAACCCAGCTGCCGTTGCCTTCGTTCCGATCTCAGGATGGCACGGAGACAACATGCTCGAGCCATCCACCAAAATGGGATGGTTCAAGGGATGGGCTGTAGAGCGCAAGGAAGGAAAGGCCGACGGCAAGTGCCTCATCGAAGCTCTTGACGCTATCCTCCAACCCAGCAGACCCACCGACAAGGCTCTCCGTCTTCCCCTTCAGGACGTCTACAAGATTGGTGGTATCGGAACTGTACCGGTCGGTCGTGTAGAAACTGGAGTCCTGAAGCCAGGTACCGTCGTAACATTCGCTCCTGCTGGACTCACCACTGAAGTTAAGTCCGTTGAGATGCATCACGAAGCTCTCGTCGAAGCTGTTCCCGGTGACAACGTTGGTTTCAACGTAAAGAACGTCTCCGTCAAGGAACTTCGTCGTGGATACGTCGCTGGTGACTCAAAGAACAACCCACCCAAGGGAGCCGCCGACTTCAACGCTCAG
		</sequence>
		<sequence>
			<taxon idref="6n.P.nra"/>
			CCACGTTTAAATAATATAAGATTTTGATTTTTGCCCCCATCATTAATACTTCTTCTATCTAGAAGAATAGTAAACTCAGGATCAGGTACAGGATGAACAGTTTATCCACCGCTATCAAGAAGAATTTCACACGCAGGAGCATCAGTTGATTTAACTATTTTTTCACTTCATTTAGCAGGTATTTCATCAATTTTAGGGGCAATTAATTTTATTTCAACAATAATTAACATAAAACTTAAAGGAATAAAATTTGAACAAATACCTTTATTTATTTGAGCAGTATCATTAACAGCCTTATTACTTCTCTTATCATTACCAGTATTAGCAGGAGCTATTACTATATTACTTACAGACCGTAACCTAAATACATCATTTTTTGATCCATCAGGAGGGGGGGATCCAATTTTATATCAACATTTATTTTGATTTTTTGGACACCCAGAGGTTTATATTTTAATTATTCCAGCATTCGGAATAATTTCACATATTATTTCACAAGAATCCGGGAAAAAAGAAACATTTGGAACATTAGGAATAATTTACGCAATAATAACTATTGGATTATTGGGATTTGTTGTATGAGCCCATCATATATTTACAGTTGGTATAGATGTTGATACACGAGCTTACTTTACTGCAGCTACAATAATTATTGCAATTCCAACTGGAATCAAAATTTTTAGATGATTAGCAACACTTTATGGATCACAAATTATTTTTAATCCTTCAACACTATGAACACTTGGGTTTGTATTTTTATTTACCTCAGGTGGTTTAACGGGTATTATTTTATCTAATTCATCAATTGATATTTTGAGGTGCAACAGTAATTACTAGATTATTATCAGCGATTCCCTATTTAGGAACATCATTAGTATACTGATTATGGGGGGGATTTTCTGTCGATAATGCTACTTTAACACGATTTTTTACCTTTCACTTCATTATTCCATTTATTATTGTTGCCTTAACATTAATTCACTTAATATTTTTACATGAAACAGGTTCAAGAAATCCATTAGGAATAAATAGTAATTTAGATAAATTACCTTTCCACCCGTATTTCTCATTCAAAGACATTTTAGGTTTTATAATTATAATTTCATTTTTAATTATAATTATTTTAATCTCTCCAAATATATTTGGTGACCCCGATAACTTTATACCAGCTAACCCAATAATTACTCCACTTCATATTAAACCAGAATGATATTTTTTATTTGCTTATGCAATCTTACGATCAATTCCAAATAAATTAGGGGGTGTAATAGCATTAGTTATATCAATTTTAATTTTAATAATTATACCATTTTATCACTTAAAAAATTTTAAAAGATTAATTTTTTACCCAATCAATCAAATTATATTTTGAATAATGATCTCTAATATTATATTATTAACATGAATTGGATATAGTCCTGTTGAATCACCATATGATAAAATAGGACAATTATTTACATTAGTTTATTTTTTTTATTTTATAATTAATCCCTTATTTACCAAAATATGAGATAATATTTTAAATTAATACTACGTGACGATCATCGACGCCCCGGGACACAGAGATTTCATCAAGAACATGATCACCGGTACGTCGCAGGCCGATTGTGCGGTGTTGATCGTAGCTGCCGGTACCGGAGAATTCGAGGCTGGTATTTCCAAGAACGGACAGACCCGTGAGCACGCGCTTCTCGCCTTCACTCTTGGAGTCAAGCAGCTCATCGTCGGAGTCAACAAAATGGACTCGACCGAGCCCCCATACTCCGAAGCTCGTTTCGAGGAAATCAAGAAGGAAGTGTCCTCCTACATCAAGAAGATCGGTTACAACCCAGCCGCCGTTGCTTTCGTACCCATCTCCGGATGGCACGGAGACAACATGCTTGAGCCATCCACCAAAATGGGATGGTTCAAGGGATGGGCTGTCGAACGCAAGGAAGGAAAGGCTGACGGCAAGTGCCTCATCGAAGCTCTTGACGCTATCCTGCCACCCAGCAGACCCACCGACAAGGCTCTCCGTCTTCCCCTTCAGGACGTCTACAAGATTGGTGGTATCGGAACAGTACCAGTTGGTCGTGTAGAAACTGGAGTCCTGAAGCCAGGTACCGTTGTAACATTCGCTCCTGCTGGACTCACGACTGAAGTTAAGTCCGTCGAGATGCATCACGAAGCTCTCGTCGAAGCTGTTCCCGGTGACAACGTTGGTTTCAACGTAAAGAACGTCTCCGTCAAGGAACTTCGTCGTGGATACGTAGCTGGTGACTCAAAGAACAACCCACCCAAGGGAGCTGCCGACTTCAACGCTCAG
		</sequence>
		<sequence>
			<taxon idref="6m.N.boh"/>
			CCCCGTTTAAACAATATAAGATTTTGATTCTTACCTCCTTCATTAATCTTATTACTATGTAGAAGAATAGTAAATTCAGGCTCAGGAACTGGATGAACTGTTTATCCACCTTTATCAAGAAGAATTTCTCACTCAGGGGCATCAGTAGACTTAACTATTTTTTCTCTTCACTTAGCAGGAATTTCATCAATTTTAGGAGCAATTAATTTTATTTCAACTATAATTAATATAAAATTAAAAGGAATAAGATTTGAACAAATACCTTTATTTGTATGAGCAGTATCATTAACTGCGTTACTTTTACTTCTATCACTACCAGTATTAGCAGGAGCTATTACTATACTTCTTACAGATCGTAATCTAAATACGTCATTTTTTGACCCATCAGGAGGTGGAGATCCAATTTTATACCAACATTTATTTTGATTTTTTGGACACCCAGAAGTTTATATTCTTATTATTCCAGCATTTGGAATAATTTCACATATTATTTCACAAGATTCAGGAAAAAAAGAAACTTTCGGGACTCTTGGAATAATTTATGCTATAATAACAATTGGATTATTAGGATTTGTTGTATGAGCCCACCATATATTTACAGTAGGAATAGATGTTGATACACGAGCCTATTTTACAGCAGCTACAATAATTATTGCAATCCCAACAGGAATTAAAATTTTCAGATGATTAGCTACATTATATGGTTCACAAATTATATTTAATCCTTCTATAATATGATCTCTTGGCTTCGTATTTTTATTTACATCAGGAGGATTAACTGGAATTATTTTATCAAATTCATCAATTGATATTTTGAGGAGCAACTGTTATTACTAGATTATTATCTGCAATCCCCTATTTAGGAACATCACTAGTATATTGACTATGAGGAGGATTCTCAGTTGATAATGCTACATTAACACGATTTTTTACATTTCATTTTATTATCCCTTTTATTATTATTGCAATAACAATAATTCATTTATTATTTTTACACGAAACAGGATCAAGAAATCCATTAGGACTAAATAGAAATATAGATAAAATTCCATTTCATCCTTATTTCTCATTCAAGGATATTTTAGGATTTATTATCATAATTACATTTTTAATTATAGTAGTATTAATATCACCAAATTTATTTGGAGACCCAGATAATTTCATACCCGCAAATCCAATAATTACTCCCCTGCATATTAAACCAGAATGATATTTTTTATTTGCTTACGCGATTCTACGATCAATTCCAAATAAGTTAGGAGGTGTAATTGCTTTAATTATATCAATCTTAATTCTTATAATTTTACCATTCTATCACTTTAAAAATTTTAAAAGATTAATTTTTTATCCATTAAATCAAATAATATTTTGAATAATAATTTGTAATATTATTTTATTAACATGAATTGGATATAATCCAGTAGAATCACCATATGATTTTTTAGGTCAATTATTTACATTAATTTATTTTTTATATTTTATTTTTAATCCATTAATTACTAAGATATGAGATAATATTATTAATTAATACTACGTGACGATCATCGACGCCCCGGGACACAGAGATTTCATCAAGAACATGATCACCGGTACGTCGCAGGCCGATTGTGCGGTGCTGATCGTAGCCGCCGGTACCGGAGAATTCGAGGCTGGTATCTCCAAGAACGGACAGACCCGAGAGCACGCGCTCCTCGCCTTCACTCTTGGAGTCAAGCAGCTCATCGTAGGAGTCAACAAAATGGACTCCACCGAGCCACCCTACTCCGAGGCCCGTTTCGAGGAAATCAAGAAGGAAGTGTCCTCCTACATCAAGAAGATCGGTTACAACCCAGCCGCCGTCGCCTTCGTTCCCATCTCAGGATGGCACGGAGACAACATGTTGGAGCCATCCACCAAGATGGGATGGTTCAAGGGATGGGCCGTCGAGCGCAAGGAAGGAAAGGCTGACGGCAAGTGCCTCATCGAAGCTCTTGACGCTATCCTACAACCCAGCAGACCCACCGACAAGGCTCTCCGTCTTCCCCTTCAGGATGTCTACAAGATTGGTGGTATCGGAACGGTACCAGTTGGTCGTGTAGAAACTGGAGTCCTGAAGCCAGGTACTGTTGTAACATTCGCTCCTGCTGGACTCACCACTGAAGTCAAGTCAGTTGAGATGCACCACGAAGCTCTCGTCGAAGCCGTTCCCGGTGACAACGTTGGTTTCAACGTCAAGAACGTATCAGTCAAGGAACTCCGTCGTGGATACGTCGCTGGTGACTCAAAGAACAACCCACCCAAGGGAGCCGCCGACTTCAACGCTCAG
		</sequence>
		<sequence>
			<taxon idref="6f.A.abn"/>
			CCACGTCTAAATAATATAAGATTTTGATTTTTACCACCTTCATTAATTTTATTATTATCTAGAAGAATAGTAAACTCAGGATCAGGAACTGGATGAACTGTTTATCCACCCCTATCAAGAAGAATTTCACATTCAGGGGCATCCGTAGATTTAACTATTTTTTCTTTACACTTAGCAGGAATTTCATCAATTTTAGGAGCAATTAATTTTATTTCAACAATAATTAATATAAAATTAAAAGGAATAAGATTTGAACAAATACCTTTATTTGTATGAGCAGTATCATTAACTGCATTATTATTACTTCTATCTTTGCCAGTACTAGCTGGTGCTATTACAATACTTCTTACGGATCGTAATTTAAATACATCATTTTTTGACCCATCAGGAGGAGGGGATCCAATTTTATACCAACACTTATTCTGATTTTTTGGACACCCAGAAGTCTATATTTTAATTATCCCAGCATTTGGAATAATTTCACATATTATTTCACAAGATTCAGGAAAAAAAGAAACTTTTGGAACCCTTGGAATAATTTATGCTATAATAACAATTGGATTACTTGGTTTTGTAGTATGAGCACATCACATATTTACAGTAGGAATAGATGTAGATACACGAGCTTATTTTACAGCAGCTACAATAATTATTGCAATCCCAACAGGAATTAAAATTTTTAGATGATTAGCTACTCTATATGGTTCACAAATTATCTTTAATCCATCAATAATATGAACTCTAGGTTTTGTATTTTTATTTACATCAGGAGGATTAACAGGAATTATTTTATCAAATTCATCAATTGATATTTTGAGGGGCAACAGTAATTACTAGATTGTTATCTGCAATTCCATATTTAGGAACATCGCTAGTACATTGATTATGGGGAGGATTTTCAGTTGACAATGCTACTTTAACACGATTTTTTACTTTTCATTTTATTATTCCTTTTATTATTCTTGCTCTAACAATAATTCATTTAATATTTTTACATGAAACAGGATCAAGAAATCCATTAGGATTAAACAGAAATTTAGATAAAATCCCATTTCACCCTTATTTTTCATTCAAAGATATCTTAGGATTTATTGTAATGATTACATTTTTAGTAATAGTAGTTTTAATTTCACCTAATATATTTGGAGATCCAGATAATTTTATACCAGCTAATCCTATAATTACACCTCTTCATATTAAACCTGAGTGATATTTTTTATTTGCTTATGCAATTTTACGATCAATTCCTAATAAATTAGGAGGTGTAATTGCTTTAATTATATCAATTTTAATTTTAATAATTTTACCATTTTATCATCTTAAAAATTTTAAAAGATTATTATTTTATCCATTAAATCAAATTATATTTTGATTTATAATTTGTAATATTATTCTATTAACATGAATTGGATACAGACCTGTTGAATTACCATATGATATTATAGGACAAGTATTCACATTAATTTATTTTTTATATTTTATCTTAAACCCATTAATTACTAAACTATGAGATAATATTCTTAATTAATACTACGTTACCATCATCGACGCCCCGGGACACAGAGATTTCATCAAGAACATGATCACCGGTACGTCGCAGGCCGATTGTGCGGTGTTGATCGTAGCCGCCGGTACCGGAGAATTCGAGGCTGGTATCTCCAAGAACGGACAGACCCGAGAGCACGCGCTTCTCGCCTTCACTCTTGGAGTCAAGCAGCTCATCGTCGGAGTCAACAAAATGGACTCCACCGAGCCACCCTACTCCGAGGCCCGTTTCGAGGAAATCAAGAAGGAAGTCTCCTCGTACATCAAGAAGATCGGTTACAACCCAGCCGCCGTAGCCTTCGTTCCCATCTCAGGATGGCACGGAGACAACATGCTCGAGCCATCCACCAAGATGGGATGGTTCAAGGGATGGGCCGTCGAGCGCAAGGAAGGAAAGGCTGACGGCAAGTGCCTCATCGAAGCTCTTGACGCTATCCTCCAACCCAGCAGACCCACCGACAAGGCTCTCCGTCTTCCCCTTCAGGACGTCTACAAGATTGGTGGTATCGGAACGGTACCCGTTGGTCGTGTAGAAACTGGAGTCCTGAAGCCAGGTACTGTTGTAACATTCGCTCCTGCTGGACTCACCACTGAAGTCAAGTCCGTTGAGATGCACCACGAAGCTCTCACCGAAGCTGTTCCCGGTGACAACGTTGGTTTCAACGTAAAGAACGTCTCCGTCAAGGAACTCCGTCGTGGATACGTCGCTGGTGACTCAAAGAACAACCCACCCAAGGGAGCCGCCGACTTCAACGCTCAG
		</sequence>
		<sequence>
			<taxon idref="6e.N.pin"/>
			??????????????????????????????????????????????????????????????????????????????????????????????????????????????????????????????????????????????????????????????????????????????????????????????????????????????????????????????????????????????????????????????????????????????????????????????????????????????????????????????????????????????????????????????????????????????????????????????????????????????????????????????????????????????????????????????????????????????????????????????????????????????????????????????????????????????????????????????????????????????????????????????????????????????????????????????????????????????????????????????????????????????????????????????????????????????????????????????????????????????????????????????????????????????????????????????????????????????????????????????????????????ATTTTGAGGGGCAACAGTAATTACTAGTTTATTATCTGCAATCCCGTATATTGGAACATCATTAGTATACTGATTATGAGGGGGATTTTCGGTCGATAACGCAACACTAACACGATTTTTTACTTTCCATTTTATTATCCCATTTATTATTTTAGCTATAACATTAATTCATTTAATATTTTTACACGAAACAGGATCAAGAAATCCATTAGGATTAAATAGAAACTTTGACAAAATTCCATTTCATCCATACTTCTCATTCAAAGATATTTTAGGATTTATAATCATGATTACAATTTTAATTATAGTAGTTTTAATATCACCCAACATATTTGGAGATCCAGATAATTTTATACCTGCAACCCCTATAATTACTCCCCTTCACATCAAACCAGAATGATATTTTTTATTCGCATATGCTATTTTACGATCTATTCCAAATAAATTAGGGGGGGTAATTGCATTAATTATATCAATTTTAATTCTTATAATTTTACCATTTTTTCACTATAAAAATTTTAAAAGATTATTATTTTACCCATTAAATCAAATTTTATTCTGATTAATAATTTGTAATATTATTATATTAACATGAATTGGGTATAGTCCAGTTGAAATACCATATGATTTAATAGGGCAAATATTCACATTAATTTATTTTTTATACTTCATTTTAAACCCATTAATCACTAATCTATGGGATAAAATTATTAATTAATACTACGTGACGATCATCGACGCCCCGGGACACAGAGATTTCATCAAGAACATGATCACCGGTACGTCGCAGGCCGATTGTGCGGTGTTGATCGTAGCCGCCGGTACGGGAGAATTCGAGGCTGGTATCTCCAAGAACGGACAGACCCGCGAGCACGCGCTCCTCGCCTTCACTCTTGGAGTCAAGCAGCTCATCGTAGGAGTCAACAAAATGGACTCCACCGAACCACCCTACTCCGAGGCCCGTTTTGAGGAAATCAAGAAGGAAGTTTCCTCCTACATCAAGAAGATCGGTTACAACCCAGCGGCCGTCGCCTTCGTTCCCATCTCAGGATGGCACGGAGACAACATGCTCGAGCCATCCACCAAAATGGGATGGTTCAAGGGATGGGCCGTCGAGCGCAAGGAAGGAAAGGCCGACGGCAAGTGCCTCATCGAAGCTCTTGACGCTATCCTCCAACCCAGCAGACCCACCGACAAGGCTCTCCGTCTTCCCCTTCAGGACGTCTACAAGATTGGTGGTATCGGAACTGTACCGGTCGGTCGTGTAGAAACTGGAGTCCTGAAGCCAGGTACCGTTGTAACTTTCGCTCCTGCTGGACTCACCACTGAAGTCAAGTCCGTTGAGATGCACCACGAAGCTCTCGTCGAAGCTGTTCCCGGTGACAACGTTGGTTTCAACGTAAAGAACGTCTCCGTCAAGGAACTCCGTCGTGGATACGTCGCCGGTGACTCGAAGAACAACCCACCCAAGGGAGCCGCCGACTTCAACGCTCAG
		</sequence>
		<sequence>
			<taxon idref="6d.P.biv"/>
			CCCCGATTAAATAACATAAGATTCTGATTTTTACCGCCATCATTAATCCTTCTATTATCAAGAAGACTAGTAAATTCTGGATCAGGAACAGGATGAACAGTATACCCTCCTTTATCAAGAAGAATTTCTCATGCAGGAGCATCAGTAGATTTAACAATTTTTTCATTACATCTAGCTGGAATTTCTTCAATCTTAGGAGCAATTAATTTTATTTCCACAATAATTAATATAAAACTAAAAGGAATAAGATTTGAACAAATACCATTATTTATTTGAGCAGTTTCATTAACAGCTTTATTATTACTTTTATCATTACCTGTTCTAGCAGGAGCTATCACTATACTTTTAACAGATCGTAATCTTAATACATCATTCTTTGACCCATCAGGAGGAGGAGATCCAATTTTATACCAACATTTATTTTGATTTTTTGGACACCCTGAAGTTTATATTTTAATTATTCCTGCATTTGGAATAATTTCTCATATTATTTCTCAAGACTCAGGAAAAAAAGAAACATTTGGAACATTAGGAATAATTTATGCTATAATAACTATTGGATTATTAGGATTTGTTGTATGAGCACACCACATATTCACTGTAGGTATAGATGTAGATACACGGGCCTATTTTACTGCAGCAACAATAATTATTGCTATTCCTACTGGAATTAAAATTTTTAGATGATTAGCAACATTATATGGATCACAAATCATCTTTAATCCATCAACACTATGATCTCTTGGGTTTGTATTTTTATTTACATCAGGAGGTTTAACAGGAATTATTTTATCTAATTCATCAATTGATATTTTGAGGTGCAACAGTAATTACTAGATTATTATCAGCAATCCCTTATCTAGGAACATCTCTTGTATACTGATTATGAGGAGGATTTTCTGTTGATAATGCAACTCTTACACGGTTTTTCACATTTCATTTTATTATTCCATTTATTATTGTTGCTTTAACCGTTATTCATCTTATATTTTTACATGAAACAGGGTCAAGTAATCCTATAGGAGTAAATAGAAATTTAGATAAAATTCCATTTCATCCTTATTTCTCTTTTAAAGATATTTTAGGATTTATTATTATAATCACCCTATTAATTATAGTAATTTTAATTTCACCAAATTTATTTGGAGATCCAGATAATTTCATACCAGCTAATCCCATAATCACCCCCCTTCATATTAAACCTGAATGATATTTTTTATTTGCTTACGCAATTTTACGTTCAATTCCTAATAAACTAGGAGGGGTAATTGCATTAATTATATCAATTTTAATTTTAATAATTTTACCATTTTATCATTTAAAAAATTTTAAAAGGCTTAATTTCTACCCTATAAATCAATTATTATTTTGATTAATAATTTCTAACATCATTTTATTGACTTGAATTGGATTTAGACCTGTAGAGTCTCCCTATGATTCAATAGGACAAATATTTACATTAATTTACTTTTTTTATTTTATTATTAATCCCCTAATTACAAAAATATGAGATAATTTATTAAATTAATACTACGTAACGATCATCGACGCCCCGGGACACAGAGATTTCATCAAGAACATGATCACCGGAACGTCGCAGGCCGATTGTGCGGTGTTGATCGTAGCTGCCGGTACCGGAGAATTCGAGGCTGGTATTTCCAAGAACGGACAGACCCGTGAGCACGCGCTTCTCGCCTTCACTCTTGGAGTCAAGCAGCTCATCGTCGGAGTCAACAAAATGGACTCCACCGAGCCACCATACTCAGAAGCTCGTTTCGAGGAAATCAAGAAGGAAGTATCCTCCTACATCAAGAAGATCGGTTACAACCCAGCCGCCGTCGCTTTCGTTCCCATCTCCGGATGGCACGGAGACAACATGCTTGAGCCATCCACCAAAATGGGATGGTTCAAGGGATGGGCCGTCGAACGCAAGGAAGGAAAGGCTGACGGCAAGTGCCTCATCGAAGCTCTTGACGCTATCCTGCCACCCAGCAGACCCACCGACAAGGCTCTCCGTCTTCCCCTTCAGGACGTCTACAAGATTGGTGGTATCGGAACGGTACCAGTTGGTCGTGTAGAAACCGGAGTCCTGAAGCCAGGTACCGTTGTAACATTCGCTCCTGCTGGACTCACAACTGAAGTAAAGTCCGTCGAGATGCATCACGAAGCTCTCGTAGAAGCCGTTCCCGGCGACAAYGTTGGTTTCAACGTAAAGAACGTCTCCGTCAAGGAACTTCGTCGTGGATACGTAGCTGGTGACTCAAAGAACAACCCACCCAAGGGAGCTGCCGACTTCAACGCTCAG
		</sequence>
		<sequence>
			<taxon idref="6c.N.cae"/>
			CCACGACTAAATAATATAAGATTTTGATTATTACCACCCTCATTAATTTTATTATTATCTAGAAGAATAGTAAACTCAGGCTCAGGAACAGGATGAACTGTTTATCCTCCATTATCAAGAAGAATTTCCCATTCAGGAGCATCAGTAGATTTAACTATCTTTTCTCTTCATCTAGCAGGAATTTCCTCAATTCTAGGGGCAATTAATTTTATTTCAACAATAATTAATATAAAATTAAAAGGAATTAAATTTGAACAAATACCTTTATTTGTATGAGCAGTATCATTAACTGCATTATTATTACTTTTATCTTTACCAGTACTAGCAGGAGCAATCACTATACTTCTCACAGATCGTAATATAAATACATCATTTTTTGACCCCTCAGGGGGAGGGGACCCAATTTTATACCAACATCTATTTTGATTCTTTGGTCACCCAGAAGTTTATATTCTAATTATTCCAGCATTTGGAATGATTTCACATATTATTTCACAAGACTCAGGAAAAAAAGAAACTTTCGGGACTCTTGGTATAATTTACGCTATAATAACAATTGGATTATTAGGATTTGTAGTATGAGCTCATCATATATTTACAGTAGGAATAGATGTTGATACACGAGCCTATTTTACAGCAGCTACAATAATTATTGCTATCCCAACAGGAATTAAAATTTTCAGGTGATTAGCTACATTATATGGATCTCAAATTATATTTAATCCAGCTATAATATGATCTTTAGGGTTTGTATTTTTATTTACATCAGGAGGATTAACAGGAATTATTTTATCAAATTCATCAATTGATCTTTTGAGGAGCTACTGTAATTACTAGATTACTATCAGCAATCCCCTACATTGGAACATCATTAGTATATTGATTATGAGGGGGATTCTCAGTAGACAATGCTACATTAACCCGATTTTTTACATTTCATTTTATCATACCATTTATTATTGTTGCTTTAACTATAATTCATTTAATATTTTTACATGAAACAGGATCAAGAAATCCATTAGGATTAAATAGAAATTTAGATAAAATTCCATTTCACCCCTACTTCTCATTTAAAGATTTATTAGGATTTATAATCATAATTACAATTTTAATAATAGTAGTATTAATATCCCCAAATATATTCGGAGACCCAGATAATTTTATACCTGCAAACCCAATAATTACTCCACTACATATTAAACCAGAATGATATTTTTTATTTGCGTATGCAATTTTACGATCAATTCCTAACAAATTAGGAGGTGTAATTGCCCTAATTATATCAATCTTAATTCTTATAATTTTACCATTTTTTCATTTTAAAAATTTTAAAAGATTAATATTTTACCCATTAAACCAATTAATTTTCTGAATAATAATTTGTAATATTATTATATTAACATGAATTGGATATAGACCAGTTGAGTTACCTTATGATTTAATAGGACAAGTATTTACATTAATTTACTTTTTATATTTTATTTTAAACCCATTAATTACTAAAATATGAGATAATATCATTAATTAATACTACGTTACCATCATCGACGCCCCGGGACACAGAGATTTCATCAAGAACATGATCACCGGTACGTCGCAGGCCGATTGTGCGGTGTTGATCGTAGCCGCTGGTACCGGAGAATTCGAGGCTGGTATCTCCAAGAACGGACAGACCCGAGAGCACGCGCTTCTCGCCTTCACTCTTGGAGTCAAGCAGCTCATCGTAGGAGTCAACAAAATGGACTCCACCGAGCCGCCCTACTCCGAGGCCCGTTTCGAGGAAATCAAGAAGGAAGTGTCCTCGTACATCAAGAAGATCGGTTACAACCCAGCCGCCGTCGCCTTCGTTCCCATCTCGGGATGGCACGGAGACAACATGTTGGAGCCATCCACCAAGATGGGATGGTTCAAGGGATGGGCTGTAGAGCGCAAGGAAGGAAAGGCTGACGGCAAGTGCCTCATCGAAGCTCTTGACGCTATCCTACAACCCAGCAGACCCACCGACAAGGCTCTCCGTCTTCCCCTTCAGGATGTCTACAAGATTGGTGGTATCGGAACGGTACCAGTTGGTCGTGTAGAAACTGGAGTTCTGAAGCCAGGTACCGTTGTAACATTCGCTCCTGCTGGACTCACCACTGAAGTAAAGTCAGTTGAGATGCACCACGAAGCTCTCGTCGAAGCTGTTCCCGGTGACAACGTTGGTTTCAACGTTAAGAACGTATCCGTCAAGGAACTCCGTCGTGGATACGTAGCTGGTGACTCAAAGAACAACCCACCCAAGGGAGCCGCCGACTTCAATGCTCAG
		</sequence>
		<sequence>
			<taxon idref="6b.N.mcp"/>
			CCCCGTTTAAACAATATAAGATTTTGATTTTTACCTCCTTCATTAATTTTATTACTATCTAGAAGAATAGTAAATTCAGGATCAGGAACTGGATGAACTGTATATCCACCTTTATCAAGAAGAATTTCCCACTCAGGAGCATCAGTAGATTTAACTATTTTTTCTCTTCATTTAGCAGGAATTTCATCAATTTTAGGGGCAATTAATTTTATTTCAACTATAATTAATATAAAATTAAAAGGAATAAGATTTGAACAAATACCTTTATTTGTATGAGCAGTATCATTAACTGCATTACTTTTACTTCTATCCCTTCCAGTATTAGCAGGAGCCATTACTATACTTCTTACAGATCGTAATCTAAATACATCATTTTTTGACCCATCAGGAGGAGGAGATCCAATTTTATATCAACATTTATTTTGATTTTTTGGACATCCAGAAGTTTATATTCTTATTATTCCAGCATTTGGAATAATTTCACATATTATTTCACAAGATTCAGGGAAAAAAGAAACTTTCGGAACTCTTGGTATAATTTATGCTATAATAACAATTGGGTTATTAGGCTTTGTTGTATGAGCCCATCATATATTTACAGTAGGAATAGATGTTGATACACGAGCCTATTTTACAGCCGCCACAATAATTATTGCAATCCCAACAGGAATTAAAATTTTCAGATGATTAGCTACATTATATGGATCACAAATTATATTTAATCCTTCTATAATATGATCCCTTGGATTCGTATTTTTATTTACATCAGGAGGATTAACTGGAATTATTTTATCAAATTCATCAATTGATATTTTGAGGGGCAACTGTTATCACTAGATTATTATCTGCAATTCCTTATTTAGGAACATCCCTAGTATATTGACTATGAGGAGGATTCTCAGTTGATAATGCTACATTAACACGATTTTTTACATTTCATTTTATTATCCCTTTTATTATTATTGCAATAACAATAATTCATTTAATATTTCTACATGAAACAGGATCAAGAAATCCATTAGGAATAAATAGAAACTTGGATAAAATTCCATTTCATCCTTATTTCTCATTCAAAGATATTTTAGGATTTATTATCATAATTACATTTTTAATTATAGTAGTATTAATATCACCAAATTTATTTGGAGATCCAGATAATTTCATACCCGCAAATCCAATAATTACTCCCCTGCATATTAAACCAGAATGATATTTTTTATTTGCTTACGCGATTTTACGATCAATTCCAAATAAATTAGGAGGTGTAATTGCTTTAATTATATCAATCTTAATTCTTATAATTTTACCATTTTATCACTTTAAAAATTTTAAAAGATTAATTTTTTACCCATTAAATCAAATTATATTTTGAATAATAATTTGTAATATTATTTTATTAACATGAATTGGATACAGTCCAGTAGAATTACCATATGATTTTTTAGGACAATTATTTACATTAATTTATTTTTTATACTTTATTTTTAATCCATTAATTACTAAAATATGAGATTACATTATTAATTAATACTACGTGACGATCATCGACGCCCCGGGACACAGAGATTTCATCAAGAACATGATCACCGGTACGTCGCAGGCCGATTGTGCGGTGTTGATCGTAGCCGCCGGTACCGGAGAGTTCGAGGCTGGTATCTCCAAGAACGGACAGACCCGAGAGCACGCGCTCCTCGCCTTCACTCTTGGAGTCAAGCAGCTCATCGTAGGAGTCAACAAAATGGACTCCACCGAGCCACCCTACTCCGAGGCCCGTTTCGAGGAAATCAAGAAGGAAGTGTCCTCCTACATCAAGAAGATCGGTTACAACCCAGCCGCCGTCGCCTTCGTTCCCATCTCAGGATGGCACGGAGACAACATGTTGGAGCCATCCACCAAGATGGGATGGTTCAAGGGATGGGCCGTCGAGCGCAAGGAAGGAAAGGCTGACGGCAAGTGCCTCATCGAAGCTCTTGACGCTATCCTACAACCCAGCAGACCCACCGACAAGGCTCTCCGTCTTCCCCTTCAGGATGTCTACAAGATTGGTGGTATCGGAACGGTACCAGTTGGTCGTGTAGAAACTGGAGTCCTGAAGCCAGGTACTGTTGTGACATTCGCTCCTGCTGGACTCACCACTGAAGTCAAGTCAGTCGAGATGCACCACGAAGCTCTCGTCGAAGCTGTTCCCGGTGACAACGTTGGTTTCAACGTCAAGAACGTATCAGTCAAGGAACTCCGTCGTGGATACGTCGCTGGTGACTCAAAGAACAACCCACCCAAGGGAGCTGCCGACTTCAACGCTCAG
		</sequence>
		<sequence>
			<taxon idref="6a.P.leu"/>
			CCACGTTTAAATAATATAAGATTTTGATTTTTACCACCATCACTAATTCTTCTTCTATCTAGAAGAATAGTAAACTCAGGAGCAGGAACAGGATGAACAGTTTATCCACCTCTATCAAGAAGAATTTCACATGCAGGAGCATCAGTTGATTTAACTATTTTCTCTCTTCATTTAGCAGGTATTTCATCAATTTTAGGAGCAATTAATTTTATTTCAACAATAATCAATATAAAACTCAAAGGAATAAAATTTGAACAAATACCTTTATTTATTTGAGCAGTATCATTAACAGCCTTATTACTTCTTTTATCATTACCAGTATTAGCTGGAGCTATTACTATATTACTTACAGATCGTAACCTTAATACATCTTTTTTTGATCCTTCAGGAGGGGGGGACCCAATTTTATATCAACACTTATTTTGATTTTTTGGACATCCAGAAGTTTATATTTTAATTATTCCAGCTTTCGGAATAATTTCACATATTATTTCACAAGAATCCGGAAAAAAAGAAACTTTTGGGACATTAGGTATAATTTACGCAATAATAACTATTGGATTATTAGGATTCGTTGTATGAGCACATCATATATTTACAGTTGGTATAGATGTTGATACACGAGCTTACTTTACTGCAGCTACAATAATTATTGCAATTCCAACAGGAATTAAAATTTTTAGATGATTAGCAACACTTTATGGATCACAAATTATTTTTAACCCATCAACATTATGAACACTCGGATTTGTATTTTTATTTACCTCAGGGGGTTTAACAGGTATCATTTTATCCAACTCATCAATTGATATTTTGAGGTGCAACAGTAATTACTAGATTATTATCAGCAATCCCTTACTTAGGAACATCATTAGTATATTGGTTGTGGGGGGGTTTTTCTGTCGATAATGCTACTTTAACACGATTTTTTACCTTCCACTTCATTATTCCTTTTATTATTGTTGCTTTAACATTAATTCACTTAATATTTTTACATGAAACAGGTTCAAGAAACCCATTAGGAGTAAATAGTAATATAGATAAATTACCCTTCCATCCTTATTTTTCATTCAAAGATATTTTAGGTTTTATTATTATAATTTCATTATTAATTATAATTATTTTAATTTCACCAAACATATTTGGTGATCCTGATAATTTTATACCAGCTAATCCAATAATCACCCCACTTCATATTAAACCAGAATGATATTTTTTATTTGCTTATGCAATCTTACGGTCAATTCCAAATAAATTAGGAGGTGTAATAGCATTAATTATATCAATTTTAATTTTAATAATTATACCATTTTATCACTTAAAAAATTTTAAAAGATTAATTTTTTACCCAATCAATCAAATTATATTTTGAATAATAATTTCTAATATTATATTATTAACATGAATTGGGTATAGACCTGTTGAATCACCATATGATAGGATAGGGCAATTATTTACATTAATTTATTTTTTTTATTTTATAATTAATCCTTTATTTACCAAAATATGAGATAATATTTTAAACTAATACTACGTGACGATCATCGACGCCCCGGGACACAGAGATTTCATCAAGAACATGATCACCGGTACGTCGCAGGCCGATTGTGCTGTATTGATCGTAGCTGCCGGTACCGGAGAATTCGAAGCTGGTATTTCCAAGAACGGACAGACCCGTGAGCACGCGCTTCTCGCCTTCACTCTTGGAGTCAAGCAGCTCATCGTCGGAGTCAACAAAATGGACTCAACCGAGCCGCCGTACTCCGAAGCTCGTTTCGAGGAAATCAAGAAGGAAGTGTCCTCCTACATCAAGAAGATCGGTTACAACCCAGCCGCCGTTGCCTTCGTACCCATCTCCGGATGGCACGGAGACAACATGCTTGAGCCGTCCACCAAAATGGGATGGTTCAAGGGATGGGCCGTCGAACGCAAGGAAGGAAAGGCTGACGGCAAGTGCCTCATCGAAGCTCTTGACGCTATCCTGCCACCCAGCAGACCCACCGACAAGGCTCTCCGTCTTCCCCTTCAGGACGTCTACAAGATTGGTGGTATCGGAACAGTACCAGTTGGTCGTGTAGAAACTGGAGTCCTGAAGCCAGGTACCGTTGTAACATTCGCTCCTGCTGGACTCACGACTGAAGTCAAGTCCGTCGAGATGCATCACGAAGCTCTCGTCGAAGCTGTTCCCGGTGACAACGTTGGTTTCAACGTAAAGAACGTCTCCGTCAAGGAACTTCGTCGTGGATACGTAGCCGGTGACTCAAAGAACAACCCACCCAAGGGAGCCGCCGACTTCAACGCTCAG
		</sequence>
		<sequence>
			<taxon idref="5n.A.his"/>
			CCACGATTAAATAATATAAGATTTTGATTTTTACCCCCCTCATTAATCTTACTATTATCTAGAAGAATAGTAAATTCAGGATCAGGAACTGGATGAACTGTTTACCCACCATTATCAAGAAGAATTTCACATTCAGGAGCATCAGTAGATTTAACCATTTTTTCTTTACATCTAGCAGGAATCTCATCAATTTTAGGAGCAATTAATTTTATTTCAACAATAATTAATATAAAACTAAAGGGAATAAGATTTGAACAGATACCTTTATTTGTATGAGCAGTATCATTAACTGCATTATTATTACTTCTATCTTTACCAGTACTAGCTGGTGCTATTACCATACTACTTACAGATCGTAATTTAAATACATCATTTTTTGACCCATCAGGAGGGGGAGATCCAATTTTATATCAACACTTATTTTGATTTTTTGGACACCCAGAAGTTTATATTTTAATTATTCCAGCATTTGGGATAATTTCACATATTATTTCACAGGATTCAGGAAAAAAAGAAACTTTTGGAACTCTAGGAATAATTTATGCAATAATAACAATTGGATTATTAGGTTTTGTAGTATGAGCTCATCATATATTTACAGTAGGAATAGATGTAGATACACGAGCTTACTTTACAGCAGCTACAATAATTATTGCAATTCCAACTGGAATTAAAATTTTTAGATGATTAGCTACATTATATGGATCACAAATTATCTTCAATCCTTCAATAATATGAGCATTAGGATTTGTTTTTTTATTTACATCAGGAGGGCTAACAGGAATTATTTTATCAAATTCATCAATTGATATTTTGAGGTGCAACAGTAATTACTAGATTATTATCTGCAATCCCATACTTAGGAACATCATTAGTATATTGATTATGAGGAGGATTCTCAGTTGATAATGCCACACTAACTCGATTCTTTACCTTTCATTTCATTATTCCTTTTATTATCCTTGCCTTAACAATAATTCATTTAATGTTTTTACATGAAACAGGATCAAGAAATCCATTAGGATTAAATAGAAACTTAGATAAAATCCCATTTCACCCTTATTTCTCATTTAAAGACATCTTAGGATTTATTATCATAATTACATTTTTAGTAATAGTAGTTTTAATATCACCCAATATATTCGGAGATCCAGATAATTTCATACCTGCAAATCCTATAATTACACCCCTTCACATTAAACCTGAATGATATTTTTTATTTGCCTACGCAATTTTACGTTCAATTCCTAATAAATTAGGAGGTGTAATTGCTTTAATTATATCAATTTTAATTTTAATAATTTTACCATTCTACCACTTTAAAAATTTTAAAAGATTATTATTTTACCCATTAAACCAAATCATATTTTGATTTATAATTTGTAATATTATATTATTAACATGAATTGGATATAGACCTGTTGAATTACCATATGATATTATAGGGCAAGTATTTACAATAATTTATTTTTTATATTTTATTTTAAATCCCTTAATTACTAAATTATGAGATAATATTATTAATTAA?????????????????????????????????????????????????????????????????????????????????????????????????????????????????????????????????????????????????????????????????????????????????????????????????????????????????????????????????????????????????????????????????????????????????????????????????????????????????????????????????????????????????????????????????????????????????????????????????????????????????????????????????????????????????????????????????????????????????????????????????????????????????????????????????????????????????????????????????????????????????????????????????????????????????????????????????????????????????????????????????????????????????????????????????????????????????????????????????????????????????????????????????????????????????????????????????????????
		</sequence>
		<sequence>
			<taxon idref="5m.N.sal"/>
			CCCCGTTTAAATAATATAAGATTTTGATTCTTACCCCCTTCATTAATATTATTACTATTTAGAAGAATAGTAAATTCAGGATCGGGAACTGGATGAACTGTTTACCCACCTTTATCAAGAAGAATTTCACACTCAGGAGCATCAGTAGATTTAACTATTTTTTCTCTTCACTTAGCAGGAATTTCATCAATCTTAGGAGCAATTAATTTTATTTCAACAATAATTAATATAAAATTAAAAGGAATAAGATTTGAACAAATACCTTTATTTGTATGAGCAGTATCATTAACTGCTTTATTATTACTCTTATCACTACCAGTATTAGCGGGAGCTATTACTATACTTCTTACAGATCGTAATTTAAACACATCATTTTTTGATCCATCAGGAGGAGGAGACCCAATTTTATACCAACATTTATTTTGATTTTTTGGACACCCAGAAGTTTATATTTTAATTATTCCAGCATTTGGGATAATTTCACATATTATTTCACAAGACTCAGGAAAAAAAGAAACATTTGGGACTCTTGGCATAATTTATGCTATAATAACAATTGGATTATTAGGATTTGTAGTATGAGCTCATCATATATTTACAGTAGGAATAGATGTCGATACACGAGCTTATTTTACAGCTGCTACAATAATTATTGCAATTCCAACAGGAATTAAAATTTTCAGATGATTAGCTACATTATATGGATCACAAATTACATTTAACCCATCTATAATATGATCAATTGGATTTGTATTTTTATTTACATCAGGAGGATTAACTGGGATTATTCTATCAAATTCATCAATTGACATTTTGGGGGGCAACTGTAATTACTAGATTATTATCTGCAATTCCCTATATTGGAACATCATTAGTATATTGATTATGGGGAGGATTCTCAATTGATAATGCTACATTAACACGATTTTTTACTTTTCATTTTATTATCCCTTTTATTATTATTGCAATAACAATAATTCATTTAATATTTTTACATGAAACAGGATCAAGAAACCCATTAGGATTAAATAGAAATTTAGATAAAATTCCATTTCACCCCTATTTCTCATTCAAGGATATTTTAGGGTTTATTATCATAATTAAATTTTTAGTTATAATGGTATTAATAGCCCCAAATATACTTGGAGACCCAGATAATTTTATACCTGCAAACCCCATAATTACCCCACTTCACATTAAACCAGAATGATATTTTTTATTTGCTTATGCAATCTTACGATCAATTCCTAATAAATTAGGTGGTGTAATTGCTTTAATTTTATCAATCTTAATTCTTATAATTATACCATTTTATCACTTTAAAAATTTTAAAAGATTAATGTTTTATCCATTAAATCAAATAATATTCTGATTAATAATCTGTAATATTATTTTATTAACATGAATTGGATACAACCCAGTTGAACTACCATATGATTTTATAGGACAAATATTTACACTAATTTATTTTTTATACTTTATTTTAAATCCTTTAATCACTAATCTATGAGATAATATTATTAATTAATACTACGTGACGATCATCGACGCCCCGGGACACAGAGATTTCATCAAGAACATGATCACCGGTACGTCGCAGGCTGATTGTGCCGTATTGATCGTAGCTGCCGGTACCGGAGAATTCGAAGCTGGTATCTCCAAGAACGGACAGACCCGAGAGCACGCGCTTCTTGCCTTCACTCTTGGAGTCAAGCAGCTCATCGTCGGAGTAAACAAAATGGACTCCACCGAGCCACCCTACTCCGAGGCCCGTTTCGAGGAAATCAAGAAGGAAGTGTCATCCTACATCAAGAAGATCGGTTACAACCCAGCAGCCGTTGCCTTCGTTCCCATCTCAGGATGGCACGGAGACAACATGTTGGAACCATCCACCAAAATGGGATGGTTCAAGGGATGGGCTGTTGAGCGCAAGGAAGGAAAGGCTGACGGCAAGTGCCTCATCGAAGCTCTTGACGCTATCCTACAACCAAGCAGACCCACCGACAAGGCTCTCCGTCTTCCCCTTCAGGATGTCTACAAGATTGGTGGTATCGGAACGGTACCGGTTGGTCGTGTAGAAACTGGAGTCCTGAAGCCAGGAACTGTTGTAACATTCGCTCCTGCTGGACTCACCACTGAAGTCAAGTCAGTTGAGATGCACCACGAAGCTCTCGTCGAAGCTGTTCCCGGTGACAACGTTGGTTTCAACGTCAAGAACGTATCGGTCAAGGAACTCCGTCGTGGATACGTCGCTGGTGACTCAAAGAACAACCCACCCAAGGGAGCCGCCGACTTCAACGCTCAG
		</sequence>
		<sequence>
			<taxon idref="5f.N.luc"/>
			CCACGATTAAATAATATAAGATTTTGATTTTTACCGCCTTCACTAATTTTATTATTATCAAGAAGAATAGTAAATTCAGGTTCAGGAACTGGATGAACAGTGTACCCTCCTTTATCAAGAAGAATTTCACATTCAGGAGCATCAGTAGATTTAACTATTTTTTCGTTACATTTAGCAGGAATTTCTTCTATTTTAGGAGCTATTAATTTTATTTCAACAATAATTAATATAAAATTAAAAAGAATAAAATTTGAACAAATACCATTATTCATTTGAGCAGTATCTCTAACAGCCCTATTACTTTTATTATCTTTACCAGTATTAGCAGGAGCTATTACAATACTTCTTACAGATCGAAACTTAAATACATCATTCTTTGATCCATCCGGAGGAGGAGATCCAATTTTATATCAACATTTATTTTGATTTTTTGGACACCCAGAAGTATATATTTTAATTATTCCAGCTTTTGGAATAATTTCTCATATTATTTCTCAAGACTCAGGAAAAAAAGAAACTTTTGGTACATTAGGCATAATTTATGCTATAATAACAATTGGATTATTAGGATTTGTTGTATGAGCACATCATATATTTACAGTAGGAATAGATGTTGATACACGAGCATATTTTACTGCAGCTACAATAATTATTGCAATTCCTACTGGAATTAAAATTTTTAGATGATTAGCAACATTATATGGATCACAAATTATTTTTAATCCATCTATAATATGAGCTATTGGATTTGTATTCTTATTTACATCAGGAGGATTAACAGGAATTATTTTATCAAATTCATCAATTGATGTTTTGAGGAGCAACTGTAATTACTAGATTATTATCAGCAATCCCCTATTTAGGAACCTCTTTAGTATATTGATTATGAGGAGGATTCTCAGTTGATAATGCAACATTAACACGGTTTTTTACATTTCATTTTATTATTCCATTTATTATTCTTGCTTTAACAATTATTCATTTAATATTCTTACATGAAACAGGATCAAGAAACCCATTAGGAGTAAATAGAAATCTAGATAAAATTCCTTTCCACCCTTACTTCTCTTTTAAAGATATTTTAGGGTTTATTATTATAATTACTTTATTAATTATAATTGTTCTTATTTCCCCTAATATATTTGGAGACCCAGACAATTTTTTACCAGCTAATCCTATAATTACTCCTCTTCATATTAAACCAGAATGATATTTTTTATTTGCTTATGCAATTTTACGATCAATCCCTAACAAACTAGGAGGAGTAATTGCTCTTATTTTATCAATTTTAATTTTAATAATTTTACCATTTTACCATTTTAAAAATTTTAAAAGAATAATATTTTATCCATTAAATCAAATTATATTTTGATTAATAATTTGTAATATTATTTTATTAACATGAATTGGGTACAGACCAGTTGAATCACCATATGACTCTATAGGACAAATTTTTACTCTTGTATACTTTTTATTTTTTATAATTAACCCATTAATTACTAAAATATGAGATAATTTAATCAACTAATACTACGTCACGATCATCGACGCCCCGGGACACAGAGATTTCATCAAGAACATGATCACCGGTACGTCGCAGGCCGATTGTGCGGTGTTGATCGTAGCCGCCGGTACCGGAGAGTTCGAGGCTGGTATCTCCAAGAACGGACAAACCCGTGAGCACGCGCTCCTCGCCTTCACTCTTGGAGTCAAGCAGCTCATCGTCGGAGTCAACAAAATGGACTCCACCGAGCCACCCTACTCAGAAGCTCGTTTCGAGGAAATCAAGAAGGAAGTATCCTCGTACATCAAGAAGATCGGTTACAACCCAGCCGCCGTTGCCTTCGTTCCCATCTCCGGATGGCACGGAGACAACATGCTTGAGCCATCCACCAAAATGACATGGTTCAAGGGATGGGCTGTCGAACGCAAGGAAGGAAAGGCCGACGGCAAGTGCCTCATCGAAGCTCTCGACGCTATCCTGCAACCCAGCAGACCCACCGACAAGGCTCTCCGTCTTCCCCTTCAGGACGTCTACAAGATTGGTGGTATCGGAACGGTACCAGTCGGTCGTGTAGAAACTGGAGTCCTGAAGCCAGGTACTGTTGTAACATTCGCTCCTGCTGGACTCACCACTGAAGTTAAGTCCGTTGAGATGCACCACGAAGCTCTCGTCGAAGCTGTTCCCGGTGACAACGTTGGTTTCAACGTAAAGAACGTCTCCGTCAAGGAACTCCGTCGTGGATACGTCGCTGGTGACTCAAAGAACAACCCACCCAAGGGAGCTGCCGACTTCAACGCTCAG
		</sequence>
		<sequence>
			<taxon idref="5e.A.his"/>
			CCACGATTAAATAATATAAGATTTTGATTTTTACCCCCCTCATTAATCTTACTATTATCTAGAAGAATAGTAAATTCAGGATCAGGAACTGGATGAACTGTTTACCCACCATTATCAAGAAGAATTTCACATTCAGGAGCATCAGTAGATTTAACCATTTTTTCTTTACATCTAGCAGGAATCTCATCAATTTTAGGAGCAATTAATTTTATTTCAACAATAATTAATATAAAACTAAAGGGAATAAGATTTGAACAGATACCTTTATTTGTATGAGCAGTATCATTAACTGCATTATTATTACTTCTATCTTTACCAGTACTAGCTGGTGCTATTACCATACTACTTACAGATCGTAATTTAAATACATCATTTTTTGACCCATCAGGAGGGGGAGATCCAATTTTATATCAACACTTATTTTGATTTTTTGGACACCCAGAAGTTTATATTTTAATTATTCCAGCATTTGGGATAATTTCACATATTATTTCACAGGATTCAGGAAAAAAAGAAACTTTTGGAACTCTAGGAATAATTTATGCAATAATAACAATTGGATTATTAGGTTTTGTAGTATGAGCTCATCATATATTTACAGTAGGAATAGATGTAGATACACGAGCTTACTTTACAGCAGCTACAATAATTATTGCAATTCCAACTGGAATTAAAATTTTTAGATGATTAGCTACATTATATGGATCACAAATTATCTTCAATCCTTCAATAATATGAGCATTAGGATTTGTTTTTTTATTTACATCAGGAGGGCTAACAGGAATTATTTTATCAAATTCATCAATTGATATTTTGAGGTGCAACAGTAATTACTAGATTATTATCTGCAATCCCATACTTAGGAACATCATTAGTATATTGATTATGAGGGGGATTCTCAGTTGATAATGCCACACTAACTCGATTCTTTACCTTTCATTTCATTATTCCTTTTATTATCCTTGCCTTAACAATAATTCATTTAATGTTTTTACATGAAACAGGATCAAGAAATCCATTAGGATTAAATAGAAACTTAGATAAAATCCCATTTCACCCTTATTTCTCATTTAAAGACATCTTAGGATTTATTATCATAATTACATTTTTAGTAATAGTAGTTTTAATATCACCCAATATATTCGGAGATCCAGATAATTTCATACCTGCAAATCCTATAATTACACCCCTTCACATTAAACCTGAATGATATTTTTTATTTGCCTACGCAATTTTACGTTCAATTCCTAATAAATTAGGAGGTGTAATTGCTTTAATTATATCAATTTTAATTTTAATAATTTTACCATTCTACCACTTTAAAAATTTTAAAAGATTATTATTTTACCCATTAAACCAAATCATATTTTGATTTATAATTTGTAATATTATATTGTTAACATGAATTGGATATAGACCTGTTGAATTACCATATGATATTATAGGGCAAGTATTTACAATAATTTATTTTTTATATTTTATTTTAAATCCCTTAATTACTAAATTATGAGATAATATTATTAATTAATACTACGTAACCATCATCGACGCCCCCGGACACAGAGATTTCATCAAGAACATGATCACCGGAACGTCGCAGGCCGATTGCGCGGTGTTGATCGTAGCCGCAGGTACCGGAGAATTCGAGGCCGGTATCTCAAAGAACGGACAGACCCGAGAGCACGCGCTTCTCGCCTTCACTCTTGGAGTCAAGCAGCTCATCGTCGGAGTTAACAAAATGGACTCGACCGAGCCGCCCTACTCCGAGTCACGTTTTGAGGAAATCAAGAAGGAAGTATCCTCGTACATCAAGAAGATCGGTTACAACCCAGCCGCTGTAGCCTTCGTTCCCATCTCGGGATGGCACGGAGACAACATGCTCGAGCCATCTACCAAGATGGGATGGTTCAAGGGATGGGCCGTAGAACGCAAGGAAGGAAAGGCTGACGGCAAGTGCCTCATCGAAGCTCTTGACGCTATCCTCCAACCCAGCAGACCCACCGACAAGGCTCTCCGTCTTCCCCTTCAGGACGTCTACAAGATTGGTGGTATCGGAACGGTACCCGTTGGTCGTGTAGAAACTGGAGTCCTGAAGCCAGGTACTGTTGTAACATTCGCTCCTGCTGGACTCACAACTGAAGTCAAGTCCGTTGAGATGCACCACGAAGCTCTCACCGAAGCTGTTCCCGGCGACAACGTTGGTTTCAACGTAAAGAACGTCTCAGTCAAGGAACTCCGTCGTGGATACGTCGCTGGTGACTCGAAGAACAACCCACCCAAGGGAGCCGCCGACTTCAATGCTCAG
		</sequence>
		<sequence>
			<taxon idref="5d.P.tha"/>
			CCACGATTAAATAATATAAGATTCTGATTTCTACCCCCATCATTAATATTATTATTATCTAGAAGAATAGTAAATTCAGGTTCAGGAACAGGATGAACAGTTTATCCACCTCTATCAAGAAGAATTTCTCATGCAGGAGCATCAGTAGACTTAACTATTTTCTCACTACATTTAGCTGGGATTTCATCAATTTTAGGGGCAATTAATTTTATTTCAACAATAATTAATATAAAATTAAAAGGAATAAGATTTGAACAAATACCTTTATTCATTTGAGCTGTATCATTAACTGCTCTTTTACTACTTTTATCTTTGCCAGTTTTAGCTGGAGCAATTACAATACTCTTAACAGATCGTAATTTAAACACATCATTTTTTGACCCTTCAGGAGGAGGAGATCCAATTTTATATCAACATTTATTTTGATTTTTTGGACATCCTGAAGTATATATTTTAATTATTCCAGCATTTGGAATAATTTCTCATATTATTTCACAAGAATCAGGGAAAAAAGAAACATTTGGAACTCTAGGAATAATTTATGCTATAATAACTATTGGATTATTAGGATTTGTTGTATGAGCTCATCATATATTTACAGTAGGAATAGATGTAGATACACGAGCTTATTTTACTGCTGCTACAATAATTATTGCTATTCCAACAGGAATTAAAATCTTCAGATGATTAGCAACATTATATGGATCACAAATTATTTTTAATCCCTCAACACTATGAACTCTTGGATTTGTATTCTTATTTACATCAGGAGGATTAACAGGAATTATTTTATCTAATTCATCAATTGATATTTTGAGGAGCAACAGTTATCACTAGACTACTATCTGCAATCCCTTATCTTGGCACGTCTCTTGTTTATTGATTATGAGGGGGATTTTCTGTAGATAATGCAACTTTAACCCGATTTTTTACTTTCCATTTTATTATTCCATTCATTATTGTTGCTCTAACTATAATTCATCTTATATTCCTACATGAAACAGGATCAAATAATCCTATAGGAATAAATAGAAATTTAGATAAAATCCCATTCCATCCTTATTTCTCTTTTAAAGATATATTAGGATTTATTATTATAATTACTTTATTAATCATAGTAATTTTAATTTCACCAAATTTATTTGGGGATCCCGATAATTTCATACCAGCAAATCCTATAATTACACCCTTACATATTAAACCTGAATGATATTTCTTATTTGCTTATGCAATTTTACGTTCAATTCCTAATAAACTAGGAGGAGTGATTGCATTAATTATATCAATTTTAATTTTAATAATTTTACCATTTTATTATTTTAAAAATTTTAAAAGAATTAATTTTTATCCATTAAATCAAATTTTATTTTGATTAATAATCTCTAATATTATTTTATTAACTTGAATTGGATTTAGGCCTGTAGAATCCCCTTATGATACATTAGGGCAAATATTCACATTAATATACTTTTTATATTTTATTATCAATCCTTTATTTACAAAAATATGAGATAATTTATTAAACTAATACTACGTAACGATCATCGACGCCCCGGGACACAGAGATTTCATCAAGAACATGATCACCGGAACGTCGCAGGCCGATTGTGCAGTGTTGATCGTAGCTGCCGGTACCGGAGAGTTCGAGGCTGGTATTTCCAAGAACGGACAGACCCGCGAGCACGCGCTCCTCGCCTTCACTCTTGGAGTCAAGCAGCTCATCGTCGGAGTCAACAAAATGGACTCTACCGAGCCACCGTACTCCGAAGCTCGTTTCGAGGAAATCAAGAAGGAAGTATCCTCCTACATCAAGAAGATCGGTTACAACCCAGCCGCCGTCGCTTTCGTTCCCATCTCCGGATGGCACGGAGACAACATGCTCGAGCCATCCACCAAAATGGGATGGTTCAAGGGATGGGCTGTCGAACGCAAGGAAGGAAAGGCCGACGGCAAGTGCCTCATCGAAGCTCTTGACGCTATCCTGCCACCCAGCAGACCCACCGACAAGGCTCTCCGTCTTCCCCTTCAGGACGTTTACAAGATTGGTGGTATCGGAACGGTACCAGTTGGTCGTGTAGAAACCGGAGTCCTGAAGCCAGGTACCGTTGTAACATTCGCTCCTGCCGGACTCACAACTGAAGTAAAGTCAGTCGAGATGCATCACGAAGCTCTCGTCGAAGCCGTTCCCGGCGACAACGTTGGTTTCAACGTAAAGAACGTCTCCGTCAAGGAACTTCGTCGTGGATACGTAGCTGGTGACTCAAAGAACAACCCGCCCAAGGGAGCCGCCGACTTCAACGCTCAG
		</sequence>
		<sequence>
			<taxon idref="5c.P.bis"/>
			CCTCGATTAAATAATATAAGATTTTGATTTTTACCACCCTCTCTAATTTTATTATTATCAAGAAGATTAGTGAATTCAGGATCAGGAACAGGATGAACTGTTTACCCCCCCTTATCAAGAAGAATCTCTCATGCAGGGGCATCAGTTGATTTAACTATTTTCTCATTACACTTAGCCGGTATTTCATCAATTCTAGGGGCAATCAATTTTATCTCAACAATAATTAATATAAAAATTAAAGGAATAATATTCGAACAAATACCTTTATTTATTTGAGCAGTAACGCTAACTGCACTATTATTACTACTTTCATTGCCTGTTTTAGCAGGAGCTATTACCATATTATTAACAGATCGTAATTTAAACACTTCATTTTTTGATCCTTCTGGGGGAGGAGATCCTATTTTATACCAACACTTATTTTGATTTTTTGGACATCCAGAAGTATATATTTTAATTATTCCAGCATTTGGAATAATTTCTCATATTATTTCTCAAGATTCAGGAAAAAAGGAAACCTTTGGAACTTTAGGAATAATTTATGCTATAATAACAATTGGTTTATTAGGTTTTGTAGTATGAGCCCACCACATATTTACAGTAGGAATAGATGTTGATACACGAGCATATTTTACTGCAGCTACAATAATTATTGCAATTCCTACAGGAATTAAAATTTTTAGTTGATTAGCAACTTTATACGGATCACAAATCATTTTTAATCCATCAACATTATGAACTCTTGGATTTGTATTTTTATTCACATCAGGCGGATTGACAGGTATTATCTTATCTAATTCATCAATTGATTTTTTGAGGCGCAACTGTAATTACCAGATTATTATCAGCTATTCCATATTTAGGAACATCTATAGTATACTGATTGTGAGGGGGATTTTCAGTTGACAATGCAACCTTAACACGATTTTTTACATTCCATTTCATCATTCCATTTATTATTATTGCTTTAACTATTATTCATTTAATATTTTTACATGAAACAGGATCAAATAATCCTTTAGGAGTAAATAGAAATTTAGATAAAATCCCATTTCACCCATATTTTTCTTTTAAAGACATTTTAGGTTTTATTATTATAATTACATTACTAATTATAGTTATCTTAATTTCACCAAATATATTTGGAGACCCAGATAACTTTTTACCAGCAAATCCAATAATTACTCCTCTTCATATTAAACCAGAATGATATTTTTTATTTGCGTACGCAATTTTACGCTCAATTCCTAATAAATTAGGAGGAGTAATTGCCTTAATTATATCAATTTTAATTTTAATAGTTATACCTTTTTATTACTCAAAAAATTTTAAAAGACTTAATTTCTACCCAATAAATCAAATTTTATTTTGATTTATAATTTCTAATATTATTTTACTAACTTGAATTGGTTACAGGCCTGTAGAATCCCCCTATGATACAATAGGACAAATATTCACATTAATTTATTTTTTATTTTTTATTACAAACCCTTTAATTACAAAATTATGAGATAATTTACTATCAAACTACTACGTAACCATCATCGACGCCCCGGGACACAGAGATTTCATCAAGAACATGATCACTGGTACGTCGCAGGCCGATTGTGCGGTGTTGATCGTAGCCGCCGGTACCGGAGAATTCGAGGCTGGTATTTCCAAGAACGGACAGACCCGTGAGCACGCGCTTCTTGCCTTCACTCTTGGAGTCAAGCAGCTCATCGTTGGAGTCAACAAGATGGACTCCACCGAGCCACCATACTCCGAATCTCGTTTCGAGGAAATCAAGAAGGAAGTATCCTCCTACATCAAGAAGATCGGTTACAACCCAGCCGCCGTTGCTTTCGTTCCCATCTCCGGATGGCACGGAGACAACATGCTTGAGCCATCTACCAAAATGGGATGGTTCAAGGGATGGGCTGTCGAACGCAAGGAAGGAAAGGCTGACGGCAAGTGCCTCATCGAAGCTCTTGACGCTATCCTGCCACCCAGCAGACCCACCGACAAGGCTCTCCGTCTTCCCCTTCAGGACGTCTACAAGATTGGTGGTATCGGAACGGTACCAGTTGGTCGTGTAGAAACTGGAGTCCTGAAGCCAGGTACCGTTGTAACATTCGCTCCTGCTGGACTCACAACTGAAGTAAAGTCCGTTGAGATGCATCACGAAGCTCTCGTCGAAGCTGTTCCCGGTGACAACGTTGGTTTCAACGTAAAGAACGTCTCCGTCAAGGAACTTCGTCGTGGATACGTAGCTGGTGACTCAAAGAACAACCCACCCAAGGGAGCTGCCGACTTCAACGCTCAG
		</sequence>
		<sequence>
			<taxon idref="5b.N.hyp"/>
			CCACGATTAAATAATATAAGATTTTGATTTTTACCCCCCTCATTAATATTATTATTATCAAGAAGAATAGTAAATTCAGGATCAGGAACTGGATGAACTGTTTACCCACCATTATCAAGAAGAATTTCCCACTCAGGAGCATCTGTAGATTTAACTATTTTTTCTTTACATTTAGCAGGAATTTCATCAATCTTAGGAGCAATCAATTTTATTTCAACAATAATTAATATAAAATTAAAAGGAATAAGATTTGAACAAATACCTTTATTTGTATGAGCAGTATCATTAACTGCATTATTATTACTTTTATCTTTACCAGTACTAGCTGGAGCAATTACAATACTTCTTACAGATCGTAATTTAAATACATCATTTTTTGACCCATCAGGAGGAGGAGATCCAATTTTATATCAACATTTATTTTGATTCTTTGGACACCCAGAAGTATATATTCTAATTATTCCAGCATTTGGAATAATTTCTCATATTATTTCACAAGATTCAGGAAAAAAAGAAACTTTTGGAACTCTTGGTATAATTTATGCTATAATAACAATTGGACTACTAGGTTTTGTAGTATGAGCCCATCATATATTCACAGTAGGAATAGATGTTGACACACGAGCTTATTTTACAGCAGCTACAATAATTATTGCTATCCCAACAGGGATTAAAATTTTCAGATGATTAGCAACATTATATGGATCACAAATTATTTTTAATCCATCTATAATATGAGCTCTTGGCTTTGTATTTTTATTTACATCAGGAGGATTAACAGGAATTATCTTATCAAATTCATCAATTGAT??????????????????????????????????????????????????????????????????????????????????????????????????????????????????????????????????????????????????????????????????????????????????????????????????????????????????????????????????????????????????????????????????????????????????????????????????????????????????????????????????????????????????????????????????????????????????????????????????????????????????????????????????????????????????????????????????????????????????????????????????????????????????????????????????????????????????????????????????????????????????????????????????????????????????????????????????????????????????????????????????????????????????????????????????????????????????????????????????????????????TACTACGTGACGATCATCGACGCCCCGGGACACAGAGATTTCATCAAGAACATGATCACCGGTACGTCGCAGGCCGATTGTGCGGTGCTGATCGTAGCCGCCGGTACCGGAGAATTCGAGGCTGGTATCTCCAAGAACGGACAGACCCGCGAGCACGCGCTCCTCGCCTTCACTCTTGGAGTCAAGCAGCTCATCGTAGGAGTCAACAAAATGGACTCCACCGAGCCACCCTACTCGGAGGCCCGTTTCGAGGAAATCAAGAAGGAAGTGTCCTCCTACATCAAGAAGATCGGTTACAACCCAGCCGCCGTCGCCTTCGTTCCCATCTCAGGATGGCACGGAGACAACATGCTCGAGCCATCCACCAAAATGGGATGGTTCAAGGGATGGGCTGTCGAGCGCAAGGAAGGAAAGGCTGAYGGCAAGTGCCTCATCGAAGCTCTTGACGCTATCCTCCAACCCAGCAGACCCACCGACAAGGCTCTCCGTCTTCCCCTTCAGGACGTCTACAAGATTGGTGGTATCGGAACGGTACCAGTTGGTCGTGTAGAAACTGGAGTCCTGAAGCCAGGTACTGTTGTAACATTCGCTCCTGCTGGACTCACCACCGAAGTCAAGTCCGTTGAGATGCACCACGAAGCTCTCGTCGAAGCTGTTCCCGGTGACAACGTTGGTTTCAACGTAAAGAACGTCTCCGTCAAGGAACTCCGTCGTGGATACGTCGCYGGTGACTCAAAGAACAACCCACCCAAGGGAGCCGCCGACTTCAACGCTCAG
		</sequence>
		<sequence>
			<taxon idref="5a.P.ret"/>
			CCACGATTAAATAATATAAGATTTTGATTCTTACCTCCTTCATTAATTTTACTATTATCTAGAAGAATAGTAAACTCTGGATCAGGGACAGGATGAACAGTTTATCCCCCATTATCAAGAAGAATCTCACATGCAGGAGCATCAGTTGACTTAACTATTTTTTCATTACATTTAGCTGGTATTTCTTCAATCTTAGGGGCAATTAATTTTATTTCAACAATAATTAATATAAAAGTAAAAGGAATAAGATTTGAACAAATACCACTATTCATTTGAGCCGTATCTTTAACTGCATTATTATTACTATTATCCCTACCAGTACTAGCAGGAGCTATTACTATATTACTTACAGACCGTAATTTAAATACATCATTTTTTGACCCATCAGGTGGGGGAGATCCAATTTTATATCAACATTTATTTTGATTTTTTGGCCATCCAGAAGTTTATATTCTAATTATTCCAGCATTCGGAATAATTTCACATATTATTTCACAAGACTCAGGTAAAAAGGAAACCTTTGGAACTTTAGGAATAATTTATGCAATAATAACAATTGGATTACTAGGATTTGTTGTTTGAGCTCATCATATATTTACTGTAGGAATAGATGTAGACACACGAGCATATTTTACTGCAGCTACAATAATTATTGCAATTCCTACAGGAATTAAAATTTTTAGATGATTAGCAACTTTATATGGATCACAAATTATTTTTAATCCATCAATATTATGAGCTATTGGATTTGTATTCCTATTTACATCAGGAGGATTAACAGGAATCATTTTATCTAATTCATCAATTGATATTTTGAGGGGCAACAGTAATTACTAGATTACTCTCAGCAATCCCATATTTAGGAACTTCTTTAGTTTATTGACTTTGAGGGGGATTTTCTGTTGATAATGCAACTTTAACTCGATTTTTTACATTTCACTTTATTATTCCATTTGTTATTGTTGCACTAACACTTATTCATTTAATATTTTTACACGAAACAGGTTCAAATAACCCACTAGGAATAAATAGAAACTTAGATAAAATCCCATTCCATCCATATTTTTCATTTAAGGATATTTTAGGCTTTATAATTATAATTTCTTTTCTAGTTATAGTAATTCTAATTTCACCTAATTTATTTGGAGACCCAGATAATTTTATACCAGCAAACCCAATAATTACCCCTCTTCATATTAAACCTGAATGATATTTTTTATTTGCATATGCAATTTTACGATCGATTCCTAATAAATTAGGGGGAGTAATTGCCTTAATTATATCAATTTTAATTTTAATAATTATACCATTTTATTATCATAAAAATTTTAAAAGACTTAGTTTTTACCCGATTAATCAAATAATATTTTGATTTATGATCTCTAATATTATTTTATTAACCTGAATTGGATATAGGCCAGTAGAATCCCCATACGATTTAATAGGACAATTATTTACATTAATTTATTTTTTATATTTTATTATAAATCCTATAATTACAAAAATATGAGATAATTTATTAAATTAATACTACGTAACGATCATCGACGCCCCGGGACACAGAGATTTCATCAAGAACATGATCACCGGTACGTCGCAGGCCGATTGTGCGGTGTTGATCGTAGCTGCCGGTACGGGAGAATTCGAGGCTGGTATTTCCAAGAACGGACAGACCCGCGAGCACGCGCTTCTCGCCTTCACTCTGGGAGTCAAGCAGCTCATCGTCGGAGTCAACAAAATGGACTCCACCGAGCCACCGTACTCCGAATCTCGTTTCGAGGAAATCAAGAAGGAAGTGTCGTCTTACATCAAGAAGATCGGTTACAACCCAGCCGCCGTTGCTTTCGTTCCAATCTCCGGATGGCACGGAGACAACATGCTTGAGCCATCTACCAAAATGGGATGGTTCAAGGGATGGGCCGTGGAACGCAAGGAAGGAAAGGCCGACGGCAAGTGCCTCATCGAAGCTCTTGACGCTATCCTCCCACCTAGCAGACCCACCGACAAGGCTCTCCGTCTTCCCCTTCAGGACGTCTACAAGATTGGTGGTATCGGAACGGTACCAGTCGGTCGTGTGGAAACTGGAGTCTTGAAGCCAGGTACCGTCGTAACATTCGCTCCTGCTGGACTCACGACTGAAGTTAAGTCCGTCGAGATGCATCACGAAGCTCTCGTCGAAGCTGTTCCCGGTGACAACGTCGGTTTCAACGTAAAGAACGTCTCCGTCAAGGAACTTCGTCGTGGATACGTAGCTGGTGACTCAAAGAACAACCCACCCAAGGGAGCTGCCGACTTCAACGCTCAG
		</sequence>
		<sequence>
			<taxon idref="4n.N.oli"/>
			CCCCGATTGAATAATATAAGATTTTGATTTTTACCACCATCATTAATTTTATTATTATCAAGAAGAATAGTAAATTCAGGATCAGGAACAGGATGAACTGTTTATCCACCTTTATCAAGAAGAATTTCACATTCAGGAGCATCTGTAGACTTAACAATTTTTTCTCTTCATTTAGCCGGAATTTCATCAATCTTAGGAGCCATTAATTTTATCTCTACAATAATTAATATAAAATTAAAGGGAATAAGATTTGAACAAATACCTTTATTTGTATGAGCAGTATCACTAACAGCACTATTATTATTATTATCACTACCAGTTTTAGCGGGAGCTATTACTATACTTCTTACAGATCGTAATCTAAATACATCATTCTTTGATCCATCTGGAGGAGGAGATCCAATTTTATATCAACATTTATTTTGATTTTTTGGTCACCCAGAAGTTTATATTTTAATTATCCCAGCTTTTGGTATAATTTCACATATTATTTCACAAGATTCAGGAAAAAAGGAAACTTTTGGAACTCTTGGAATAATTTATGCTATAATAACAATTGGACTTTTAGGATTTGTTGTATGAGCACATCATATATTTACAGTAGGTATAGATGTTGATACACGAGCTTATTTTACTGCAGCTACAATAATTATTGCAATTCCAACAGGTATTAAAATTTTTAGATGATTAGCCACATTATATGGATCACAAATTATATTTAACCCATCAATAATATGAACTCTTGGGTTTGTATTTTTATTTACATCTGGAGGATTAACAGGAATCATCCTATCAAATTCATCAATTGATATTTTGAGGAGCAACAGTAATTACTAATTTATTATCTGCAATCCCTTATATTGGAACATCATTAGTGTATTGATTATGAGGAGGATTTTCAGTAGATAATGCAACATTAACACGATTTTTTACTTTTCACTTTATTATTCCTTTTATTATTTTAGCATTAACATTAATTCATCTAATATTTTTACACGAAACAGGATCAAGAAATCCATTAGGATTAAATAGAAACTTTGATAAAATCCCATTTCATCCTTATTTCTCATTTAAAGATATTTTAGGATTTATTATCATAATTAGAATTTTAATTATAGTAGTTTTAATATTACCAAATATACTAGGAGATCCAGATAATTTTATACCAGCAAATCCTATAATCACCCCTCCGCATATTAAACCAGAATGATATTTTTTATTTGCATATGCAATTTTACGATCTATTCCAAATAAACTAGGAGGAGTAATTGCATTAATTATATCAATTTTAATTCTTATAATTTTACCATTTTTTCATTATAAAAATTTCAAAAGATTATTATTTTATCCATTAAATCAAATCATATTCTGATTAATGATTTGTAATATTATTATATTAACTTGAATTGGATATAGTCCTGTTGAAGCACCGTATGAATCAATAGGACAAATATTTACATTAATTTATTTTTCATATTTTATTTTAAATCCATTAATCACTAATACATGGGATAAAATTATTAATTAA?????????????????????????????????????????????????????????????????????????????????????????????????????????????????????????????????????????????????????????????????????????????????????????????????????????????????????????????????????????????????????????????????????????????????????????????????????????????????????????????????????????????????????????????????????????????????????????????????????????????????????????????????????????????????????????????????????????????????????????????????????????????????????????????????????????????????????????????????????????????????????????????????????????????????????????????????????????????????????????????????????????????????????????????????????????????????????????????????????????????????????????????????????????????????????????????????????????
		</sequence>
		<sequence>
			<taxon idref="4m.A.bru"/>
			CCACGATTAAATAATATAAGATTTTGATTTTTACCACCCTCATTAATCTTACTATTATCTAGAAGAATAGTAAATTCAGGGTCAGGAACAGGATGAACTGTTTACCCCCCATTATCAAGAAGAATCTCACATTCAGGAGCATCAGTAGATTTAACTATTTTTTCTTTACATTTAGCAGGTATTTCATCAATTTTAGGAGCAATTAATTTTATTTCAACTATAATTAACATAAAATTAAAAGGAATAAGATTTGAACAAATACCTTTATTTGTATGAGCAGTATCATTAACCGCATTACTTCTACTCTTATCTTTACCAGTATTAGCTGGTGCTATCACCATATTACTCACAGATCGTAATTTAAATACATCATTTTTTGATCCATCAGGAGGAGGGGATCCAATCCTATACCAACATTTATTCTGATTTTTTGGACACCCAGAAGTATATATTTTAATTATTCCAGCATTTGGAATAATTTCACATATTATTTCACAAGATTCAGGAAAAAAAGAAACTTTTGGGACTCTTGGAATAATTTATGCTATAATAACAATTGGATTATTGGGTTTTGTAGTATGAGCTCATCATATATTTACAGTAGGTATAGATGTAGATACACGAGCTTATTTTACAGCAGCTACAATAATTATTGCAATTCCAACTGGAATTAAAATTTTTAGATGATTAGCAACATTATATGGATCACAAATTATCTTTAACCCATCAATAATATGAGCCTTAGGATTTGTATTTTTATTCACATCAGGGGGATTAACAGGAATTATCTTATCAAATTCATCAATTGATATTTTGAGGAGCAACAGTAATTACTAGATTATTATCTGCAATTCCATATCTAGGAACATCATTAGTATATTGATTATGAGGAGGATTTTCAGTAGATAACGCCACACTAACTCGATTTTTTACTTTTCATTTCATTATTCCTTTTATTATTCTTGCCTTAACAATAATTCATCTAATATTTTTACATGAAACAGGATCAAGAAATCCATTAGGATTAAATAGAAATCTAGATAAAATTCCATTTCACCCTTATTTCTCATTTAAAGATATTTTAGGATTCATTATCATAATTACATTCTTAGTAATAGTAGTTTTAATATCACCTAATATATTTGGAGACCCAGATAATTTTATACCTGCAAATCCTATAATTACACCCCTTCATATTAAACCTGAGTGATATTTTTTATTTGCCTATGCAATTTTACGATCAATCCCCAATAAATTAGGAGGTGTAATTGCTTTAATTATATCAATTTTAATTTTAATAATTTTACCATTTTATCATTTTAAAAATTTTAAAAGATTACTATTTTATCCATTAAATCAAATTATATTTTGATTTATAATTTGTAATATTATTCTATTAACATGAATTGGATATAGACCCGTTGAATTACCATATGATATTATAGGACAAGTATTTACATTAATTTATTTTATATATTTTATTTTAAATCCCTTAATTACTAAGCTATGAGATAATATTATTAATTAATACTACGTTACCATCATCGACGCCCCGGGACACAGAGATTTCATCAAGAACATGATCACCGGTACGTCGCAGGCCGATTGTGCGGTGTTGATCGTAGCCGCAGGTACCGGAGAATTCGAGGCTGGTATCTCCAAGAACGGACAGACCCGAGAGCACGCGCTTCTCGCCTTCACTCTTGGAGTCAAGCAGCTCATCGTCGGAGTCAACAAAATGGACTCCACCGAGCCACCATACTCCGAGGCCCGTTTCGAGGAAATCAAGAAGGAAGTGTCCTCTTACATCAAGAAGATCGGTTACAACCCAGCCGCCGTCGCCTTCGTTCCCATCTCAGGATGGCACGGAGACAACATGCTCGAGCCATCTACCAAGATGGGATGGTTCAAGGGATGGGCCGTAGAGCGCAAGGAAGGAAAGGCCGACGGCAAGTGCCTCATCGAAGCTCTCGAYGCTATCCTCCAACCCAGCAGACCCACCGACAAGGCYCTCCGTCTTCCCCTTCAGGACGTCTACAAGATTGGTGGTATCGGAACGGTACCAGTTGGTCGTGTAGAAACTGGAGTCCTGAAGCCAGGTACTGTTGTAACATTCGCTCCTGCTGGACTCACCACTGAAGTCAAGTCMGTTGAGATGCACCACGAAGCTCTTACCGAAGCTGTTCCCGGTGACAACGTTGGTTTCAACGTAAAGAACGTCTCCGTCAAGGAACTCCGTCGTGGATACGTCGCTGGTGACTCAAAGAACAACCCACCCAAGGGAGCCGCCGACTTCAATGCTCAG
		</sequence>
		<sequence>
			<taxon idref="4f.A.kra"/>
			CCACGTCTAAATAATATAAGATTTTGATTTTTACCACCTTCATTAATTTTATTATTATCTAGAAGAATAGTAAATTCAGGATCAGGAACTGGGTGAACTGTTTATCCACCATTATCAAGAAGAATTTCACATTCAGGGGCATCAGTAGATTTAACTATTTTTTCACTACACTTAGCAGGTATTTCATCAATTTTAGGAGCAATTAATTTTATTTCAACAATAATTAACATAAAATTAAAAGGAATAAGATTTGAACAAATACCTTTATTTGTATGAGCAGTTTCATTAACTGCATTGTTATTACTTCTATCTTTACCAGTATTAGCGGGTGCTATTACAATACTTCTTACAGATCGTAATTTAAATACATCATTTTTTGACCCATCAGGAGGAGGAGATCCAATTTTATATCAACATCTATTCTGATTTTTTGGACACCCAGAAGTTTACATTTTAATTATTCCAGCATTTGGAATAATTTCACATATTATTTCACAGGATTCAGGAAAAAAGGAAACTTTTGGAACTCTTGGAATAATTTATGCTATAATAACAATTGGACTACTAGGATTCGTAGTATGAGCACATCATATATTTACAGTAGGTATAGATGTAGATACACGAGCTTATTTTACAGCAGCTACAATAATTATTGCAATCCCAACAGGAATTAAAATTTTTAGATGATTAGCTACACTATATGGATCACAGATTATCTTTAATCCATCAATAATATGAGCTCTAGGTTTTGTATTCTTATTCACATCAGGGGGATTAACAGGAATTATTCTATCAAACTCATCAATTGATATTTTGAGGGGCAACAGTAATTACTAGCCTATTATCTGCAATTCCATATCTAGGAACATCACTAGTATATTGATTATGAGGGGGATTTTCAGTTGATAATGCTACTTTAACACGATTTTTTACTTTTCATTTTATTATTCCTTTCATTATTCTTGCTCTAACAATAATTCACTTAATATTTTTACATGAAACAGGATCAAGAAATCCATTAGGATTAAATAGAAATTTAGATAAAATTCCATTTCACCCTTATTTCTCATTCAAAGATATTTTAGGATTTATAGTAATAATTACATTTTTAGTAATAGTAGTTTTAGTATCACCTAATATATTTGGAGATCCAGATAATTTTATACCAGCTAATCCTATAATTACACCTCTTCATATTAAACCTGAATGATACTTTTTATTTGCTTACGCAATTTTACGATCAATTCCTAATAAATTAGGGGGTGTCATTGCTTTAATTATATCAATCTTAATTTTAATAATTTTACCATTTTACCACCTAAAAAATTTTAAAAGATTATTATTTTATCCGTTAAATCAAATTATATTTTGATTTATAATTTGTAATATTATTCTATTAACATGAATTGGATACAGACCTGTAGAATTACCCTATGATATTATAGGACAAGTATTCACATTAGTTTATTTTTTATATTTTATTTTAAACCCATTAATTACCAAACTATGAGATAATATTCTTAATTAATACTACGTTACCATCATCGACGCCCCGGGACACAGAGATTTCATCAAGAACATGATCACCGGTACGTCGCAGGCCGATTGTGCGGTGTTGATCGTAGCCGCCGGTACCGGAGAATTCGAAGCTGGTATCTCGAAGAACGGACAGACCCGAGAGCACGCGCTTCTCGCCTTCACTCTTGGAGTCAAGCAGCTCATCGTCGGAGTTAACAAAATGGACTCGACCGAGCCGCCCTACTCCGAGGCCCGTTTTGAGGAAATCAAGAAGGAAGTATCCTCGTACATCAAGAAGATCGGTTACAACCCAGCCGCMGTCGCTTTCGTTCCCATCTCAGGATGGCACGGAGACAACATGCTCGAGCCATCTACCAAGATGGGATGGTTCAAGGGATGGGCCGTAGAACGCAAGGAAGGAAAGGCTGACGGCAAGTGCCTCATCGAAGCTCTTGACGCTATCCTCCAACCCAGCAGACCCACCGACAAGGCTCTCCGTCTTCCCCTTCAGGATGTCTACAAGATTGGTGGTATCGGAACGGTACCAGTTGGTCGTGTAGAAACTGGAGTCCTGAAGCCAGGTACTGTTGTAACATTCGCTCCTGCTGGACTCACAACTGAAGTTAAGTCCGTTGAGATGCACCACGAAGCTCTCACCGAAGCCGTTCCCGGTGACAACGTTGGTTTCAACGTAAAGAACGTCTCAGTCAAGGAACTCCGTCGTGGATACGTCGCTGGTGACTCAAAGAACAACCCACCCAAGGGAGCCGCCGACTTCAATGCTCAG
		</sequence>
		<sequence>
			<taxon idref="4e.N.zeb"/>
			CCCCGTTTAAATAATATAAGATTTTGATTTATACCACCTTCATTAATTTTATTATTATCTAGAAGAATAGTAAATTCAGGATCAGGAACTGGATGGACTGTTTACCCACCCTTATCAAGAAGAATTTCTCATTCAGGAGCATCAGTAGATTTAACAATTTTCTCTCTTCACTTGGCAGGGATTTCATCAATTTTAGGAGCAATTAATTTTATTTCAACAATAATTAATATAAAATTAAAGGGTATAAGATTTGAACAAATACCTTTATTCGTATGAGCTGTATCATTAACCGCATTATTATTATTATTATCTTTACCAGTATTAGCAGGAGCTATTACAATACTCCTTACAGACCGTAATTTAAATACATCATTCTTTGATCCATCAGGGGGTGGGGATCCTATTTTATACCAACACTTATTTTGATTTTTTGGACACCCAGAAGTTTATATTTTAATTATTCCAGCATTTGGAATAATTTCACATATTATTTCACAAGATTCAGGTAAAAAAGAAACTTTTGGAACTCTTGGAATAATTTATGCTATAATAACAATTGGATTGCTAGGGTTTGTAGTATGGGCCCACCACATATTTACAGTAGGAATAGATGTAGATACACGAGCCTATTTCACAGCAGCAACAATAATTATTGCAATCCCAACAGGAATTAAAATTTTCAGATGATTAGCAACATTATACGGGTCACAGATTGTATTCAATCCTTCAATGATATGAACACTAGGATTTGTATTTTTATTTACATCAGGAGGATTAACAGGAATTATTTTATCAAATTCATCAATTGATATTTTGAGGGGCAACTGTAATTACTAGATTATTATCTGCAATCCCATATCTAGGTACTTCATTAGTATATTGGTTATGAGGGGGTTTCTCAGTAGATACCGCCACATTAACACGATTTTTTACTTTCCATTTTATTATTCCTTTTATTATTCTTGCATTAACAATAATTCACTTGATATTCTTACACGAAACAGGATCAAGAAATCCATTAGGGTTAAATAGAAATTTAGATAAAATCCCATTTCACCCCTATTTCTCATTTAAAGATATTCTAGGATTCATTATCATAATTACATTTTTAATTATAGTAGTTTTAATCTCACCCAATATATTTGGAGACCCAGATAATTTTATACCTGCGAATCCTATAATTACTCCGTTACATATTAAACCAGAATGATATTTCTTATTTGCTTATGCTATCTTACGATCAATTCCTAATAAATTAGGGGGAGTAATTGCTTTAGTTATATCAATTTTAATTCTAATGATTTTACCATTTTATCACTATAAAAACTTTAAAAGATTATTATTTTATCCATTAAATCAAATATTATTCTGATTAATAATTTGTAATATTATTTTATTAACATGAATTGGGTATAGACCAGTAGAATTACCGTATGATATTATAGGACAAGTATTTACATTAATTTATTTTTTATATTTTATTATAAATCCATTAATTACTAAAATATGAGATAATATTCTTAATTAATACTACGTGACGATCATCGACGCCCCGGGACACAGAGATTTCATCAAGAACATGATCACCGGTACGTCGCAGGCCGATTGTGCGGTATTGATCGTAGCCGCCGGTACGGGAGAATTCGAGGCCGGTATCTCCAAGAACGGACAGACCCGCGAACACGCGCTTCTCGCCTTCACTCTTGGAGTCAAGCAGCTCATCGTGGGAGTCAACAAAATGGACTCCACCGAGCCGCCCTACTCCGAGGCCCGTTTCGAGGAAATCAAGAAGGAAGTGTCCTCGTACATCAAGAAGATCGGTTACAACCCAGCCGCCGTAGCCTTCGTTCCCATCTCGGGATGGCACGGAGACAACATGCTCGAGCCGTCCACCAAGATGGGATGGTTCAAGGGATGGGCCGTCGAACGCAAGGAAGGAAAGGCTGACGGCAAGTGCCTCATCGAAGCTCTCGACGCTATCCTACAACCAAGCAGACCCACCGACAAGGCTCTCCGTCTTCCCCTTCAGGATGTCTACAAGATTGGTGGTATCGGAACGGTACCAGTTGGTCGTGTAGAGACCGGAGTCATCAAGCCAGGTACTGTTGTAACGTTCGCTCCTGCTGGACTCACCACTGAAGTAAAGTCCGTTGAGATGCACCACGAAGCTCTCTTGGAAGCTGTTCCCGGTGACAACGTTGGTTTCAACGTCAAGAACGTCTCCGTTAAGGAACTCCGTCGTGGATACGTCGCTGGTGACTCAAAGAACAACCCACCCAAGGGAGCCGCCGATTTCAACGCTCAG
		</sequence>
		<sequence>
			<taxon idref="4d.N.lei"/>
			CCACGATTAAATAATATAAGATTCTGATTTTTACCACCGTCATTAATTTTATTATTATCAAGAAGAATAGTAAATTCAGGATCAGGAACTGGATGAACTGTATATCCACCCCTATCAAGAAGAATCTCCCACTCAGGAGCATCTGTAGACTTAACAATTTTTTCTCTACATTTAGCAGGAATTTCATCAATCTTAGGAGCAATTAATTTTATTTCAACTATAATTAACATAAAATTAAAAGGAATAAGATTTGAACAAATACCATTATTTGTATGAGCAGTTTCATTAACTGCATTACTATTACTTCTATCACTACCAGTTTTAGCGGGAGCTATCACTATACTTCTTACAGATCGAAATTTAAATACATCATTTTTTGATCCATCAGGAGGGGGAGACCCAATTCTTTATCAACATTTATTTTGATTTTTTGGTCACCCAGAAGTTTATATTTTAATTATTCCAGCTTTTGGAATAATTTCACATATTATCTCACAAGATTCAGGAAAAAAAGAAACTTTTGGTACTCTTGGTATAATTTATGCTATAATAACAATTGGATTATTAGGATTTGTTGTATGAGCTCACCATATATTTACAGTAGGAATAGATGTTGATACACGAGCTTATTTTACAGCAGCAACAATAATTATTGCAATCCCAACAGGTATTAAAATTTTTAGATGATTAGCAACACTATATGGATCACAAATTATATTTAATCCATCAATAATATGAACTCTTGGGTTTGTATTTTTATTTACATCAGGAGGATTAACCGGTATTATTTTATCAAACTCATCAATTGATATTTTGAGGGGCAACTGTTATTACTAGATTATTATCTGCAATCCCTTATATTGGAACATCCTTAGTATATTGATTATGAGGAGGATTCTCAGTAGATAATGCAACATTAACCCGATTTTTTACTTTTCATTTTATTATCCCATTTATCATTTTAGCTATAACATTAATTCATTTAATATTTTTACATGAAACAGGATCAAGAAATCCTTTAGGGTTAAATAGAAACTTTGATAAAATTCCATTTCACCCATACTTCTCATTCAAAGATTTATTAGGATTTATTATCATACTTACAATTTTAATTATAGTAGTTTTAATTTCACCAAACATATTTGGAGACCCAGATAATTTTTTACCAGCAAATCCTATAATTACACCACTCCATATTAAACCAGAATGATATTTTTTATTTGCGTACGCAATTTTACGATCAATCCCCAACAAATTAGGAGGAGTAATCGCCTTAATTATATCAATCTTAATTATCATAATTTTACCATTTTATCACTATAAAAATTTTAAAAGATTATTATTTTATCCTTTAAATCAAATTATATTCTGATTAATAATTTGTAATATCATTATATTAACATGAATTGGATATAGACCAGTTGAAATACCATATGATTCAATAGGCCAATTATTTACATTAATTTATTTTTTATACTTTATTTTAAACCCATTAATTACTAATTTATGGGATAAAATTATTAATTAATACTACGTGACGATCATCGACGCCCCGGGACACAGAGATTTCATCAAGAACATGATCACCGGTACGTCGCAGGCCGATTGTGCGGTGTTGATCGTAGCCGCCGGTACCGGAGAATTCGAGGCTGGTATCTCCAAGAACGGACAGACCCGCGAGCACGCGCTCCTCGCCTTCACTCTTGGAGTCAAGCAGCTCATCGTCGGAGTCAACAAAATGGACTCCACCGAACCACCCTACTCCGAGGCCCGTTTCGAGGAAATCAAGAAGGAAGTTTCCTCCTACATCAAGAAGATCGGTTACAACCCAGCAGCCGTTGCCTTCGTTCCCATCTCAGGATGGCACGGAGACAACATGCTTGAGCCGTCCACCAAAATGGGATGGTTCAAGGGATGGGCCGTTGAACGCAAGGAAGGAAAGGCCGACGGCAAGTGCCTCATCGAAGCTCTTGACGCTATCCTCCAACCCAGCAGACCCACCGACAAGGCTCTCCGTCTTCCCCTTCAGGACGTCTACAAGATTGGTGGTATCGGAACGGTACCAGTCGGTCGTGTAGAAACTGGAGTCCTGAAGCCAGGTACTGTTGTAACATTCGCTCCTGCTGGACTCACCACTGAAGTCAAGTCCGTTGAGATGCACCACGAAGCTCTCGTCGAAGCTGTTCCCGGTGACAACGTTGGTTTCAACGTAAAGAACGTCTCCGTCAAGGAACTCCGTCGTGGATACGTCGCCGGTGACTCAAAGAACAACCCACCCAAGGGAGCCGCCGACTTCAACGCTCAG
		</sequence>
		<sequence>
			<taxon idref="4c.P.pal"/>
			CCTCGATTAAATAATATAAGATTTTGATTTTTACCACCATCATTAATTTTATTACTTTCAAGAAGAATAGTAAACTCTGGGTCAGGTACAGGATGAACAGTCTACCCACCATTATCAAGAAGAATTTCACATGCAGGAGCATCAGTTGATTTAACTATTTTCTCTCTTCATTTAGCTGGAATTTCTTCAATTTTAGGAGCAATTAATTTTATTTCAACAATAATTAATATAAAATTAAAAGGAATAAGATTTGAACAAATACCATTATTTATTTGAGCAGTATCACTAACAGCTTTATTATTACTTTTATCATTACCTGTTTTAGCTGGAGCTATTACAATACTTCTCACAGATCGTAACTTAAATACATCATTCTTTGATCCCTCAGGAGGAGGAGACCCAATTTTATATCAACACTTATTTTGATTTTTTGGACACCCTGAAGTATATATTTTAATTATTCCAGCATTTGGAATAATCTCACATATTATCTCACAAGATTCAGGAAAAAAAGAAACTTTTGGAGTATTAGGAATAATTTATGCTATAATAACTATTGGATTATTAGGATTTGTTGTATGAGCTCATCACATATTCACAGTAGGAATAGATGTAGATACACGAGCTTATTTTACCGCAGCCACAATAATTATTGCTATTCCTACAGGAATTAAAATTTTTAGATGATTAGCAACATTATATGGATCACAAATTATTTTTAATCCATCAACTATATGAACACTAGGATTTGTATTTCTATTTACATCAGGAGGTTTAACAGGTATTATTTTATCTAATTCATCAATTGATATTTTGAGGGGCAACAGTAATTACTAGATTATTATCAGCTATTCCATATTTAGGGACATCTCTAGTATATTGATTATGAGGAAGATTTTCTGTTGATAATGCCACATTAACACGATTTTTTACATTTCACTTCATTATTCCATTCATTATTGCTGCTTTAACTATTATTCATTTAATATTCTTACATGAAACAGGATCAAGAAATCCTATAGGGACAAATAGAAATTTAGATAAAATCCCATTTCACCCTTATTTTTCTTTCAAGGATATTTTAGGATTTATTATTATAATTACTATATTAATTATAGTAATTTTAATTTCACCAAATATATTTGGAGATCCTGATAATTTTATACCAGCAAATCCAATAGTTACTCCTTTACACATTAAACCAGAATGATACTTCTTATTTGCTTACGCAATTTTACGTTCAATTCCCAACAAATTAGGAGGAGTAATCGCTTTAATTATATCAATTTTAATTTTAATAATTTTACCATTTTATTATATTAAAAATTTTAAAAGAATAAATTTTTACCCAATTAATCAATTTTTATTTTGATTAATAATTTCTAATATTATTTTATTAACTTGAATTGGATTTAGACCTGTAGAATCTCCTTATGATATTATAGGACAATTATTCACAATAATTTATTTTATATACTTTATTATTAACCCATTAATTACAAAAATATGGGATAATTTATTAAATTAATACTACGTAACGATCATCGACGCCCCGGCACACAGAGATTTCATCAAGAACATGATCACCGGAACGTCGCAGGCCGATTGTGCGGTGTTGATCGTAGCAGCCGGTACCGGAGAATTCGAGGCTGGTATTTCCAAGAACGGACAGACCCGAGAGCACGCGCTACTCGCGTTCACTCTTGGAGTGAAACAACTCATCGTCGGAGTTAACAAAATGGACTCAACCGAGCCGCCGTACTCCGAATCTCGTTTCGAGGAAATCAAGAAGGAAGTATCATCCTACATCAAGAAAATCGGTTACAATCCTGCCGCCGTTGCTTTCGTTCCAATCTCAGGATGGCACGGAGACAACATGCTTGAACCGTCAACCAAAATGGGATGGTTCAAGGGATGGGCCGTAGAACGCAAGGAAGGAAAGGCCGACGGCAAGTGTCTCATCGAAGCTCTTGACGCCATCCTGCCACCCAGCAGACCCACCGACAAGGCTCTTCGTCTTCCCCTTCAGGACGTCTACAAGATTGGTGGTATTGGAACGGTACCAGTAGGTCGTGTTGAAACTGGAGTTCTGAAGCCAGGTACCGTTGTGACGTTCGCTCCCGCCGGACTAACAACTGAAGTTAAGTCAGTCGAGATGCATCACGAAGCTCTCGTCGAAGCCGTTCCCGGCGACAACGTTGGTTTCAACGTAAAGAACGTATCCGTCAAGGAACTCCGTCGTGGATACGTCGCTGGTGACTCAAAGAACAACCCACCCAAGGGAGCTGCCGACTTCAACGCTCAG
		</sequence>
		<sequence>
			<taxon idref="4b.P.reu"/>
			CCACGATTAAATAATATAAGTTTCTGATTTTTACCCCCATCTTTAATCCTTTTACTATCAAGAAGAATAGTAAATTCTGGATCAGGAACAGGATGAACAGTTTACCCCCCTCTATCAAGAAGAATTTCACATGCAGGAGCATCAGTTGATTTAACTATTTTCTCTCTTCATTTAGCCGGAATTTCTTCAATTCTAGGTGCAATTAATTTTATTTCAACAATAATTAATATAAAATTAAAAGGAATAAGATTTGAACAAATACCATTATTTATTTGAGCAGTTTCACTAACAGCATTATTATTACTTTTATCTTTACCTGTATTAGCCGGAGCCATTACAATACTTCTTACAGACCGTAATTTAAATACATCATTCTTTGATCCTTCAGGTGGGGGGGATCCAATTTTATACCAACACTTATTTTGATTTTTTGGACATCCTGAAGTATATATTTTAATTATTCCAGCATTTGGAATAATTTCACATATTATTTCACAAGAATCAGGTAAAAAAGAAACCTTTGGGACATTAGGAATAATTTATGCTATAATAACTATTGGATTATTGGGATTTGTTGTATGAGCCCATCATATATTCACAGTAGGAATAGACGTAGATACACGAGCTTATTTTACTGCAGCAACAATAATTATTGCTATTCCAACAGGAATCAAAATTTTTAGATGATTAGCAACATTATATGGGTCACAAATTATTTTTAATCCATCAACTCTATGAACACTAGGATTTGTATTTTTATTTACATCAGGAGGATTAACAGGTATTATTTTATCTAACTCATCAATTGATATTTTGAGGCGCAACAGTTATTACTAGACTACTTTCAGCTATCCCATACTTAGGAACATCTTTAGTATATTGATTATGAGGGGGATTTTCTGTTGATAATGCTACTTTAACACGTTTCTTTACATTTCACTTTATTATCCCATTCATTATTGTTGCTTTAACTATTATTCACCTAATATTTTTACACGAAACAGGATCAAGAAATCCTATAGGAACAAATAGAAATTTAGATAAAATTCCATTCCACCCTTATTTTTCTTTTAAAGATATTTTAGGATTTATTATTATAATTACATTACTAATTATAGTAATTTTAATTTCACCTAATATATTTGGGGACCCTGATAATTTTATACCAGCTAATCCTATAATTACACCCCTTCATATTAAACCTGAGTGATATTTTTTATTTGCTTATGCAATTTTACGTTCAATTCCTAATAAATTAGGAGGAGTAATTGCTCTAATTATATCAATTTTAATTCTAATAATTTTACCATTTTATCACCTTAAAAATTTTAAAAGACTAATTTTCTACCCAATTAACCAAATTTTATTCTGATCAATAATTTCTAATATTATTTTATTAACTTGAATTGGATTTAGTCCCGTAGAATCCCCTTATGATACTATAGGACAAGTATTTACAATAATTTACTTCATATATTTTATTATAAATCCTTTAATTACAAAAATATGAGATAACTTATTAAATTAA?????????????????????????????????????????????????????????????????????????????????????????????????????????????????????????????????????????????????????????????????????????????????????????????????????????????????????????????????????????????????????????????????????????????????????????????????????????????????????????????????????????????????????????????????????????????????????????????????????????????????????????????????????????????????????????????????????????????????????????????????????????????????????????????????????????????????????????????????????????????????????????????????????????????????????????????????????????????????????????????????????????????????????????????????????????????????????????????????????????????????????????????????????????????????????????????????????????
		</sequence>
		<sequence>
			<taxon idref="4a.P.buf"/>
			CCACGATTAAATAATATAAGATTTTGATTTTTACCTCCTTCCCTAATCCTGTTATTATCAAGAAGAATAGTAAATTCTGGATCAGGAACAGGATGAACAGTTTATCCACCCCTATCAAGAAGAATTTCACATGCGGGAGCATCAGTTGACTTAACCATTTTTTCTCTTCATTTAGCTGGAATTTCTTCAATTCTTGGAGCAATTAATTTTATTTCAACAATAATTAACATAAAATTAAAAGGAATAAGATTTGAACAAATACCATTATTTATTTGAGCAGTATCATTAACAGCCCTATTACTATTATTATCATTACCTGTTTTAGCTGGAGCTATTACAATACTTCTAACAGATCGTAACTTAAATACATCATTCTTTGATCCATCAGGAGGAGGTGATCCAATTTTATATCAACATTTATTTTGATTTTTTGGACATCCTGAAGTATATATTTTAATTATTCCAGCATTTGGTATAATTTCACATATTATTTCACAAGAATCAGGAAAAAAAGAAACATTCGGAACATTAGGAATAATTTATGCAATAATAACTATTGGATTATTAGGATTTGTCGTATGAGCCCATCATATGTTTACAGTAGGTATAGATGTGGATACACGAGCTTATTTTACTGCAGCTACAATAATTATTGCTATCCCTACAGGAATCAAAATTTTTAGATGATTAGCAACATTATATGGATCACAAATTATTTTTAATCCATCAACTATATGAACGCTAGGATTTGTATTTTTATTTACATCAGGAGGTTTAACAGGTATTATTTTATCTAATTCATCAATTGATATTTTGAGGAGCAACAGTAATTACTAGATTATTATCAGCTATCCCATATTTAGGAACATCTTTAGTATATTGACTATGAGGTGGATTTTCTGTGGATAATGCTACATTAACACGTTTTTTTACATTTCATTTTATTATTCCATTTATTATTGTTGCTTTAACTATTATTCATTTAATATTTTTACACGAAACAGGATCAAGAAATCCTATAGGAACAAATAGAAATTTAGATAAAATTCCATTTCATCCTTATTTTTCTTTCAAAGATATTTTAGGTTTTATTATCATAATTACTTTATTAATTATAGTAATTTTAATTTCACCAAATATATTTGGAGATCCTGACAATTTCATACCAGCAAATCCTATAATTACTCCTCTACATATTAAACCAGAATGATATTTTTTATTTGCTTACGCAATTTTACGATCAGTTCCTAATAAATTAGGTGGAGTAATTGCTTTAATTATATCAATTTTAATTTTAATAATTTTACCATTTTACTATTTTAAAAATTTTAAAAGACTAATTTTTTACCCAATTAATCAATTTTTATTTTGATTAATAATTTCTAATATTATTTTATTAACTTGAATTGGATTTAGACCTGTAGAATCACCATATAATATTATAGGACAAGTATTTACAATAATTTACTTTATATACTTTATCATTAACCCCCTAATTACAAAAATATGAGATAATTTATTAAACTAATACTACGTGACGATCATCGACGCCCCGGGACACAGAGATTTCATCAAGAACATGATCACCGGAACGTCGCAGGCCGATTGTGCGGTGTTGATCGTAGCCGCCGGTACCGGAGAGTTCGAGGCTGGTATTTCCAAGAACGGACAGACCCGCGAGCACGCGCTCCTCGCCTTCACTCTTGGAGTCAAGCAGCTCATCGTAGGAGTCAACAAAATGGACTCCACCGAGCCGCCGTACTCCGAATCTCGTTTCGAGGAAATCAAGAAGGAAGTATCCTCCTACATCAAGAAGATCGGTTACAACCCAGCCGCCGTCGCTTTCGTTCCCATCTCAGGATGGCACGGAGACAACATGCTCGAGCCGTCCACCAAAATGGGATGGTTCAAGGGATGGGCTGTCGAACGCAAGGAAGGAAAGGCCGACGGCAAGTGCCTCATCGAAGCTCTTGACGCCATCCTGCCGCCCAGCAGACCCACCGACAAGGCTCTCCGTCTTCCCCTTCAGGACGTCTACAAGATTGGTGGTATCGGAACGGTACCAGTTGGTCGTGTAGAAACCGGAGTCCTGAAGCCAGGTACCGTYGTGACATTCGCTCCTGCAGGACTCACGACTGAAGTAAAGTCAGTCGAGATGCATCACGAAGCTCTCGTCGAAGCCGTTCCCGGCGACAACGTTGGTTTCAACGTAAAGAACGTCTCCGTCAAGGAACTCCGTCGTGGATACGTAGCTGGTGACTCAAAGAACAACCCGCCCAAGGGAGCTGCCGACTTCAACGCTCAG
		</sequence>
		<sequence>
			<taxon idref="3n.P.Lyo"/>
			CCACGACTAAATAATATAAGATTTTGATTTTTACCCCCGTCTTTAATCCTTTTACTATCAAGAAGAATAGTAAATTCTGGGTCAGGAACAGGATGAACAGTTTATCCTCCTTTATCAAGAAGAATTTCACACGCAGGAGCATCAGTTGACTTAACTATTTTTTCTCTTCATTTAGCTGGAATCTCATCAATTTTAGGGGCAATTAATTTTATTTCAACAATAATTAATATAAAACTAAAAGGAATAAGATTTGAACAAATACCATTATTTATTTGAGCAGTATCATTAACAGCATTATTATTACTTTTATCATTACCTGTATTAGCTGGAGCTATTACAATACTATTAACAGACCGTAATTTAAATACATCATTTTTTGATCCATCAGGAGGAGGAGATCCTATTTTATACCAACATTTATTTTGATTCTTTGGACATCCTGAAGTTTATATTTTAATTATTCCAGCTTTCGGAATAATCTCACATATTATTTCACAAGAATCAGGAAAGAAAGAAACTTTCGGAACACTAGGAATAATTTATGCTATAATAACTATTGGATTATTAGGATTCGTTGTATGAGCTCACCATATATTTACAGTAGGAATAGATGTAGATACACGAGCTTATTTTACAGCAGCAACAATAATTATTGCCATTCCTACAGGAATTAAAATTTTTAGGTGATTAGCAACATTATACGGATCACAAATTATTTTTAATCCATCAACTATATGAACTCTAGGATTTGTTTTTTTATTTACATCAGGGGGCTTAACAGGAATTATTTTATCCAATTCATCTATTGATATTTTGAGGAGCAACAGTTATTACTAGACTACTTTCAGCCATTCCATACTTAGGAACATCTTTAGTATATTGATTATGAGGGGGGTTTTCTGTTGATAATGCTACTTTAACACGATTCTTTACTTTTCACTTTATTATTCCATTTATTATTGTTGCTTTAACTATTATTCACCTAATATTTCTACATAAAACAGGGTCAAGAAATCCTATAGGAGTAAATAGAAATTTAGATAAAATTCCATTTCACCCTTATTTTTCTTTTAAAGACATTTTAGGATTTATTATTATAATTACAATATTAATTATAGTAATTTTAATTTCCCCAAATATATTTGGAGACCCTGATAATTTTATACCAGCAAATCCCATAATTACACCCCTACACATTAAACCAGAGTGATATTTCTTATTTGCTTACGCAATTTTACGTTCAATTCCTAATAAATTAGGAGGAGTAATTGCTTTAATCATATCAATTTTAATTTTAATAATTTTACCATTTTATCATCTTAAAAACTTTAAAAGCCTTATTTTCTACCCAATCAATCAATTTTTATTCTGATTTATAATTTCTAATATTATTTTATTAACTTGAATTGGATTTAGCCCTGTAGAATCCCCTTATGATACAATAGGACAAGTATTTACAATAATTTATTTTATATACTTTATTATTAATCCATTAATTACAAAAATATGAGATAATTTATTAAATTAATACTACGTGACGATCATCGACGCCCCGGGACACAGAGATTTCATCAAGAACATGATCACCGGAACGTCGCAGGCCGATTGTGCAGTGTTGATCGTAGCCGCCGGTACCGGAGAGTTCGAGGCTGGTATTTCCAAGAACGGACAGACCCGCGAGCACGCGCTCCTCGCCTTCACTCTTGGAGTCAAGCAGCTSATCGTCGGAGTGAACAAAATGGACTCGACCGAGCCRCCGTACTCCGAATCTCGTTTCGAGGAAATCAAGAAGGAAGTATCCTCCTACATCAAGAAGATCGGTTACAACCCAGCCGCTGTTGCTTTCGTTCCCATCTCCGGATGGCACGGAGACAACATGCTTGAGCCCTCCAGCAAAATGGGATGGTTCAAGGGATGGGCTGTCGAACGCAAGGAAGGAAAGGCCGACGGCAAGTGCCTCATCGAAGCTCTTGACGCTATCCTGCCACCCAGCAGACCCACCGACAAGGCTCTCCGTCTTCCCCTTCAGGACGTCTACAAGATTGGTGGTATCGGAACGGTACCAGTTGGTCGTGTAGAAACCGGAGTCCTGAAGCCAGGTACTGTTGTAACATTCGCTCCTGCTGGACTCACAACTGAAGTCAAGTCCGTCGAGATGCATCACGAAGCTCTCGTCGAAGCCGTTCCCGGCGACAACGTTGGTTTCAACGTAAAGAACGTCTCCGTCAAGGAACTCCGTCGTGGATACGTAGCTGGTGACTCAAAGAACAACCCACCCAAGGGAGCTGCCGACTTCAACGCTCAG
		</sequence>
		<sequence>
			<taxon idref="3m.N.tri"/>
			CCCCGATTAAATAATATAAGATTTTGATTTTTACCCCCTTCATTAATTTTATTAATATCAAGAAGATTAGTAAATTCAGGATCAGGAACTGGATGAACTGTATATCCACCTTTATCAAGAAGAATTTCTCACTCAGGAGCTTCTGTTGATTTAACTATTTTTTCTCTACATTTAGCAGGAATTTCATCAATCTTAGGAGCAATCAATTTTATTTCAACAATAATTAATATAAAATTAAAAGGAATAAGATTTGAACAAATACCTTTATTTGTATGAGCTGTATCATTAACTGCATTATTATTACTTTTATCTCTACCAGTATTAGCTGGAGCTATTACAATACTTCTAACAGACCGTAATTTAAATACATCATTTTTTGACCCTTCTGGAGGAGGAGACCCAATTTTATACCAACATTTATTTTGATTTTTTGGTCACCCAGAAGTATATATTCTAATTATTCCAGCATTTGGAATAATTTCTCATATTATTTCACAAGATTCAGGGAAAAAAGAAACTTTTGGTACTCTTGGTATAATTTATGCTATAATAACAATTGGATTACTAGGATTTGTAGTATGAGCTCATCATATATTTACAGTAGGAATAGATGTTGATACACGAGCTTATTTTACAGCAGCTACAATAATTATTGCAATTCCAACAGGAATTAAAATTTTCAGATGATTAGCAACACTATATGGATCTCAAATTATTTTTAATCCATCTATAATATGAGCACTTGGATTTGTATTTTTATTCACATCAGGAGGATTAACAGGAATTATCTTATCAAATTCATCAATCGAT??????????????????????????????????????????????????????????????????????????????????????????????????????????????????????????????????????????????????????????????????????????????????????????????????????????????????????????????????????????????????????????????????????????????????????????????????????????????????????????????????????????????????????????????????????????????????????????????????????????????????????????????????????????????????????????????????????????????????????????????????????????????????????????????????????????????????????????????????????????????????????????????????????????????????????????????????????????????????????????????????????????????????????????????????????????????????????????????????????????????TACTACGTGACGATCATCGACGCCCCGGGACACAGAGATTTCATCAAGAACATGATCACTGGTACGTCGCAGGCCGATTGTGCGGTGTTGATCGTAGCCGCCGGTACCGGAGAATTCGAGGCTGGTATCTCCAAGAACGGACAGACCCGCGAGCACGCGCTTCTCGCCTTCACTCTTGGAGTCAAGCAGCTCATCGTAGGAGTCAACAAAATGGACTCCACCGAGCCACCCTACTCAGAGGCCCGTTTCGAGGAAATCAAGAAGGAAGTGTCCTCCTACATCAAGAAGATCGGTTACAACCCAGCCGCCGTCGCCTTCGTTCCCATCTCAGGATGGCACGGAGACAACATGCTCGAGCCATCCACCAAAATGGGATGGTTCAAGGGATGGGCTGTCGAGCGCAAGGAAGGAAAGGCTGACGGCAAGTGCCTCATCGAAGCTCTTGACGCTATCCTCCAACCCAGCAGACCCACCGACAAGGCTCTCCGTCTTCCCCTTCAGGACGTCTACAAGATTGGTGGTATCGGAACGGTACCAGTTGGTCGTGTAGAAACTGGAGTCCTGAAGCCAGGTACTGTTGTAACGTTCGCTCCTGCTGGACTCACCACCGAAGTCAAGTCAGTCGAGATGCACCACGAAGCTCTCGTCGAAGCTGTTCCCGGTGACAACGTTGGTTTCAACGTAAAGAACGTATCCGTCAAGGAACTCCGTCGTGGATACGTCGCTGGTGACTCAAAGAACAACCCACCCAAGGGTGCCGCCGACTTCAACGCTCAG
		</sequence>
		<sequence>
			<taxon idref="3f.P.cin"/>
			CCACGATTAAATAATATAAGATTCTGATTTTTACCTCCGTCATTAATTTTATTATTATCTAGAAGAATAGTAAATTCTGGATCTGGAACAGGATGAACAGTTTACCCTCCTTTATCAAGAAGAATTTCCCATGCAGGAGCATCAGTAGATTTAACTATTTTTTCACTTCATTTAGCTGGTATCTCATCAATTTTAGGAGCAATTAACTTTATTTCAACAATAATTAATATAAAATTAAAAGGAATAAGATTTGAACAAATACCTTTATTTATTTGAGCTGTTTCATTAACAGCTTTATTATTACTTTTATCCCTGCCTGTTCTAGCAGGAGCAATTACAATACTTTTAACAGATCGTAATTTAAATACATCATTTTTTGATCCTTCAGGAGGAGGTGATCCAATTCTATACCAACATTTATTTTGATTTTTTGGACATCCTGAAGTATATATTTTAATTATTCCAGCATTTGGAATAATCTCACATATTATTTCACAAGATTCAGGAAAAAAAGAAACTTTTGGAACTCTAGGAATAATTTATGCTATAATAACTATTGGATTATTAGGGTTTGTTGTATGAGCTCATCATATATTTACAGTAGGAATAGACGTAGATACACGAGCTTATTTTACTGCAGCTACAATAATTATTGCTATTCCAACTGGAATTAAAATTTTCAGATGATTAGCAACATTATATGGATCACAAATTATTTTTAATCCTTCAACTCTATGAACACTCGGATTTGTATTTTTATTTACATCAGGGGGGTTAACTGGTATTATTTTATCCAATTCATCAATTGATATTTTGAGGTGCAACAGTTATTACTAGATTATTATCAGCAATCCCATATCTTGGAACATCTCTTGTTTATTGATTATGAGGAGGATTTTCTGTAGATAACGCAACTTTAACACGATTTTTTACTTTTCACTTTATTATTCCATTTATTATTGTTGCTTTAACTATTATTCATCTTATATTCTTACATGAAACAGGATCAAGAAACCCAATAGGAATAAATAGAAATTTAGATAAAATTCCATTTCATCCTTATTTCTCTTTTAAAGATATTTTAGGATTTATTATTATAATTACCTTATTAATTATAATAATTTTAATTTCTCCAAATTTATTTGGAGATCCTGATAACTTCATACCAGCAAATCCTATAATTACCCCCCTACATATTAAACCTGAATGATACTTCTTATTTGCTTATGCAATTTTACGTTCAATTCCTAATAAACTAGGAGGTGTGATTGCATTAGTAATATCAATTTTAATTTTAATAATTTTACCATTTTACCATTTTAAAAATTTTAAAAGATTTAATTTTTATCCTATAAATCAATTCTTATTTTGATTAATAATTTCTAATATTATTTTATTAACCTGAATTGGATTCAGACCTGTAGAATATCCTTATGATACATTAGGCCAAATATTCACATTAATTTACTTTTTATATTTCATTATCAACCCTTTATTTACAAAAATATGAGATAATTTATTAAATTAATACTACGTAACGATCATCGACGCCCCGGGACACAGAGATTTCATCAAGAACATGATCACCGGAACGTCGCAGGCCGATTGTGCGGTGTTGATCGTAGCTGCCGGTACCGGAGAGTTCGAGGCTGGTATTTCCAAGAACGGACAGACCCGCGAGCACGCGCTCCTCGCCTTCACTCTTGGAGTCAAGCAGCTCATCGTCGGAGTCAACAAAATGGACTCSACCGAGCCACCGTACTCCGAATCTCGTTTCGAGGAAATCAAGAAGGAAGTGTCCTCCTACATCAAGAAGATCGGTTACAACCCAGCCGCCGTCGCTTTCGTTCCCATCTCCGGATGGCACGGAGACAACATGCTCGAGCCGTCCACCAAAATGGGATGGTTCAAGGGATGGGCTGTCGAACGCAAGGAAGGAAAGGCCGACGGCAAGTGCCTCATCGAAGCTCTCGACGCTATCCTGCCACCCAGCAGACCCACCGACAAGGCTCTCCGTCTTCCCCTTCAGGACGTCTACAAGATTGGTGGTATCGGAACGGTACCAGTTGGTCGTGTAGAAACGGGAGTCCTGAAGCCAGGTACCGTTGTAACATTCGCTCCTGCTGGACTCACAACTGAAGTAAAGTCAGTCGAGATGCATCACGAAGCTCTCGTCGAAGCCGTTCCCGGCGACAACGTTGGTTTCAACGTAAAGAACGTATCCGTCAAGGAACTTCGTCGTGGATACGTAGCTGGTGACTCAAAGAACAACCCACCCAAGGGAGCCGCCGACTTCAACGCTCAG
		</sequence>
		<sequence>
			<taxon idref="3e.P.sis"/>
			CCACGATTAAATAATATAAGATTCTGATTTTTACCCCCATCTTTAATTCTACTATTATCAAGAAGAATAGTAAATTCTGGCTCAGGAACAGGATGAACAGTATACCCCCCATTATCAAGAAGAATTTCACATGCAGGAGCATCAGTTGATTTAACTATTTTTTCTCTCCATTTAGCAGGGATTTCATCAATTCTAGGAGCAATTAATTTTATTTCAACAATAATTAATATAAAACTAAAAGGAATAAGATTCGAACAAATACCATTATTTATTTGAGCTGTATCTCTTACAGCATTACTTCTACTTTTATCTTTACCTGTCTTAGCTGGAGCTATTACAATACTTTTAACAGATCGTAATCTAAATACATCATTCTTTGACCCATCAGGAGGAGGTGACCCAATTTTATATCAACATTTATTTTGATTTTTTGGTCACCCTGAAGTATATATTCTAATTATTCCAGCATTTGGAATAATTTCACATATTATCTCACAAGAATCAGGAAAAAAGGAAACCTTCGGAACATTAGGAATAATTTATGCTATAATAACTATTGGATTATTAGGATTTGTTGTATGAGCCCATCATATATTTACAGTAGGAATAGATGTAGATACACGAGCTTATTTTACTGCAGCAACAATAATTATTGCTATCCCCACAGGAATTAAAATTTTTAGATGACTAGCAACATTATATGGATCTCAAATTATTTTTAATCCATCAACTTTATGAACATTAGGGTTTGTATTTTTATTCACATCAGGAGGTTTAACAGGAATTATTTTATCTAACTCTTCAATTGATATTTTGGGGGGCAACAGTAATTACTAGATTACTCTCAGCTATCCCATACTTAGGTACATCTTTAGTATATTGATTATGAGGGGGATTTTCTGTTGATAATGCTACTTTAACACGTTTCTTTACATTTCACTTTATTATTCCATTTATTATTGTTGCCTTAACTATTATTCATCTAATATTTTTACATGAAACAGGGTCAAGAAATCCTATAGGAACAAATAGAAATTTAGATAAAATTCCATTTCATCCTTATTTTTCTTTCAAAGACATTTTAGGATTTATTATTATAATTTATATATTAATTATAGTAGTTTTAATTTCACCAAATATATTTGGAGATCCTGATAATTTTATACCAGCCAATCCTATAATTACACCCTTACATATTAAACCAGAATGATATTTCTTATTTGCTTACGCAATTTTACGTTCAATCCCCAATAAATTAGGAGGAGTAATTGCTCTAATTATATCAATTTTAATTTTAATAATTTTACCATTTTATCATATTAAAAACTTTAAAAGACTTAATTTCTATCCAATTAATCAATTTTTATTTTGATCAATAATTTCTAATATTATTTTATTAACCTGAATTGGATTTAGACCTGTAGAATCTCCTTACGATAGTATAGGACAAATATTTACAATAATTTACTTTATATATTTTATTATTAACCCTCTAATTACAAAAATATGAGATAATTTATTAAATTAATACTACGTAACGATCATCGACGCCCCGGGACACAGAGATTTCATCAAGAACATGATCACCGGTACGTCGCAGGCCGATTGCGCKGTGTTGATCGTTGCCGCTGGTACCGGAGAATTCGAGGCTGGTATTTCCAAGAACGGACAGACCCGAGAGCACGCGCTACTCGCYTTCACTCTTGGAGTCAAACAGCTCATCGTCGGAGTCAACAAAATGGACTCAACCGAGCCGCCTTACTCCGAAGCTCGTTTCGAGGAAATCAAGAAGGAAGTGTCCTCTTACATCAAGAAGATCGGTTACAACCCAGCCGCCGTTGCTTTCGTTCCCATCTCAGGATGGCACGGAGACAACATGCTCGAACCGTCCACCAAAATGGGATGGTTCAAGGGATGGGCCGTCGAACGCAAGGAAGGAAAGGCCGACGGCAAGTGCCTCATCGAAGCTCTYGACGCTATCCTRCCGCCGAGCAGACCCACCGACAAGGCTCTCCGTCTTCCCCTTCAGGACGTCTACAAGATTGGTGGTATCGGAACGGTACCAGTCGGTCGTGTAGAAACCGGAGTCATCAAGCCAGGTACCGTTGTAACATTCGCTCCCGCCGGACTAACGACTGAAGTCAAGTCGGTTGAGATGCATCACGAAGCTCTCGTCGAAGCCGTACCCGGCGACAACGTTGGTTTCAACGTAAAGAACGTATCGGTCAAGGAACTCCGTCGTGGRTACGTAGCCGGTGACTCAAAGAACAACCCACCCAAGGGAGCTGCCGACTTCAACGCTCAG
		</sequence>
		<sequence>
			<taxon idref="3d.N.hel"/>
			CCACGATTAAATAATATAAGTTTTTGATTTTTACCCCCATCACTAATTTTATTACTTTCTAGAAGAATAGTAAATTCTGGCTCAGGTACAGGATGAACAGTATATCCCCCATTATCAAGAAGAATTTCTCATGCAGGAGCATCCGTAGATTTAACTATTTTTTCATTACATTTAGCTGGAATTTCTTCTATTTTAGGAGCTATTAATTTTATTTCAACAATATTTAACATAAAAATTAAAGGCATAAAATTTGAACAAATACCTTTATTTATTTGAGCAGTTTCACTAACTGCATTATTATTACTTCTATCTTTACCAGTTCTAGCAGGAGCCATTACAATACTTCTTACAGACCGTAATTTAAATACATCATTTTTTGACCCATCTGGAGGGGGGGACCCAATTTTATATCAACATTTATTCTGATTTTTTGGGCACCCAGAAGTTTACATTTTAATTATTCCAGCATTTGGAATAATTTCACATATTATTTCTCAAGATTCAGGAAAAAAAGAAACTTTTGGTACCCTAGGAATAATTTATGCTATAATAACAATTGGATTATTAGGATTTGTAGTGTGAGCCCATCATATATTCACAGTAGGAATAGACGTTGACACACGAGCTTATTTTACAGCAGCTACAATAATTATTGCAATCCCCACAGGCATTAAAATTTTTAGATGATTAGCCACACTCTATGGATCACAAATTATTTTTAATCCATCTATAATATGAACTTTAGGGTTTGTGTTTTTATTCACATCTGGAGGATTAACAGGAATTATTTTATCAAATTCATCAATTGACTTTTTGAGGGGCAACAGTAATTACAAGATTATTATCCGCAATCCCTTATTTAGGAACATCATTAGTATATTGATTATGAGGAGGATTTTCTGTAGATAATGCTACCTTAACACGATTTTTCACTTTCCATTTTATTATTCCTTTCATTATTATTGCATTAACTCTAATTCATCTAATATTTTTACATAGAACAGGATCAAGAAATCCATTAGGATTAAATAGAAACCTAGATAAAATTCCATTTCACCCATATTTTTCTTTTAAAGATATTTTAGGGTTTATTATTATAATTACCCTTTTAATTATAGTAATTTTAATTTCTCCTAATATATTTGGAGACCCAGATAATTTTATACCAGCAAATCCAATAATTACCCCTATTCACATTAAACCAGAATGATATTTTTTATTTGCATACGCAATCCTACGTTCAATCCCTAATAAATTAGGGGGAGTAATCGCCTTAATTATATCAATTTTAATTTTAATAATTATACCATTTTACCACTTTAAAAATTTTAAAAGATTAACATTTTACCCTATCAATCAATTTATATTCTGATTTATAATTTCTAATATTATATTATTAACTTGAATCGGATATAGCCCAGTTGAATCTCCATATGATAGGTTAGGCCAATTATTTACAATAATTTATTTTATTTATTTCTTTACTAACCCTTTAATTACTAAATTATGAGATAATTTACTAAATTAATACTACGTAACTATCATCGACGCTCCGGGACACAGAGATTTCATCAAGAACATGATCACCGGTACGTCGCAGGCCGATTGTGCAGTGTTGATCGTAGCCGCCGGTACCGGAGAGTTTGAAGCTGGTATTTCCAAGAACGGACAGACCCGCGAGCACGCGCTCCTTGCCTTCACTCTTGGAGTCAAACAGCTCATTGTTGGAGTCAACAAAATGGACTCCACCGAGCCACCGTTCTCAGAGGCTCGTTTCGAGGAAATCAAGAAGGAAGTATCGTCGTACATCAAGAAGATCGGTTATAACCCAGCCGCCGTTGCCTTCGTTCCCATCTCAGGATGGCACGGAGATAACATGCTTGAACCCTCAACCAAAATGGGATGGTTCAAGGGATGGGCTGTCGAACGCAAGGAAGGAAAGGCTGACGGCAAGTGCCTCATCGAAGCTCTTGACGCTATCCTCCCACCCAGCAGACCCACCGACAAGGCTCTCCGTCTTCCCCTTCAGGACGTCTACAAGATTGGTGGTATCGGAACGGTACCAGTTGGTCGTGTAGAAACTGGAGTCCTGAAGCCAGGTACTGTTGTCACATTCGCTCCTGCTGGACTCACAACTGAAGTAAAATCCGTTGAGATGCACCACGAAGCTCTCGTCGAAGCTGTTCCTGGTGACAACGTTGGTTTCAACGTAAAGAACGTCTCCGTCAAGGAACTCCGTCGTGGATTCGTAGCTGGTGACTCAAAGAACAACCCACCCAAGGGAGCCGCCGACTTCAACGCTCAG
		</sequence>
		<sequence>
			<taxon idref="3c.P.wes"/>
			CCACGATTAAATAATATAAGATTTTGATTTTTACCTCCTTCATTAATTTTATTATTATCAAGAAGAATAGTAAATTCTGGATCAGGAACAGGATGAACAGTTTATCCACCACTATCAAGAAGAATTTCACATGCAGGAGCATCAGTTGATTTAACTATTTTCTCCCTTCATTTAGCTGGAATTTCTTCAATTTTAGGGGCTATTAATTTTATTTCAACAATAATTAATATAAAATTAAAAGGGATAAAATTTGAACAAATACCATTATTTATTTGGGCAGTATCACTAACAGCTTTATTATTATTATTATCATTACCTGTTTTAGCCGGAGCTATTACAATACTTCTTACAGATCGTAATTTAAATACATCATTCTTCGACCCCTCAGGAGGAGGAGATCCAATTTTATACCAACATTTATTTTGATTCTTTGGTCATCCTGAAGTATACATTTTAATTATCCCAGCATTCGGAATAATTTCACATATTATTTCACAAGATTCAGGGAAAAAAGAAACTTTCGGAACACTAGGTATAATTTATGCAATAATAACTATTGGATTATTAGGATTTGTTGTATGAGCTCATCATATATTTACAGTAGGGATAGATGTAGATACACGAGCCTATTTTACTGCAGCCACAATAATTATTGCTATTCCTACAGGAATCAAAATTTTTAGGTGATTAGCAACATTATATGGATCACAAATTATTTTTAATCCATCCATTATATGAACATTAGGGTTTGTATTCCTATTCACATCAGGGGGGTTAACAGGTATTATTTTATCTAATTCTTCAATTGATATTTTGAGGTGCAACAGTAATTACTAGATTATTATCAGCTATTCCATATTTAGGAACATCCTTAGTATATTGATTATGAGGAAGATTTTCTGTAGATAATGCCACATTAACACGTTTTTTTACATTTCATTTTATTATCCCATTTATTATTATTGCTTTAACTGTTATTCACTTAATATTCCTTCATGAAACAGGATCAAGAAATCCTATAGGAACAAATAGTAATTTAGATAAAATTCCATTCCATCCTTATTTTTCTTTTAAAGATATTTTAGGTTTTATTATTATAATTACTTTATTAACTATAGTAATTTTAATTTCACCAAATATATTTGGAGACCCTGATAATTTTATACCAGCAAATCCTATAATTACACCATTACATATTAAACCAGAATGATATTTCTTATTTGCTTATGCAATTTTACGTTCAATTCCTAATAAATTAGGTGGAGTTATTGCTTTAATTATATCAATTTTAATTTTAATAATTATACCATTTTATTACTCAAAAAATTTTAAAAGATTAAATTTTTATCCTGTAAATCAATTTTTATTCTGATTAATAACCTCTAATATCACTTTACTGACTTGAATCGGATTTAGACCCGTTGAATATCCCTATGATATAATAGGACAAATTTTTACTATAATTTACTTTATTTATTTTGTTATTAACCCATTAATTACAAAAATATGAGATAATTTATTAAATTAATACTACGTTACGATCATCGACGCCCCGGGACACAGAGATTTCATCAAGAACATGATCACCGGAACGTCGCAGGCCGATTGTGCTGTGTTGATCGTAGCTGCCGGTACCGGAGAATTCGAGGCTGGTATTTCCAAGAACGGACAGACCCGCGAACACGCGCTTCTCGCCTTCACTCTTGGTGTGAAACAGCTCATCGTTGGAGTAAACAAAATGGACTCCACCGAGCCACCGTACTCCGAAGCTCGTTTCGAGGAAATCAAGAAGGAAGTATCCTCTTACATCAAGAAGATCGGTTACAACCCAGCCGCCGTTGCTTTCGTTCCAATCTCAGGATGGCACGGAGACAACATGCTTGAGCCTTCGACCAAAATGGGATGGTTCAAGGGATGGGCTGTCGAACGTAAGGAAGGAAAGGCCGACGGCAAGTGCCTCATCGAAGCTCTTGACGCTATCCTGCCACCAAGCAGACCCACCGACAAGGCTCTTCGTCTTCCCCTTCAGGACGTCTACAAGATTGGTGGTATCGGAACGGTACCAGTTGGTCGTGTAGAAACAGGAGTCCTGAAGCCAGGTACCGTCGTAACATTCGCTCCTGCTGGACTCACAACTGAAGTAAAGTCCGTCGAGATGCATCACGAAGCTCTCGTCGAAGCCGTACCCGGTGACAACGTTGGTTTCAACGTAAAGAACGTATCCGTCAAGGAACTTCGTCGTGGATACGTAGCCGGTGACTCAAAGAACAACCCACCCAAGGGAGCTGCCGACTTCAACGCTCAG
		</sequence>
		<sequence>
			<taxon idref="3b.C.aln"/>
			CCACGACTAAATAATATAAGATTTTGATTTTTACCCCCATCATTAATTATATTATTATCTAGAAGAATAATTAATTCAGGATCAGGGACTGGATGAACTGTATACCCACCCCTATCTAGAAGAATTTCACATTCAGGAGCCTCAGTCGATTTTACTATTTTTTCTTTACATTTAGCAGGAATTTCATCTATTTTAGGAGCAATTAACTTTATTTCAACAATAATTAATATAAAACTTAAAGGAATAAGATTTGAACAAATACCTTTATTTGTATGAGCAGTAACATTAACTGCTTTACTTTTACTCCTATCATTACCGGTATTAGCGGGAGCTATTACTATACTTCTTACTGATCGTAATTTAAATACTTCATTTTTTGACCCATCAGGAGGAGGTGATCCAATTTTATATCAACACTTATTTTGATTTTTTGGACACCCTGAAGTTTATATTTTAATTATCCCAGCATTTGGAATAATCTCACATATTATTTCACAAGACTCAGGAAAAAAAGAAACCTTTGGAACATTAGGAATAATTTATGCCATAATAACAATTGGATTATTAGGATTTGTTGTATGAGCTCATCATATATTTACAGTAGGAATAGATGTTGATACACGAGCTTATTTTACAGCTGCAACAATAATTATTGCAATCCCAACAGGAATTAAAATTTTTAGATGATTAGCAACACTATATGGATCCCAAATTATTTTTAATCCATCAATAATATGAACCATAGGATTTGTTTTTTTATTCACAATAGGAGGATTAACAGGAATTATTTTATCAAATTCATCAATTGATATTTTGAGGAGCAACCGTTATTACAAGACTACTTTCAGCAATTCCTTATTTAGGTACATCATTAGTTCATTGACTATGAGGAGGATTTTCTGTAGATAATGCTACATTAACTCGATTTTTTACTTTCCATTTCATCATCCCATTTATTATTCTTGCACTAACAATTATTCATTTAATATTTCTTCATGAAACAGGATCAAGAAATCCATTAGGATTAAACAGAAATTTAGATAAAATCCCATTTCATCCATACTTTTCTTTTAAAGATATTTTAGGATTTATAATTATAATTTCATTATTATTAATAATTGTATTAATTGCACCTAACATACTCGGAGATCCAGATAATTTTTTACCTGCAAACCCAATAGTTACACCAATTCATATTAAACCAGAATGATATTTTTTATTTGCTTATGCAATTTTACGATCAATCCCTAATAAATTAGGAGGAGTAATTGCTTTAATTATATCAATTTTAATTTTAATAATCTTACCATACTACCACTTTAAAAATTTTAAAAGATTAACATTTTATCCAATTAATCAAATTATATTTTGAATAATATTATGTAATATTATTCTTCTAACCTGAATTGGATATAGACCAGTAGAATACCCATATGATTATATAGGACAAATTTTTACATTAATTTATTTTTTATTTTTTATAATTTCACCTTTAATTAATAAATTATGAGATAATTTTATTAATTAATACTACGTCACGATCATCGACGCCCCGGGACACAGAGATTTCATCAAGAACATGATCACCGGTACGTCGCAGGCCGATTGTGCGGTGTTGATCGTAGCCGCCGGTACCGGAGAGTTCGAGGCTGGTATTTCCAAGAACGGACAGACCCGCGAGCACGCGCTYCTCGCCTTCACTCTTGGAGTCAAGCAGCTCATCGTCGGAGTCAACAAAATGGACTCCACCGAGCCACCCTACTCAGAGGCTCGTTTCGAGGAAATCAAGAAGGAAGTATCCTCGTACATCAAGAAGATCGGTTACAACCCAGCCGCCGTTGCCTTCGTTCCCATCTCTGGATGGCACGGAGACAACATGCTCGAGCCCTCCACCAAGATGGGATGGTTCAAGGGATGGTCTGTCGAGCGCAAGGAAGGAAAAGCCGACGGCAAGTGCCTCATCGAAGCTCTTGACGCTATCCTGCAACCCAGCAGACCCACCGACAAGGCTCTCCGTCTTCCCCTTCAGGATGTCTACAAGATTGGTGGTATCGGAACGGTACCAGTTGGTCGTGTAGAAACTGGAGTCCTGAAGCCAGGTACCGTCGTTACTTTCGCTCCTGCTGGACTAACCACTGAAGTCAAGTCCGTTGAGATGCACCACGAAGCTCTCGTCGAAGCTGTTCCCGGTGACAACGTTGGTTTCAACGTAAAGAACGTCTCCGTCAAGGAACTCCGTCGTGGATACGTCGCTGGTGACTCAAAGAACAACCCCCCCAAGGGAGCTGCCGACTTCAACGCTCAG
		</sequence>
		<sequence>
			<taxon idref="3a.N.tib"/>
			CCCCGATTAAATAATATAAGATTCTGATTCTTACCACCTTCATTAATTTTATTATTATCAAGAAGAATAGTAAACTCAGGTTCAGGGACAGGATGAACTGTATATCCACCTCTATCAAGAAGAATTTCACATTCAGGAGCATCAGTTGATTTAACTATTTTTTCTCTACATTTAGCAGGAATCTCATCAATTTTAGGAGCCATCAATTTTATTTCAACTATAATTAATATAAAACTAAAAGGAATAAGATTTGAACAAATACCTTTATTTGTTTGAGCTGTATCACTAACTGCATTATTATTACTCTTATCATTACCTGTACTAGCAGGGGCTATTACTATACTTCTTACAGATCGTAATTTAAATACATCATTTTTTGACCCTTCCGGAGGAGGAGATCCAATTTTATACCAACACTTATTTTGATTTTTTGGACACCCAGAAGTTTATATTTTAATTATTCCAGCATTTGGAATAATTTCTCATATTATTTCACAAGATTCAGGAAAAAAAGAAACTTTTGGTACTTTAGGAATAATTTATGCCATAATAACAATTGGATTATTAGGATTTGTAGTATGAGCTCATCATATATTCACAGTAGGAATAGATGTTGATACACGGGCTTATTTTACAGCAGCTACAATAATTATTGCAATTCCAACTGGAATTAAAATTTTTAGATGACTAGCAACATTATATGGATCACAAATTATCTTTTATCCATCAATAATATGAACTATAGGATTTGTATTTTTATTTACATCAGGAGGATTAACAGGAATTATTTTATCAAATTCATCAATTGATATTTTGAGGAGCAACTGTAATTACTAGATTATTATCTGCAATTCCTTACCTTGGAACATCATTAGTATATTGATTATGAGGAGGATTTTCAGTTGATAATGCTACATTAACACGTTTTTTTACTTTTCATTTTATTATTCCTTTTATTATTGTTGCTTTAACAATAATTCATTTAATATTTTTACATGAAACAGGATCAAGAAATCCATTAGGATTAAACAGAAACCTAGATAAAATTCCATTTCATCCATACTTTTCATTTAAAGATATTCTAGGATTTATTATTATAATTACATTTTTAATTATAGTAGTTCTTATATCACCCAATATATTTGGAGATCCTGATAATTTTATTCCTGCAAATCCTATAATTACCCCCCTTCATATTAAACCAGAATGATACTTTCTATTTGCCTATGCAATTTTACGATCAATCCCCAATAAACTAGGAGGAGTAATTGCATTAGTTGTATCAATCTTAATCTTAATAATTTTACCATTTTATTACAATAAAAATTTTAAAAGATTATTATTTTATCCAATAAATCAAACTTTATTCTGAATAATAATTTGTAATATCATTTTATTAACTTGAATTGGATATAGACCTGTTGAATCTCCTTATGATAATATAGGTCAATTATTTACATTAATTTATTTTTTATATTTTATTTTAAATCCTATAATTACTAAAATATGAGATAATATTATTAATTAATACTACGTGACGATCATCGACGCCCCGGGACACAGAGATTTCATCAAGAACATGATCACTGGTACGTCGCAGGCCGATTGTGCGGTGTTGATCGTAGCCGCCGGTACCGGAGAATTCGAAGCTGGTATCTCCAAGAACGGACAGACCCGCGAGCACGCGCTTCTTGCCTTCACTCTTGGAGTCAAGCAGCTCATCGTAGGAGTCAACAAAATGGACTCCACCGAGCCACCCTACTCAGAGGCCCGTTTCGAGGAAATCAAGAAGGAAGTGTCCTCCTACATCAAGAAGATCGGTTACAACCCAGCCGCCGTTGCCTTCGTTCCCATCTCAGGATGGCACGGAGACAACATGCTCGAGCCATCCACCAAAATGACATGGTTCAAGGGATGGGCTGTTGAGCGCAAGGAAGGAAAGGCCGACGGCAAGTGCCTCATCGAAGCTCTTGACGCTATCCTACAACCCAGCAGACCCACCGACAAGGCTCTCCGTCTTCCCCTTCAGGACGTCTACAAGATTGGTGGTATCGGAACGGTACCAGTTGGTCGTGTAGAAACTGGAGTCCTGAAGCCAGGTACTGTTGTTACGTTCGCTCCTGCTGGACTCACCACCGAAGTCAAGTCTGTTGAGATGCACCACGAAGCTCTCGTCGAAGCTGTTCCCGGTGACAACGTTGGTTTCAACGTAAAGAACGTATCCGTCAAGGAACTCCGTCGTGGATACGTCGCTGGTGACTCAAAGAACAACCCACCCAAGGGTGCCGCCGACTTCAACGCTCAG
		</sequence>
		<sequence>
			<taxon idref="2p.N.ery"/>
			CCTCGATTAAATAATATAAGATTTTGATTTTTACCCCCATCATTAATCCTTTTACTATCAAGAAGAATAGTTAATTCAGGATCAGGAACTGGGTGAACTGTATATCCTCCTCTATCAAGAAGAATTTCACATTCAGGAGCATCAGTAGACTTAACTATTTTCTCCCTTCATTTAGCAGGTATTTCATCCATCTTAGGAGCAATCAATTTTATTTCAACCATAATTAATATAAAACTAAAAAGAATAAATTTTGAACAATTACCTCTATTTGTTTGAGCTGTTACTCTAACTGCTTTACTTCTTTTATTATCATTACCAGTACTAGCAGGAGCTATTACTATACTTCTTACAGATCGTAATTTAAATACATCATTTTTTGATCCTTCAGGAGGAGGGGATCCTATTTTATATCAACATTTATTCTGATTTTTTGGACACCCAGAAGTATATATTTTAATTATCCCAGCTTTTGGAATAATTTCTCATATTATTTCACAAGATTCAGGTAAAAAGGAAACTTTTGGGACATTAGGAATAATTTATGCTATAATAACAATTGGACTATTAGGTTTTGTTGTTTGAGCTCATCATATATTTACAGTAGGAATAGATGTTGATACTCGAGCCTATTTCACAGCAGCAACTATAATTATTGCAATCCCAACAGGAATTAAAATTTTTAGATGATTAGCAACTCTTTATGGATCTCAAATTATTTTTAACCCATCAATAATATGAGCGTTAGGTTTTGTATTTTTATTCACATCAGGGGGGTTAACAGGAATTATTTTATCTAATTCATCAATTGATATTCTGAGGGGCAACTGTAATTACTAGATTATTATCCGCCATCCCTTATTTAGGAACATCAATAGTTCATTGATTATGAGGTGGATTTTCCGTTGACAATGCAACTTTAACTCGATTCTTTACTTTTCATTTCCTTATTCCATTTATTATTTTAGCTTTAACACTAATTCATTTAATATTCCTCCATAAAACAGGTTCAAGAAACCCATTAGGAGTAAACAGAAATTTAGATAAAATTCCATTTCATCCTTATTTCTCATTTAAGGATATTTTAGGTTTTATAATCATAATTTCATTTCTAATTATAGTAGTACTTATTTCACCTAATATATTTGGAGATCCAGATAATTTTATACCAGCAAATCCAATAATTACCCCTCTTCATATTAAACCTGAATGATATTTTTTATTTGCTTACGCTATTTTACGATCAATTCCAAATAAATTAGGAGGAGTAATTGCTTTAATTATATCTATTTTAATTTTAATAATTTTACCATTTTATCATCATAAAAACTTTAAAAGATTAATATTTTACCCATTAAATCAAATTATATTTTGATTTATAATCGGCAATATTATTTTATTAACATGAATTGGATACAGCCCTGTTGAATATCCTTATGATTTAATAGGACAAATTTTTACATTTATATATTTTTTATTTTTTATTTCAACACCTTTTATTACAAAATTATGAGATAATTTAATTAACTAA?????????????????????????????????????????????????????????????????????????????????????????????????????????????????????????????????????????????????????????????????????????????????????????????????????????????????????????????????????????????????????????????????????????????????????????????????????????????????????????????????????????????????????????????????????????????????????????????????????????????????????????????????????????????????????????????????????????????????????????????????????????????????????????????????????????????????????????????????????????????????????????????????????????????????????????????????????????????????????????????????????????????????????????????????????????????????????????????????????????????????????????????????????????????????????????????????????????
		</sequence>
		<sequence>
			<taxon idref="2n.P.car"/>
			CCACGACTAAATAATATAAGATTTTGATTTTTACCCCCGTCCTTAATCCTTTTACTATCAAGAAGAATAGTAAATTCTGGATCAGGAACAGGATGAACAGTTTATCCTCCTTTATCAAGAAGAATTTCACACGCAGGAGCATCAGTTGACTTAACTATTTTTTCTCTCCATTTAGCTGGAATCTCATCAATTTTAGGGGCAATTAATTTTATTTCAACAATAATTAATATAAAATTAAAAGGAATAAGATTTGAACAAATACCATTATTTATTTGAGCAGTATCATTAACAGCATTATTATTACTTTTATCATTACCTGTATTAGCTGGAGCTATTACAATACTATTAACAGACCGTAATTTAAATACATCATTTTTTGATCCATCAGGAGGAGGAGATCCTATTTTATACCAACATTTATTTTGATTCTTTGGACATCCTGAAGTTTATATTTTAATTATTCCAGCTTTCGGAATAATCTCACATATTATTTCACAAGAATCAGGAAAGAAAGAAACTTTCGGAACACTAGGAATAATTTATGCTATAATAACTATTGGATTATTAGGATTCGTTGTATGAGCTCACCATATATTTACAGTAGGAATAGATGTAGATACACGAGCTTATTTTACAGCAGCAACAATAATTATTGCCATTCCTACAGGAATTAAAATTTTTAGATGATTAGCAACATTATACGGATCACAAATTATTTTTAATCCATCAACTATATGAACACTAGGATTTGTTTTTTTATTTACATCAGGGGGCTTAACAGGAATTATTTTATCCAATTCATCTATTGATATTTTGAGGAGCAACAGTTATTACTAGACTACTTTCAGCCATTCCATACTTAGGAACATCTTTAGTATATTGATTATGGGGGGGATTTTCTGTTGATAATGCTACTTTAACACGATTCTTTACTTTTCACTTTATTATTCCATTTATTATTGTTGCTTTAACTATTATCCACCTAATATTTCTTCATGAAACAGGGTCAAGAAATCCTATAGGAATAAATAGAAATTTAGATAAAATCCCATTTCATCCTTATTTTTCTTTTAAAGACATTTTAGGATTTATTATTATAATTACAGTATTAATTATAGTAATTTTAATTTCCCCAAATATATTTGGAGATCCTGATAATTTTATACCAGCAAATCCCATAATCACACCCCTACATATTAAACCAGAATGATATTTCTTATTTGCTTACGCAATTTTACGTTCAATTCCTAATAAATTAGGAGGAGTAATTGCTTTAATCATATCAATTTTAATTTTAATAATTTTACCATTTTATCATCTTAAAAACTTTAAAAGCCTTATTTTCTACCCAATTAATCAATTTTTATTCTGATTTATAATCTCTAATATTATTTTATTAACTTGAATTGGATTTAGCCCTGTAGAATCCCCTTATGATACAATAGGACAAGTATTTACAATAATTTATTTTATATACTTTATTATTAATCCATTAATTACAAAAATATGAGATAATTTATTAAATTAATACTACGTAACGATCATCGACGCCCCGGGACACAGAGATTTCATCAAGAACATGATCACCGGAACGTCGCAGGCCGATTGTGCGGTGTTGATCGTAGCCGCCGGTACCGGAGAGTTCGAGGCTGGTATTTCCAAGAACGGACAGACCCGCGAGCACGCSCTCCTCGCCTTCACTCTTGGAGTCAAGCAGCTCATCGTCGGAGTAAACAAAATGGACTCGACCGAGCCGCCGTACTCCGAATCTCGTTTCGAGGAAATCAAGAAGGAAGTATCCTCCTACATCAAGAAGATCGGTTACAACCCGGCCGCCGTTGCTTTCGTTCCCATCTCAGGATGGCACGGAGACAACATGCTTGAGCCCTCCAGCAAAATGGGATGGTTCAAGGGATGGGCTGTCGAACGCAAGGAAGGAAAGGCCGACGGCAAGTGCCTCATCGAAGCTCTTGACGCTATCCTGCCGCCCAGCAGACCCACCGACAAGGCTCTCCGTCTTCCCCTTCAGGACGTCTACAAGATTGGTGGTATCGGAACGGTACCAGTTGGTCGTGTAGAAACCGGAGTCCTGAAGCCAGGTACCGTTGTAACATTCGCTCCTGCTGGACTCACAACTGAAGTCAAGTCCGTCGAGATGCATCACGAAGCTCTCGTCGAAGCCGTTCCCGGCGACAACGTTGGTTTCAACGTAAAGAACGTCTCCGTCAAGGAACTCCGTCGTGGATACGTAGCTGGTGACTCAAAGAACAACCCACCCAAGGGAGCCGCCGACTTCAACGCTCAG
		</sequence>
		<sequence>
			<taxon idref="2m.C.lat"/>
			????????????????????????????????????????????????????????????????????????????????????????????????????????????????????????????????????????????????????????????????????????????????????????????????????????????????????????????????????????????????????????????????????????????????????????????????????????????????????????????????????????????????????????????????????????????????????????????????????????????????????????????????????????????????????????????????????????????????????????????????????????????????????????????????????????????????????????????????????????????????????????????????????????????????????????????????????????????????????????????????????????????????????????????????????????????????????????????????????????????????????????????????????????????????????????????????????????????????????????????????????????????????????????????????????????????????????????????????????????????????????????????????????????????????????????????????????????????????????????????????????????????????????????????????????????????????????????????????????????????????????????????????????????????????????????????????????????????????????????????????????????????????????????????????????????????????????????????????????????????????????????????????????????????????????????????????????????????????????????????????????????????????????????????????????????????????????????????????????????????????????????????????????????????????????????????????????????????????????????????????????????????????????????????????????????????????????????????????????????????????????????TACTACGTCACGATCATCGACGCCCCGGGACACAGAGATTTCATCAAGAACATGATCACCGGTACGTCGCAGGCCGATTGTGCGGTGTTGATCGTAGCTGCCGGTACCGGAGAGTTCGAGGCTGGTATTTCCAAGAACGGACAGACCCGCGAGCACGCGCTCCTCGCCTTCACTCTTGGAGTCAAGCAGCTCATCGTCGGAGTCAACAAAATGGACTCCACCGAGCCACCCTACTCAGAGGCTCGTTTCGAGGAAATCAAGAAGGAAGTATCCTCGTACATCAAGAAGATCGGTTACAACCCAGCCGCCGTTGCCTTCGTTCCCATCTCCGGATGGCACGGAGACAACATGCTCGAGCCCTCCACCAAGATGGGATGGTTCAAGGGATGGTCTGTCGAGCGCAAGGAAGGAAAGGCCGACGGCAAGTGCCTCATCGAAGCTCTTGACGCTATCCTGCAACCCAGCAGACCCACCGACAAGGCTCTCCGTCTTCCCCTTCAGGATGTCTACAAGATTGGTGGTATCGGAACGGTACCAGTTGGTCGTGTCGAAACTGGAGTCCTGAAGCCAGGTACCGTCGTTACTTTCGCTCCTGCTGGACTCACCACTGAAGTCAAGTCCGTTGAGATGCACCACGAAGCTCTCGTCGAAGCTGTTCCCGGTGACAACGTTGGTTTCAACGTGAAGAACGTCTCCGTCAAGGAACTCCGTCGTGGATACGTCGCCGGTGACTCAAAGAACAACCCCCCCAAGGGAGCTGCCGACTTCAACGCTCAG
		</sequence>
		<sequence>
			<taxon idref="2f.N.ret"/>
			CCTCGTTTAAATAATATAAGATTTTGATTTCTACCACCCTCATTAATTTTATTATTATCTAGAAGAATAGTAAATTCAGGATCAGGAACTGGATGAACTGTATATCCACCTTTATCGAGAAGAATTTCTCATTCAGGAGCATCAGTCGATTTAACAATTTTCTCCCTTCACTTAGCAGGAATTTCATCAATTTTAGGGGCAATTAATTTTATTTCAACAATAATTAACATAAAATTAAAGGGCATAAGATTTGAACAAATACCTTTATTTGTATGAGCTGTATCATTAACTGCATTATTATTGTTATTATCTTTACCTGTATTAGCAGGAGCTATTACAATACTACTTACAGACCGTAATTTAAACACATCATTTTTTGATCCATCAGGAGGAGGAGATCCTATTTTATATCAACACTTATTTTGATTTTTTGGACACCCAGAAGTTTATATTTTAATTATCCCAGCATTTGGAATAATTTCACATATCATTTCACAGGATTCAGGTAAAAAAGAAACTTTTGGAACTCTTGGGATAATTTATGCTATAATAACAATTGGATTACTAGGTTTTGTAGTATGAGCCCACCACATATTTACAGTAGGAATAGATGTAGATACACGAGCCTATTTCACAGCAGCAACAATAATTATTGCAATTCCAACAGGAATTAAAATTTTTAGATGATTAGCAACACTATATGGATCACAAATTGTCTTCAATCCTTCAATAATATGAACACTAGGATTTGTATTTTTATTTACATCAGGAGGATTAACGGGAATTATTCTATCAAATTCATCAATTGATATTTTGAGGGGCAACTGTAATTACTAGATTATTGTCTGCAGTCCCATATCTAGGTACATCATTAGTATATTGATTATGAGGGGGTTTCTCAGTAGATAACGCCACATTAACACGATTTTTTACTTTCCATTTTATTATTCCTTTTATTATTCTTGCATTAACAATAATTCACTTGATATTCTTACACGAAACAGGATCAAGAAACCCATTAGGATTAAATAGAAACTTAGATAAAATTCCATTTCACCCTTATTTCTCTTTTAAGGATATTTTAGGATTCATTATCATAATTACATTTTTAATTATAGTAATTTTAATTTCACCAAACATATTTGGAGATCCAGATAATTTTATACCTGCAAACCCTATAATTACACCCTTACATATTAAACCTGAATGATATTTCTTATTTGCTTATGCTATTTTACGATCAATCCCTAATAAGTTAGGGGGCGTAATTGCTTTAATTATATCAATTTTAATTCTAATAATTTTACCATTTTATCATTATAAAAACTTTAAAAGATTATTATTTTATCCATTAAATCAAATTTTATTCTGATTAATAATCTGTAACATTATTTTATTAACATGAATCGGGTATAGGCCAGTAGAATTACCATATGATATTATAGGTCAAGTATTTACATTAATTTATTTTTTATATTTTATTATAAATCCATTAATTACTAAATTATGAGATAATATTCTTAATTAATACTACGTGACGATCATCGACGCCCCGGGACACAGAGATTTCATCAAGAACATGATCACCGGTACGTCGCAGGCCGATTGTGCGGTGCTGATCGTAGCCGCCGGTACGGGAGAATTCGAGGCTGGTATCTCCAAGAACGGACAGACCCGCGAGCACGCGCTCCTCGCCTTCACTCTTGGAGTCAAGCAGCTCATCGTAGGAGTCAACAAAATGGACTCCACCGAGCCGCCCTACTCCGAGGCCCGTTTCGAGGAAATCAAGAAGGAAGTGTCCTCTTACATCAAGAAGATCGGTTACAACCCAGCCGCCGTAGCCTTCGTTCCCATCTCGGGATGGCACGGAGACAACATGCTCGAGCCGTCCACCAAGATGGGATGGTTCAAGGGATGGGCCGTCGAGCGCAAGGAAGGAAAGGCTGACGGCAAGTGCCTCATCGAAGCTCTCGACGCYATCCTGCAGCCAAGCAGACCCACCGACAAGGCTCTCCGTCTTCCCCTTCAGGATGTCTACAAGATTGGTGGTATCGGAACGGTACCAGTTGGTCGTGTAGAGACCGGAGTCATCAAGCCAGGTACCGTTGTAACATTCGCTCCTGCTGGACTCACCACTGAAGTCAAGTCCGTTGAGATGCACCACGAAGCTCTCCTCGAAGCTGTTCCCGGTGACAACGTTGGTTTCAACGTCAAGAACGTATCCGTTAAGGAACTCCGTCGTGGATACGTCGCCGGTGACTCRAAGAACAACCCACCCAAGGGAGCCGCCGACTTCAACGCTCAG
		</sequence>
		<sequence>
			<taxon idref="2e.P.cin"/>
			CCACGATTAAATAATATAAGATTCTGATTTTTACCTCCGTCATTAATTTTATTATTATCTAGAAGAATAGTAAATTCTGGATCTGGAACAGGATGAACAGTTTATCCTCCTTTATCAAGAAGAATTTCCCATGCAGGAGCATCAGTAGATTTAACTATTTTTTCACTTCATTTAGCTGGAATCTCATCAATTTTAGGAGCAATTAACTTTATTTCAACAATAATTAATATAAAATTAAAAGGAATAAGATTTGAACAAATACCTTTATTTATTTGAGCTGTTTCATTAACAGCTTTATTATTACTTTTATCCCTACCTGTTTTAGCAGGAGCAATTACAATACTTTTAACAGATCGTAATTTAAACACATCATTTTTTGATCCTTCAGGAGGAGGTGATCCAATTCTATACCAACATTTATTTTGATTTTTTGGACATCCTGAAGTATATATTTTAATTATTCCAGCATTTGGAATAATCTCACATATTATTTCACAGGATTCAGGAAAAAAAGAAACTTTTGGAACTCTAGGAATAATTTATGCTATAATAACTATTGGATTATTAGGATTTGTTGTATGAGCTCATCATATATTTACAGTAGGAATAGACGTAGATACACGAGCTTATTTTACTGCAGCTACAATAATTATTGCTATTCCAACTGGAATTAAAATTTTCAGATGATTAGCAACATTATACGGATCACAAATTATTTTTAATCCTTCAACTCTATGAACGCTCGGATTTGTATTTTTATTTACATCAGGAGGATTAACTGGAATTATTTTATCCAATTCATCAATTGATATTTTGAGGTGCAACAGTTATTACTAGATTATTATCAGCAATCCCATATCTTGGAACATCTCTTGTTTATTGATTATGAGGGGGATTTTCTGTAGATAACGCAACTTTAACACGATTTTTTACTTTTCACTTTATTATTCCATTTATTATTGTTGCTTTAACAATTATTCATCTTATATTCCTACATGAAACAGGATCAAGAAACCCAATAGGAATAAATAGAAATTTAGATAAAATTCCATTTCATCCTTATTTCTCTTTTAAAGATATTTTAGGATTTATTATTATAATTACCTTATTAATTATAGTAATTTTAATTTCTCCAAATTTATTTGGAGATCCTGATAACTTCATACCAGCAAATCCTATAATTACCCCCCTACATATTAAACCTGAATGATACTTCTTATTTGCTTATGCAATTTTACGTTCAATTCCTAATAAACTAGGAGGTGTGATTGCATTAGTAATATCAATTTTAATTTTAATAATTTTACCATTTTACCATTTTAAAAATTTTAAAAGGTTTAATTTTTATCCTATAAATCAATTCTTATTTTGATTAATAATTTCTAATATTATTTTATTAACCTGAATTGGATTCAGACCTGTAGAATACCCTTATGATATATTAGGCCAAATATTCACATTAATTTACTTTTTATATTTCATTATCAACCCTTTATTTACAAAAATATGAGATAATTTATTAAATTAATACTACGTAACGATCATCGACGCCCCGGGACACAGAGATTTCATCAAGAACATGATCACCGGAACGTCGCAGGCCGATTGTGCGGTGTTGATCGTAGCTGCCGGTACCGGAGAGTTCGAGGCTGGTATTTCCAAGAACGGACAGACCCGCGAGCACGCGCTCCTCGCCTTCACTCTTGGAGTCAAGCAGCTCATCGTCGGAGTCAACAAAATGGACTCCACCGAGCCACCGTACTCCGAATCTCGTTTCGAGGAAATCAAGAAGGAAGTTTCCTCCTACATCAAGAAGATCGGTTACAACCCAGCCGCCGTCGCTTTCGTTCCCATCTCCGGATGGCACGGAGACAACATGCTCGAGCCGTCCACCAAAATGGGATGGTTCAAGGGATGGGCTGTCGAACGCAAGGAAGGAAAGGCTGACGGCAAGTGCCTCATCGAAGCTCTTGACGCTATCCTGCCACCCAGCAGACCCACCGACAAGGCTCTCCGTCTTCCCCTTCAGGACGTCTACAAGATTGGTGGTATCGGAACGGTACCAGTTGGTCGTGTAGAAACCGGAGTCCTGAAGCCAGGTACCGTTGTAACATTCGCTCCTGCTGGACTCACAACTGAAGTAAAGTCAGTCGAGATGCATCACGAAGCTCTCGTCGAAGCCGTTCCCGGCGACAACGTTGGTTTCAACGTAAAGAACGTATCCGTCAAGGAACTTCGTCGTGGATACGTAGCTGGTGACTCAAAGAACAACCCACCCAAGGGAGCCGCCGACTTCAACGCTCAG
		</sequence>
		<sequence>
			<taxon idref="2d.A.his"/>
			CCACGTTTAAATAATATAAGATTTTGATTCTTACCCCCTTCATTAGTATTATTATTATCTAGAAGAATAGTAAATTCGGGGTCAGGAACTGGATGAACCGTTTATCCACCATTATCAAGAAGAATTTCACATTCAGGAGCATCAGTAGATTTAACTATTTTTTCTCTTCATTTAGCAGGTATTTCATCAATTTTAGGTGCAATTAATTTTATTTCAACAATAATCAACATAAAATTAAAGGGAATAAGATTTGAACAAATACCTTTATTTGTATGAGCAGTATCATTAACTGCATTATTACTACTATTATCTTTACCAGTACTAGCTGGTGCTATTACTATACTTCTTACAGACCGAAATTTAAATACATCATTCTTTGATCCATCAGGAGGAGGAGATCCAATTCTATACCAACACTTATTTTGATTTTTTGGACACCCAGAAGTTTATATTTTAATTATTCCAGCATTTGGAATAATTTCACATATTATTTCACAAGATTCAGGAAAAAAAGAAACTTTTGGGACTCTTGGAATAATTTATGCTATAATAACAATTGGATTATTAGGTTTTGTAGTATGAGCTCATCATATATTCACAGTAGGAATAGATGTTGATACACGAGCTTATTTTACAGCAGCTACAATAATTATTGCAATTCCTACAGGAATTAAAATTTTTAGATGATTAGCTACATTATATGGATCACAAATTATTTTCAACCCATCAATAATATGAGCTCTAGGATTTGTATTTTTATTTACATCAGGAGGATTAACAGGAATTATTTTATCAAATTCATCAATTGATATTTTGAGGAGCAACAGTAATTACTAGATTATTGTCAGCAATTCCATATTTAGGAACATCATTAGTATACTGATTATGAGGGGGATTTTCCGTAGACAATGCTACACTAACACGATTTTTTACTTTTCATTTTATTATTCCTTTTATTATTCTTGCCTTAACAATAATTCATTTAATATTTTTACATGAAACCGGATCAAGAAATCCATTAGGATTAAATAGAAATTTAGATAAGATTCCATTTCACCCTTACTTCTCATTCAAGGATATTTTAGGATTTATTATTATAATTACATTTTTAGTAATAGTAGTTTTAATATCACCTAACATATTTGGAGATCCAGATAATTTTATACCTGCAAATCCTATAATTACACCTCTCCATATTAAGCCTGAGTGATATTTTTTATTTGCTTATGCAATTTTACGATCAATCCCTAATAAATTAGGGGGTGTAATTGCCTTAGTTATATCAATTTTAATTTTAATAATTTTACCATTTTATCATCTTAAAAATTTTAAAAGATTATTATTTTACCCATTAAATCAAATTATATTTTGATTTATAATTTGTAATATTATTTTATTAACATGAATTGGATATAGACCTGTTGAATTACCATATGACATTATAGGACAAGTATTTACATTAATTTATTTTTTATATTTTATTTTAAATCCATTAATAACTAAGCTATGAGATAATATCCTTAATTAATACTACGTTACCATCATCGACGCGCCCGGACACAGAGATTTCATCAAGAACATGATCACCGGAACGTCGCAGGCCGATTGCGCGGTGTTGATCGTAGCCGCAGGTACCGGAGAATTCGAGGCTGGTATCTCAAAGAACGGACAGACCCGAGAGCACGCGCTTCTCGCCTTCACTCTTGGAGTCAAGCAGCTCATCGTCGGAGTTAACAAAATGGACTCGACCGAGCCGCCCTACTCCGAGGCACGTTTTGAGGAAATCAAGAAGGAAGTATCCTCGTACATCAAGAAGATCGGTTACAACCCAGCCGCCGTAGCCTTCGTTCCCATCTCAGGATGGCACGGAGACAACATGCTCGAGCCATCTACCAAGATGGGATGGTTCAAGGGATGGGCCGTAGAACGCAAGGAAGGAAAGGCTGACGGCAAGTGCCTCATCGAAGCTCTTGACGCTATCCTCCAACCCAGCAGACCCACCGACAAGGCTCTCCGTCTTCCCCTTCAGGATGTCTACAAGATTGGTGGTATCGGAACGGTACCCGTTGGTCGTGTAGAAACTGGAGTCCTGAAGCCAGGTACTGTTGTAACATTCGCTCCTGCTGGACTCACAACTGAAGTTAAGTCCGTTGAGATGCACCACGAAGCTCTCACCGAAGCTGTTCCCGGTGACAACGTTGGTTTCAACGTAAAGAACGTCTCAGTCAAGGAACTCCGTCGTGGATACGTCGCTGGTGACTCAAAGAACAACCCACCCAAGGGAGCCGCCGACTTCAATGCTCAG
		</sequence>
		<sequence>
			<taxon idref="2c.P.sax"/>
			CCACGATTAAATAACATAAGATTCTGATTTTTACCCCCTTCATTAATTTTATTACTATCAAGAAGAATAGTAAATTCTGGATCAGGAACAGGTTGAACAGTTTACCCACCATTATCAAGAAGAATTTCACATGCTGGAGCATCAGTTGATTTAACTATTTTTTCTCTTCATTTAGCTGGAATCTCTTCAATTCTAGGAGCAATTAATTTTATTTCAACAATAATTAATATAAAATTAAAAGGAATAAGATTTGAACAAATACCATTATTTATTTGAGCAGTATCATTAACTGCCTTATTATTACTATTATCATTACCTGTTCTAGCTGGAGCTATTACTATACTTCTAACAGATCGTAATTTAAATACATCATTCTTCGACCCATCAGGAGGAGGGGACCCAATTTTATACCAACATTTATTTTGATTTTTTGGGCACCCTGAAGTATATATTTTAATTATTCCAGCATTTGGAATAATCTCTCATATTATTTCACAAGATTCAGGAAAAAAAGAAACCTTTGGAACATTAGGTATAATTTATGCTATAATAACTATTGGATTATTAGGTTTCGTTGTATGAGCTCACCATATATTTACAGTAGGTATAGATGTAGATACCCGAGCTTATTTTACTGCAGCTACAATAATTATTGCTATCCCTACAGGAATTAAAATTTTTAGATGATTAGCAACTTTATACGGATCACAAATTATTTTTAATCCATCAATTATATGAACATTAGGATTTGTATTCTTATTCACATCAGGAGGTTTAACAGGTATTATTCTATCTAACTCTTCAATTGATATTTTGAGGGGCAACAGTAATTACTAGATTATTATCAGCTATCCCATATTTAGGAACATCCTTAGTATATTGATTATGAGGGGGATTTTCTGTTGATAATGCTACATTAACACGATTTTTTACTTTTCACTTTATTATTCCATTCATTATTGTTGCTTTAACTATTATTCACCTAATATTTTTACATGAAACAGGATCAAGAAATCCTATAGGAACAAATAGAAATTTAGATAAAATTCCATTTCATCCTTATTTTTCTTTTAAAGATATTTTAGGATTTATTATCATAATTACTATATTAATTATAGTAATTTTAATTTCACCTAATTTATTTGGAGATCCTGATAATTTTATACCAGCAAATCCAATAATTACCCCCTTACATATTAAACCAGAATGATACTTCTTATTCGCTTATGCAATTTTACGTTCAATTCCTAATAAATTAGGAGGAGTAATAGCTTTAATTATATCAATTTTAATTTTAATAATTTTACCATTTTACCATATTAAAAATTTTAAAAGATTAAATTTTTATCCAGTTAATCAATTCTTATTTTGATTAATAATTTCTAATATTATTTTATTAACTTGAATTGGATTTAGACCAGTAGAATCCCCTTATGATGTAATAGGACAAGTATTTACAATAATTTACTTTACATATTTCATTATTAATCCCTTTATTACAAAAATATGAGATAATTTATTAAATTAATACTACGTTACGATCATCGACGCCCCGGGACACAGAGATTTCATCAAGAACATGATCACCGGAACGTCGCAGGCCGATTGTGCTGTGTTGATCGTAGCCGCCGGTACCGGAGAATTCGAGGCTGGTATTTCCAAGAACGGACAGACCCGAGAGCACGCGCTACTCGCCTTCACTCTTGGAGTAAAGCAGCTCATCGTCGGAGTGAACAAAATGGACTCCACCGAGCCGCCGTACTCCGAAGCTCGTTTCGAGGAAATCAAGAAGGAAGTATCGTCCTACATCAAGAAGATCGGTTACAATCCGGCCGCCGTTGCTTTCGTTCCCATCTCAGGATGGCACGGAGACAACATGCTTGAACCGTCAACCAAAATGGGATGGTTCAAGGGATGGGCTGTCGAACGTAAGGAAGGAAAGGCCGACGGCAAGTGCCTCATCGAAGCTCTTGACGCCATCCTGCCACCCAGCAGACCCACCGACAAGGCTCTCCGTCTTCCCCTTCAGGACGTCTACAAGATTGGTGGTATCGGAACGGTACCAGTTGGTCGTGTAGAAACCGGAGTCCTGAAGCCAGGTACCGTTGTAACGTTCGCTCCCGCCGGACTAACAACTGAAGTAAAGTCAGTCGAGATGCATCACGAAGCTCTCGTCGAAGCCGTTCCCGGCGACAACGTTGGTTTCAACGTAAAGAACGTATCCGTCAAGGAACTCCGTCGTGGATACGTAGCCGGTGACTCGAAGAACAACCCACCCAAGGGAGCTGCCGACTTCAACGCTCAG
		</sequence>
		<sequence>
			<taxon idref="2b.P.nps"/>
			CCACGATTAAACAATATAAGGTTCTGATTTTTACCACCCTCACTAATTATATTAATTTCAAGAAGAATAGTTAATTCAGGGGCAGGAACAGGATGAACAGTTTACCCCCCCCTATCAAGAAGAATTTCTCATTCAGGTGCATCAGTAGATTTAACAATTTTTTCATTACATTTAGCTGGAATTTCTTCTATTCTAGGAGCAATTAATTTTATTTCAACTATATTTAATATAAAACTAAAAGGAATAAAATTTGAACAAATACCTTTATTTATTTGAGCAGTATCACTAACTGCTTTATTATTATTATTATCTTTACCAGTTTTAGCAGGAGCTATTACTATGCTACTTACAGATCGTAATCTAAATACATCTTTTTTTGACCCATCAGGAGGGGGGGACCCAATTTTATACCAACACTTATTTTGATTTTTTGGTCACCCAGAAGTTTATATTTTAATTATTCCAGCCTTCGGAATAATTTCACATATTATTTCTCAAGATTCAGGAAAAAAAGAAACATTTGGAACATTAGGAATAATTTATGCTATAATAACAATTGGATTATTAGGATTTGTTGTATGAGCCCACCATATATTCACAGTAGGAATAGATGTAGATACACGAGCATATTTTACAGCAGCTACAATAATTATTGCAATTCCTACAGGAATTAAAATTTTTAGATGATTAGCAACTCTATATGGATCACAGATTATTTTTAACCCATCAATATTATGAACTCTAGGATTTGTATTTTTATTTACTTCTGGGGGTTTAACAGGAATTATTTTATCAAACTCATCAATTGATTTTTTGAGGAGCTACAGTAATCACAAGATTACTTTCAGCAATTCCTTACTTAGGAACATATTTAGTTTATTGATTATGAGGGGGATTTTCTGTAGATAATGCAACTTTAACACGATTTTTCACATTTCATTTTATTATTCCATTCATTATTGTTGCATTAACATTAATTCATTTAATATTTTTACATAAAACAGGATCAAGAAATCCCCTTGGATTAAATAGAAATATAGATAAAATCCCATTTCACCCATATTTTTCATTTAAAGATATTTTAGGGTTTATAATTTTAATAACTTTATTAATTATATTAATTTTAATTTCCCCTAACCTATTAGGAGACCCAGATAATTTTATACCCGCAAACCCAATAATTACCCCAGCACATATTAAACCTGAATGATATTTTTTATTTGCATACGCAATTTTACGGTCAATCCCTAATAAATTAGGAGGTGTAATTGCACTAATTTTATCTATTTTAATCTTAATAATTTTACCATTTTATTATATTAAAAATTTTAAAAGATTAGTATTTTACCCAATAAATCAATTTATATTTTGATTAATAATTTCTAATATTATATTATTAACATGAATTGGCTATAGACCTGTTGAAAGGCCTTATGATTCTTTAGGACAATTATTTACAATAATTTATTTTTTATATTTTATTATCAATCCATTTATTACAAAATTATGAGATAATTTACTAAATTAATACTACGTAACCATCATCGACGCCCCGGGACACAGAGATTTCATCAAGAACATGATCACCGGTACGTCGCAGGCCGATTGTGCAGTGTTGATCGTAGCCGCCGGTACCGGAGAATTCGAAGCTGGTATTTCCAAGAACGGACAAACCCGTGAGCACGCGCTCCTTGCCTTCACTCTTGGAGTCAAGCAGCTCATCGTCGGAGTCAACAAAATGGACTCCACCGAACCACCCTACTCCGAGGCTCGTTTCGAGGAAATCAAGAAGGAAGTATCCTCATACATCAAGAAGATCGGTTACAACCCAGCAGCTGTTGCCTTCGTTCCAATCTCAGGATGGCACGGAGACAACATGCTTGAGCCATCTACCAAAATGGGATGGTTCAAGGGATGGGCTGTAGAACGCAAGGAAGGAAAGGCTGACGGCAAGTGCCTCATCGAAGCTCTTGACGCTATCCTGCCACCCAGCAGACCCACCGACAAGGCTCTTCGTCTTCCCCTTCAGGACGTCTACAAGATTGGTGGTATCGGAACGGTACCAGTTGGTCGTGTAGAAACTGGTGTCATTAAACCAGGTACTGTTGTAACATTCGCTCCTGCTGGACTAACAACTGAAGTTAAGTCCGTTGAGATGCACCACGAAGCTCTCGTCGAAGCTGTTCCCGGCGACAACGTTGGTTTCAACGTAAAGAACGTCTCCGTCAAGGAACTTCGTCGTGGATACGTAGCTGGTGACTCAAAGAACAACCCACCCAAGGGAGCTGCCGACTTCAACGCTCAG
		</sequence>
		<sequence>
			<taxon idref="2a.P.sp."/>
			CCACGATTAAATAATATAAGATTTTGATTTTTACCCCCTTCATTAATATTATTATTATCTAGAAGAATAGTAAATTCAGGGTCAGGGACTGGGTGAACTGTTTATCCACCCCTATCAAGAAGAATTTCACATTCAGGGGCATCAGTAGATTTAACTATTTTTTCTTTACATTTAGCAGGTATTTCATCAATTTTAGGAGCAATTAATTTTATTTCAACAATAATTAATATAAAATTAAAAGGAATAAGATTTGAACAAATACCTTTATTTGTATGAGCAGTATCATTAACTGCATTATTATTACTCCTATCTTTACCAGTATTAGCTGGTGCTATTACTATATTACTTACAGACCGTAATTTAAATACATCATTTTTTGACCCATCAGGGGGAGGGGATCCAATTTTATACCAACATTTATTTTGATTTTTTGGACACCCAGAAGTTTATATTTTAATTATTCCAGCATTTGGAATAATTTCACATATCATTTCACAAGAAGCAGGAAAAAAAGAAACTTTTGGAACACTTGGAATAATCTATGCTATAATAACAATTGGATTATTAGGGTTTGTAGTTTGAGCGCATCATATATTTACAGTAGGTATGGACGTCGATACACGAGCTTATTTTACAGCAGCTACAATAATTATTGCAATTCCAACCGGTATTAAAATTTTTAGATGATTAGCAACCCTATATGGATCACAAATTATCTTTAATCCATCAATAATATGAACTCTAGGATTTGTATTTTTATTTACATTAGGGGGTTTAACAGGTATTATTTTATCAAACTCATCAATTGATATTTTGAGGGGCAACAGTAATTACTAGATTATTATCTGCAATTCCATATTTAGGAACATCATTAGTATACTGATTATGGGGGGGATTTTCAATTGATAATGCCACATTAACTCGATTTTTTACTTTTCATTTTATTCTACCATTTATTATTCTTGCTATAACAATAATTCATTTAATATTTTTACATGAAACAGGATCAAGAAACCCATTAGGATTAAATAGAAATTTAGATAAAATCCCATTTCACCCTTATTTCTCATTTAAAGATATTTTAGGATTTATTATTATTATTACATTTTTAATAATAGTAATTTTAATATCACCCAACATATTTGGAGATCCAGATAATTTTATACCTGCAAACCCTATAGTTACACCCCTTCATATTAAACCTGAATGATATTTTTTATTCGCCTACGCAATTTTACGATCAATTCCTAATAAATTAGGGGGTGTAATTGCTTTAATTATATCAATTTTAATTTTAATAATTTTACCATTTTATCATCTTAAAAATTTTAAAAGATTATTATTTTACCCATTAAATCAAATTATATTTTGATTTATAATTTGTAATATTATTCTATTAACATGAATTGGACACAGGCCTGTTGAATTACCGTATGATATTATAGGACAAATATTTACATTAATCTATTTTTTATATTTCATTTTAAATCCGTTATTTACTAAATTATGAGACAATCTTCTTAATTAATACTACGTTACCATCATCGACGCCCCGGGACACAGAGATTTCATCAAGAACATGATCACCGGTACGTCGCAGGCCGATTGTGCGGTGTTGATCGTAGCAGCAGGTACCGGAGAATTCGAAGCTGGTATCTCAAAGAACGGACAGACCCGAGAGCACGCGCTTCTCGCCTTCACTCTTGGAGTTAAACAGCTCATCGTCGGAGTTAACAAAATGGACTCCACCGAACCACCCTACTCCGAGGCACGTTTTGAGGAAATCAAGAAGGAAGTATCCTCTTACATCAAGAAAATCGGTTACAACCCAGCAGCCGTAGCATTCGTTCCAATCTCAGGATGGCACGGAGACAACATGCTCGAGCCATCAACCAAGATGGGATGGTTCAAGGGATGGGCCGTTGAGCGCAAGGAAGGAAAGGCTGACGGCAAGTGCCTCATCGAAGCTCTTGACGCTATCCTCCAACCCAGCAGACCCACCGACAAGGCTCTCCGTCTTCCCCTTCAGGACGTCTACAAGATTGGTGGTATCGGAACGGTACCAGTTGGTCGTGTAGAAACTGGAGTCCTGAAACCAGGTACTGTTGTAACATTCGCTCCTGCTGGACTCACAACTGAAGTCAAGTCCGTTGAGATGCATCACGAAGCTCTCGTCGAAGCTGTTCCCGGTGACAACGTTGGTTTCAACGTAAAGAACGTATCAGTCAAGGAACTCCGTCGTGGATACGTCGCTGGTGACTCAAAGAACAACCCACCCAAGGGAGCCGCTGACTTCAATGCTCAG
		</sequence>
		<sequence>
			<taxon idref="1p.N.car"/>
			CCTCGATTAAATAATATAAGATTCTGATTTTTACCCCCATCACTAATTCTATTATTATCAAGAAGATTAGTAAATTCAGGATCAGGTACTGGATGAACTGTTTATCCTCCTCTATCAAGAAGAATTTCACATTCAGGAGCATCCGTAGATTTAACAATTTTCTCATTACACCTAGCTGGTATTTCATCAATCTTAGGAGCAATCAATTTTATTTCAACTATAATTAACATAAAATTAAAAAGAATAAGTTTTGAACAATTACCACTATTTGTATGAGCTGTAACTTTAACTGCATTACTCCTTCTATTATCATTACCAGTTTTAGCAGGAGCTATCACAATACTTCTTACAGATCGTAATTTAAATACATCATTTTTTGATCCATCAGGAGGAGGGGACCCTATTTTATATCAACATTTATTCTGATTTTTTGGACATCCAGAAGTTTATATTTTAATTATCCCAGCTTTTGGAATAATTTCACATATTATTTCACAAGATTCAGGAAAAAAAGAAACTTTCGGAACATTAGGAATAATCTATGCTATAATAACAATTGGATTATTAGGATTTGTTGTATGAGCCCATCATATATTCACAGTAGGCATAGATGTTGATACTCGAGCTTACTTTACAGCAGCCACAATAATTATTGCAATTCCTACAGGAATTAAAATTTTCAGTTGATTAGCAACTTTATACGGATCACAAATTATTTTCAACCCATCAATAATATGAGCACTTGGATTTGTATTTTTATTTACATCTGGAGGATTAACAGGAATTATTTTATCAAACTCATCAATTGATATTTTGAGGAGCAACTGTTATCACTAGATTATTATCCGCAATTCCTTATCTAGGGACATCCATAGTTTACTGATTATGGGGGGGATTTTCTGTTGATAATGCTACTCTAACTCGATTTTTTACTTTTCATTTTATTATCCCTTTTATTATTTTAGCACTTACATTAATCCATTTAATATTCCTTCATGAAACAGGATCAAGAAATCCTTTAGGAGTAAATAGAAATCTTGATAAAATTCCTTTTCATCCTTACTTCTCCTTTAAAGATATTTTAGGATTTATAATCATATTATCTTTACTAATTATAGTAGTACTTATCTCACCTAATATATTAGGAGATCCAGATAATTTTATACCTGCCAATCCAATAATTACTCCACTTCATATTAAACCAGAATGATATTTCTTATTTGCTTATGCTATTCTCCGATCTATTCCAAATAAATTAGGAGGAGTAATTGCTCTAATTATATCAATTTTAATTCTAATAATTTTACCATTTTACCACTTTAAAAACTTTAAAAGAATAATATTTTATCCATTAAACCAAGTAATATTTTGATTCATAATCTGTAATATTATTCTTCTTACATGAATTGGTTATAGACCAGTTGAATATCCTTATGATTTAATAGGACAAATTTTTACATTTATTTATTTTTTATTTTTTATTTTAACACCTTTTATTAATAAATTATGAGATAACTTACTTAATTAATACTACGTCACCATCATCGACGCCCCGGGACACAGAGATTTCATCAAGAACATGATCACCGGTACGTCGCAGGCCGATTGTGCGGTGTTGATCGTAGCCGCCGGTACCGGAGAGTTCGAGGCTGGTATTTCCAAGAACGGACAGACCCGTGAGCACGCGCTCCTCGCCTTCACTCTTGGAGTCAAGCAGCTCATCGTCGGAGTCAACAAAATGGACTCCACCGAGCCACCCTACTCAGAGGCTCGTTTCGAGGAAATCAAGAAAGAAGTCTCGTCGTACATCAAGAAGATCGGTTACAACCCAGCCGCCGTTGCCTTCGTTCCCATCTCCGGATGGCACGGAGACAACATGCTTGAGCCCTCCACCAAGATGGGATGGTTCAAGGGATGGGCTGTCGAACGCAAGGAAGGAAAGGCTGACGGCAAGTGCCTCATCGAAGCTCTTGACGCTATTCTGCAACCCAGCAGACCCACCGACAAGGCTCTCCGTCTTCCCCTTCAGGATGTCTACAAGATTGGTGGTATCGGAACGGTACCAGTTGGTCGTGTTGAAACTGGAGTCCTGAAGCCAGGTACCGTTGTTACTTTCGCTCCTGCTGGACTCACCACTGAAGTCAAATCCGTTGAGATGCACCACGAAGCTCTCGTCGAAGCTGTTCCCGGTGACAACGTTGGTTTCAACGTAAAGAACGTCTCCGTCAAGGAACTCCGTCGTGGATACGTCGCTGGTGACTCAAAGAACAACCCACCCAAGGGAGCCGCCGACTTCAACGCTCAG
		</sequence>
		<sequence>
			<taxon idref="1n.A.nuo"/>
			CCACGTTTAAATAATATAAGATTTTGATTTTTACCACCTTCATTAATCTTATTATTATCTAGAAGAATAGTAAATTCAGGATCAGGAACTGGATGAACCGTTTATCCACCATTATCAAGAAGAATTTCACATTCAGGAGCATCAGTAGATTTAACTATTTTTTCCCTTCATTTAGCAGGTATTTCATCAATTTTAGGAGCAATTAATTTTATTTCAACAATAATCAACATAAAATTAAAAGGAATAAGATTTGAACAAATACCTTTATTTGTATGAGCAGTATCATTAACTGCATTATTATTACTATTATCATTACCAGTACTAGCTGGTGCTATTACTATACTTCTTACAGACCGAAATTTAAATACATCATTCTTTGATCCATCAGGAGGAGGAGACCCAATTCTATATCAACACTTATTTTGATTTTTTGGACACCCAGAAGTTTATATTTTAATTATTCCAGCATTTGGAATAATTTCACATATTATTTCACAAGATTCAGGAAAAAAAGAAACTTTTGGAACTCTTGGAATAATTTATGCTATAATAACAATTGGATTATTAGGTTTTGTAGTATGAGCCCATCATATATTCACAGTAGGTATAGATGTTGATACACGAGCTTATTTTACAGCAGCTACAATAATTATTGCAATCCCCACAGGAATTAAAATTTTTAGATGATTAGCTACATTATATGGATCTCAAATTATTTTTAATCCATCAATAATATGAGCTCTAGGATTTGTATTTTTATTTACATCAGGGGGATTAACAGGAATTATTTTATCAAACTCATCAATTGATATTTTGAGGGGCAACAGTAATTACTAGACTATTGTCAGCAATTCCATATTTAGGAACATCATTAGTATATTGATTATGAGGAGGATTTTCCGTAGACAATGCTACACTAACACGATTTTTTACTTTTCATTTTATTATTCCTTTTATTATTCTTGCCTTAACAATAATTCATTTAATATTTTTACATGAAACCGGATCAAGAAATCCATTAGGATTAAACAGAAATTTAGATAAAATTCCATTTCACCCTTACTTCTCATTCAAAGATATTTTAGGATTTGTTATTATAATTACATTTTTAGTAATAGTAGTTTTAATATCACCTAACATATTTGGAGATCCAGATAATTTTATACCCGCAAACCCTATAATTACACCTCTCCATATTAAGCCTGAATGATATTTTTTATTTGCTTATGCAATTTTACGATCAATCCCTAATAAATTAGGAGGTGTAATTGCCTTAGTCATATCAATTTTAATTTTAATAATTTTACCATTTTATCACCTTAAAAATTTTAAAAGATTATTATTTTACCCATTAAATCAAATTATATTTTGATTTATAATTTGTAATATTATTTTATTAACATGAATTGGATATAGGCCTGTTGAATTACCATATGACATTATAGGACAAGTGTTTACATTTATTTATTTTTTATATTTTATTTTAAATCCATTAATAACTAAGTTATGAGATAATATCCTTAATTAATACTACGTTACCATCATCGACGCGCCCGGACACAGAGATTTCATCAAGAACATGATCACCGGWACGTCGCAGGCCGATTGCGCGGTGTTGATCGTAGCCGCAGGTACCGGAGAATTCGAGGCTGGTATCTCAAAGAACGGACAGACCCGAGAGCACGCGCTTCTCGCCTTCACTCTTGGAGTAAAGCAGCTCATCGTCGGAGTTAACAAAATGGACTCGACCGAGCCGCCCTACTCCGAGGCCCGTTTTGAGGAAATCAAGAAGGAAGTATCCTCGTACATCAAGAAGATCGGTTACAACCCAGCCGCCGTAGCCTTCGTTCCCATCTCAGGATGGCACGGAGACAACATGCTCGAGCCATCTACCAAGATGGGATGGTTCAAGGGATGGGCCGTAGAGCGCAAGGAAGGAAAGGCTGACGGCAAGTGCCTCATCGAAGCTCTTGACGCTATCCTCCAACCCAGCAGACCCACCGACAAGGCTCTCCGTCTTCCCCTTCAGGACGTCTACAAGATTGGTGGTATCGGAACGGTACCCGTTGGTCGTGTAGAAACTGGAGTCCTGAAGCCAGGTACTGTTGTAACATTCGCTCCTGCTGGACTCACAACTGAAGTTAAGTCAGTTGAGATGCACCACGAAGCTCTCACCGAAGCTGTTCCCGGTGACAACGTTGGTTTCAACGTAAAGAACGTCTCAGTCAAGGAACTCCGTCGTGGATACGTCGCTGGTGACTCAAAGAACAACCCACCCAAGGGAGCCGCCGACTTCAATGCTCAG
		</sequence>
		<sequence>
			<taxon idref="1m.P.pun"/>
			CCCCGATTAAATAATATAAGATTTTGATTTTTACCCCCTTCATTAATTTTATTATTATCAAGAAGAATAGTTAACTCAGGATCAGGAACTGGATGAACTGTATATCCTCCTTTATCAAGAAGAATTTCCCATGCAGGAGCATCAGTTGATTTAACTATTTTCTCATTACATTTAGCAGGAATTTCTTCAATTCTAGGAGCAATTAATTTTATTTCAACAATAATTAATATAAAACTAAAAGGAATAAGATTTGAACAGATACCTCTATTTATTTGAGCAGTTTCATTAACTGCATTATTATTACTTCTATCATTACCAGTATTAGCCGGAGCTATTACTATACTACTTACAGATCGAAATTTAAATACATCATTTTTTGATCCATCAGGAGGAGGGGATCCAATTTTATATCAACATTTATTTTGATTTTTTGGACATCCAGAAGTTTATATTTTAATTATCCCAGCATTTGGAATAATTTCTCATATTATTTCACAAGATTCAGGAAAAAAAGAAACCTTTGGAACATTAGGAATAATCTATGCTATAATAACAATTGGATTACTAGGATTCGTAGTATGAGCACATCATATATTTACAGTAGGAATAGATGTAGATACACGAGCTTACTTTACCGCAGCTACAATAATTATTGCAATTCCGACAGGAATTAAAATTTTTAGATGATTAGCAACATTATATGGATCACAAATTAATTTTAATCCATCTATAATATGAGCAATTGGTTTTGTATTCTTATTTACATCAGGAGGATTAACAGGAATTATTTTATCTAATTCCTCAATTGATTTTTTGAGGAGCAACAGTAATTACAAGATTACTATCAGCAATCCCTTATTTAGGAACATCATTAGTATACTGATTATGAGGGGGATTTTCTGTTGATAATGCAACTCTAACACGATTTTTTACATTTCATTTTATTATACCATTTATTATTGTAGCTATAACCTTAATTCACTTAATATTCCTACATGAAACAGGATCAAGAAACCCTCTAGGAGTAAACAGAAATTTAGATAAAATCCCATTTCACCCATATTTTTCATTCAAAGATATTTTAGGATTTATTATTATAATCACATTTTTAATAATAGTAATTTTAATCTCACCTAATATATTTAGAGATCCAGATAATTTTATACCTGCAAATCCAATAATTACACCTCTTCATATTAAACCAGAATGATATTTTTTATTTGCATATGCAATCTTACGTTCAATTCCTAATAAATTAGGAGGGGTAATTGCTTTAGTTATATCAATTCTAATTCTAATAATTTTACCATTTTATCATATTAAAAATTTTAAAAGACTTAATTTCTATCCAATTAATCAATTTATATTTTGAATAATAATTTCAAACATTATTTTACTAACTTGAATTGGGTACAGACCTGTAGAATCCCCATATGATATTATAGGACAATTATTTACAATAATATATTTTTTATACTATATTATAAACCCTTTAATCACAAAATTATGAGATAATTTATTAAATTAATACTACGTAACGATCATCGACGCTCCGGGACACAGAGATTTCATCAAGAACATGATCACCGGTACGTCGCAGGCCGATTGTGCAGTGTTGATCGTAGCTGCCGGTACCGGAGAATTCGAGGCTGGTATTTCCAAGAACGGACAAACCCGCGAGCACGCGCTCCTCGCTTTCACTCTTGGAGTCAAGCAGCTCATTGTCGGAGTCAACAAAATGGACTCCACCGAGCCACCCTACTCCGAGGCTCGTTTCGAGGAAATCAAGAAGGAAGTATCCTCTTACATCAAGAAGATCGGTTACAACCCAGCCGCCGTTGCTTTCGTTCCCATCTCTGGATGGCACGGAGACAACATGCTTGAACCATCTTCCAAAATGGGATGGTTCAAGGGATGGGCTGTCGAACGTAAGGAAGGAAAGGCTGACGGCAAGTGCCTCATCGAAGCTCTTGACGCTATCCTGCAGCCAAGCAGACCCACCGACAAGGCTCTCCGTCTTCCCCTTCAGGACGTCTACAAGATTGGTGGTATCGGAACGGTACCAGTTGGTCGTGTAGAAACTGGAGTCCTGAAGCCAGGTACTGTTGTAACATTCGCTCCTGCCGGACTCACAACTGAAGTAAAGTCCGTTGAGATGCATCACGAAGCTCTCGTCGAAGCTGTTCCCGGTGACAACGTTGGTTTCAACGTAAAGAACGTCTCCGTTAAGGAACTTCGTCGTGGATACGTTGCTGGTGACTCAAAGAACAACCCACCCAAGGGAGCCGCCGACTTCAATGCTCAG
		</sequence>
		<sequence>
			<taxon idref="1f.P.lpd"/>
			CCACGTTTAAATAATATAAGATTTTGATTTTTACCCCCATCATTAATTTTATTACTTTCAAGAAGATTAGTAAATTCAGGTTCAGGTACAGGATGAACAGTTTACCCACCTTTATCAAGAAGAATTTCTCATTCAGGGGCATCAGTTGATTTAACAATTTTTTCATTACATTTAGCAGGTATTTCTTCTATCCTAGGAGCAATTAATTTTATTTCAACAATATTTAATATAAAAATTAAAGGAATAAAATTTGAACAAATACCTTTATTTGTTTGGGCAGTTTCATTAACTGCTCTACTATTATTATTATCTTTACCAGTTTTAGCAGGAGCTATTACTATATTACTTACAGACCGTAATTTAAACACATCTTTTTTTGATCCATCAGGAGGAGGAGATCCAATTTTATACCAACACCTATTTTGATTTTTTGGTCACCCAGAAGTTTATATTCTAATTATTCCAGCATTTGGAATGATTTCACATATTATTTCTCAAGATTCAGGAAAAAAAGAAACATTTGGGACACTAGGAATAATTTATGCTATAATAACAATTGGATTACTAGGATTTGTTGTATGAGCCCATCATATATTCACAGTAGGTATAGATGTAGATACACGAGCATATTTTACAGCAGCTACAATAATTATTGCAATTCCCACAGGAATTAAAATTTTTAGATGATTAGCAACTTTATATGGATCACAAGTTGTCTTCAACCCATCGATACTATGAACCCTAGGATTTGTATTTTTATTTACTTCAGGGGGATTAACAGGAATTATTTTATCAAATTCATCAATTGATTTTTTGAGGGGCAACAGTTATTACAAGGTTACTTTCAGCAATCCCCTATTTAGGAACATATTTAGTATATTGATTATGAGGGGGATTTTCTGTTGATAATGCTACTTTAACACGATTTTTTACATTCCATTTTATTATTCCATTTATTATTGTTGCATTAACACTAATTCATTTAATATTTTTACATAAAACAGGATCAAGAAACCCTCTTGGATTAAATAGAAATATAGATAAAATTCCATTCCACCCATATTTCTCATTTAAAGATATTTTAGGGTTTATAATTTTAATTACTTTATTAATTATACTAATTTTAATTTCACCTAACCTATTAGGAGACCCAGATAATTTTATACCAGCAAATCCAATAATTACCCCAGCACATATTAAACCTGAATGATATTTTTTATTTGCATATGCAATTTTACGATCAATTCCTAATAAATTAGGAGGTGTAATTGCATTAATTATATCTATCTTAATTTTAATAATTCTACCTTTTTATTATATTAAAAATTTTAAAAGATTAGTATTTTACCCATTAAATCAATTTATATTTTGATTAATAATTTCTAATATTATATTATTAACTTGAATTGGTTATAGACCTGTTGAAAGACCATATGATTCTTTAGGACAATTATTTACAATAATTTATTTTTTATACTTTATTATTAATCCATTAATTACAAAACTATGAGATAATTTATTAAATTAATACTACGTAACCATCATCGACGCCCCGGGACACAGAGATTTCATCAAGAACATGATCACCGGTACGTCGCAGGCCGATTGTGCAGTGTTGATCGTAGCTGCCGGTACCGGAGAATTCGAAGCTGGTATTTCCAAGAACGGACAAACCCGTGAGCACGCGCTCCTCGCCTTCACTCTTGGAGTCAAGCAGCTCATCGTTGGAGTCAACAAAATGGATTCCACCGAGCCACCCTACTCAGAGTCTCGTTTCGAGGAAATCAAGAAGGAAGTATCCTCATACATCAAGAAGATCGGTTACAACCCAGCAGCTGTTGCCTTCGTTCCAATCTCAGGATGGCACGGAGACAACATGCTTGAGCCATCTACCAAAATGGGATGGTTCAAGGGATGGGCTGTAGAACGCAAGGAAGGAAAGGCTGACGGCAAGTGCCTCATCGAAGCTCTTGACGCTATCCTGCCACCCAGCAGACCCACCGACAAGGCTCTTCGTCTTCCCCTTCAGGACGTCTACAAGATTGGTGGTATCGGAACGGTACCAGTTGGTCGTGTAGAAACTGGTGTCATTAAGCCAGGTACTGTTGTAACATTCGCTCCTGCTGGACTAACAACTGAAGTTAAGTCCGTTGAGATGCACCACGAAGCTCTCGTCGAAGCTGTTCCCGGTGACAACGTTGGTTTCAACGTAAAGAACGTCTCCGTCAAGGAACTTCGTCGTGGATACGTAGCTGGTGACTCAAAGAACAACCCACCCAAGGGAGCTGCCGACTTCAACGCTCAG
		</sequence>
		<sequence>
			<taxon idref="1e.A.ber"/>
			CCACGATTAAATAATATAAGATTTTGATTTCTACCTCCTTCATTAATCTTATTATTATCTAGAAGAATAGTAAATTCAGGGTCAGGGACTGGATGAACTGTTTATCCACCTTTATCAAGAAGAATTTCACATTCAGGAGCATCAGTAGACCTAACTATTTTTTCTCTACACTTAGCAGGAATTTCATCAATTTTAGGAGCAATTAATTTTATTTCAACAATAATTAATATAAAATTAAAGGGAATAAGATTTGAACAAATACCTTTATTTGTATGAGCTGTATCATTAACTGCATTACTTTTACTTTTATCTTTACCAGTATTAGCAGGAGCTATTACTATACTTCTTACAGATCGTAATTTAAATACATCATTTTTTGACCCATCAGGAGGAGGGGATCCAATTTTATATCAACATTTATTTTGATTTTTTGGACATCCAGAAGTTTACATTTTAATTATTCCAGCATTTGGAATAATTTCACATATTATTTCTCAAGACTCAGGAAAAAAGGAAACTTTTGGAACCCTTGGTATAATTTATGCAATAATAACAATTGGATTATTAGGATTTGTAGTATGAGCCCATCATATATTTACAGTAGGAATAGATGTAGATACACGAGCTTATTTTACAGCTGCTACAATAATTATTGCAATTCCAACAGGAATTAAAATTTTTAGATGATTAGCTACATTATATGGATCACAAATTATATTTAACCCTTCTATAATATGATCTCTTGGATTTGTATTTTTATTTACATCAGGAGGATTAACAGGAATTATTTTATCAAATTCATCAATTGATATTTTGAGGGGCAACTGTTATTACTAGATTATTATCCGCAATTCCTTATATTGGAACATCATTAGTATATTGACTATGGGGAGGATTTTCAGTTGATAATGCTACATTAACACGATTCTTTACTTTCCACTTTATTATTCCTTTTATTATTATTGCATTAACAATTATTCATTTAATATTTTTACACGAAACAGGATCAAGAAACCCATTAGGATTAAATAGAAATATAGATAAAATTCCATTTCATCCTTATTTTTCATTTAAAGATATTTTAGGATTTATAATCATAATTACATTTTTAATTATGGTAGTATTAATATCACCAAATATATTTGGAGATCCAGATAATTTCATACCTGCAAATCCTATAATTACACCACTTCATATTAAACCAGAATGATATTTTTTATTTGCCTATGCAATTTTACGATCAATTCCTAATAAATTAGGAGGTGTTATTGCTTTAATTTTATCAATCTTAATTCTTATAATTTTACCATTTTATCACTTTAAAAATTTTAAAAGATTAATATTTTACCCATTAAATCAAATACTATTCTGATTAATAATCTGTAATATTATTTTATTAACATGAATTGGATACAGACCAGTTGAATTACCATATGATTTTATAGGACAATTATTCACATTAATTTATTTTTTATATTTTATTTTAAATCCATTAATTACTAAGTTATGAGATAATATTATTAATTAATACTACGTTACCATCATCGACGCCCCGGGACACAGAGATTTCATCAAGAACATGATCACCGGTACGTCGCAGGCCGATTGTGCGGTGTTGATCGTAGCGGCCGGTACCGGAGAATTCGAGGCTGGTATCTCCAAGAACGGACAGACCCGAGAGCACGCGCTCCTCGCCTTCACTCTTGGAGTCAAGCAGCTCATCGTAGGAGTCAACAAAATGGACTCCACCGAGCCACCCTACTCCGAGGCCCGTTTCGAGGAAATCAAGAAGGAAGTGTCCTCCTACATCAAGAAGATCGGTTACAACCCAGCCGCCGTAGCCTTCGTTCCAATCTCAGGATGGCACGGAGACAACATGTTGGAGCCATCCACCAAGATGGGATGGTTCAAGGGATGGGCCGTAGAACGCAAGGAAGGAAAGGCTGACGGCAAGTGCCTCATCGAAGCTCTTGACGCCATCCTCCAACCCAGCAGACCCACTGACAAGGCTCTCCGTCTTCCCCTTCAGGATGTCTACAAGATTGGTGGTATCGGAACGGTACCAGTTGGTCGTGTAGAAACTGGAGTCCTTAAGCCAGGTACTGTTGTAACATTCGCTCCTGCTGGACTCACCACTGAAGTAAAGTCAGTTGAGATGCACCACGAAGCTCTCGTCGAAGCTGTTCCCGGTGACAACGTTGGTTTCAACGTAAAGAACGTATCCGTCAAGGAACTCCGTCGTGGATACGTCGCTGGTGACTCAAAGAACAACCCACCCAAGGGAGCCGCCGACTTCAACGCTCAG
		</sequence>
		<sequence>
			<taxon idref="1d.A.hum"/>
			CCACGTTTAAATAATATAAGATTTTGATTTTTACCCCCCTCATTAATTTTACTATTATCTAGAAGAATAGTAAATTCAGGATCAGGTACTGGATGAACTGTTTACCCACCCCTATCAAGAAGAATTTCACACTCAGGAGCATCAGTTGATTTAACTATTTTTTCTCTACATTTAGCAGGTATTTCATCAATTTTAGGAGCAATTAATTTTATTTCAACAATAATTAATATAAAATTAAAAGGAATAAGATTTGAACAAATACCATTATTTGTATGAGCTGTATCATTAACTGCACTATTACTACTCCTATCTTTACCAGTATTAGCAGGAGCTATTACAATACTTCTTACTGATCGTAATTTAAATACATCATTTTTTGACCCATCGGGGGGAGGAGATCCAATTTTATATCAACACTTATTCTGATTTTTTGGACACCCAGAAGTTTATATTTTAATTATTCCAGCATTTGGAATAATTTCACATATTATTTCACAGGATTCAGGAAAAAAAGAAACTTTTGGAACTCTTGGAATAATTTACGCTATAATAACAATTGGATTACTTGGATTTGTAGTATGAGCTCATCATATATTTACAGTAGGTATAGATGTAGATACACGAGCATATTTTACAGCAGCTACTATAATTATTGCAATTCCAACAGGAATTAAAATTTTTAGATGATTAGCTACCCTATATGGATCACAAATTATCTTTAATCCATCAATAATATGGGCCCTAGGTTTTGTATTCTTATTTACATCAGGAGGATTAACAGGAATTATTTTATCAAATTCATCAATTGATATTTTGAGGGGCAACAGTAATTACTAGATTATTATCTGCAATTCCATATCTAGGAACATCACTAGTATACTGATTATGGGGAGGATTTTCAGTTGACAATGCTACTTTAACACGATTTTTTACTTTTCATTTTATTATTCCTTTTATTATTCTTGCTTTAACAATAATTCATTTAATATTTTTACATGAAACAGGATCAAGAAATCCATTAGGATTAAATAGAAATTTAGATAAAATCCCATTTCACCCTTATTTCTCATTCAAAGATATTTTAGGATTTATTGTAATAATTACATTTTTAGTAATAGTAGTTTTAATATCACCTAATATATTTGGAGACCCAGATAATTTTATACCAGCTAATCCTATAATTACACCCCTTCATATTAAACCTGAATGATATTTTTTATTTGCTTACGCAATTTTACGATCAATCCCTAATAAATTAGGAGGTGTAATTGCTTTAGTTATATCAATCTTAATTTTAATAATTCTACCATTTTACCATATAAAAAATTTTAAAAGATTATTATTTTATCCCTTAAATCAAATTATATTTTGATTTATAATTTGTAATATTATTTTACTAACATGAATTGGCTACAGACCTGTCGAATTACCATATGATATTATAGGGCAGGTATTTACACTAATTTATTTTTTATACTTTATTTTAAACCCATTAATTACCAAATTATGAGATAATATTCTTAATTAATACTACGTGACCATCATCGACGCCCCGGGACACAGAGATTTCATCAAGAACATGATCACCGGTACGTCGCAGGCCGATTGTGCGGTGTTGATCGTAGCCGCCGGTACCGGAGAGTTCGAGGCTGGTATCTCCAAGAACGGACAGACCCGCGAGCACGCGCTTCTCGCCTTCACCCTTGGAGTCAAGCAGCTCATCGTCGGAGTGAACAAAATGGACTCCACCGAGCCACCCTACTCCGAGGCCCGTTTTGAGGAAATCAAGAAGGAAGTCTCCTCGTACATCAAGAAGATCGGTTACAACCCAGCCGCAGTAGCTTTCGTTCCCATCTCAGGATGGCACGGAGACAACATGCTCGAGCCATCTACCAAGATGGGATGGTTCAAGGGATGGGCCGTCGAGCGCAAGGAAGGAAAGGCCGACGGCAAGTGCCTCATCGAAGCTCTTGACGCTATCCTCCAACCCAGCAGACCCACCGACAAGGCTCTCCGTCTTCCCCTTCAGGACGTCTACAAGATTGGTGGTATCGGAACGGTACCCGTTGGTCGTGTAGAAACTGGAGTCCTGAAGCCAGGTACTGTTGTAACATTCGCTCCTGCTGGACTCACGACTGAAGTTAAGTCCGTTGAGATGCACCACGAAGCTCTCACCGAAGCTGTTCCCGGTGACAACGTTGGTTTCAACGTAAAGAACGTATCAGTCAAGGAACTCCGTCGTGGATACGTCGCTGGTGACTCAAAGAACAACCCACCCAAGGGAGCCGCCGATTTCAACGCTCAG
		</sequence>
		<sequence>
			<taxon idref="1c.P.com"/>
			CCACGATTAAATAATATAAGATTCTGATTTTTACCCCCTTCATTAATTTTATTACTATCAAGAAGAATAGTAAATTCTGGATCAGGAACAGGTTGAACAGTTTACCCACCATTATCAAGAAGAATTTCACATGCTGGAGCATCAGTTGATTTAACTATTTTTTCTCTTCATTTAGCTGGAATCTCTTCAATTCTAGGAGCAATTAATTTTATTTCAACAATAATTAATATAAAATTAAAAGGAATAAGATTTGAACAAATACCATTATTTATTTGAGCAGTATCATTAACTGCCTTATTATTACTATTATCATTACCTGTTCTAGCTGGAGCTATTACTATACTTCTAACAGATCGTAATTTAAATACATCATTCTTCGACCCATCAGGAGGAGGGGACCCAATTTTATACCAACATTTATTTTGATTTTTTGGGCACCCTGAAGTATATATTTTAATTATTCCAGCATTTGGAATAATCTCTCATATTATTTCACAAGATTCAGGAAAAAAAGAAACCTTTGGAACATTAGGTATAATTTATGCTATAATAACTATTGGATTATTAGGTTTCGTTGTATGAGCTCACCATATATTTACAGTAGGTATAGATGTAGATACCCGAGCTTATTTTACTGCAGCTACAATAATTATTGCTATCCCTACAGGAATTAAAATTTTTAGATGATTAGCAACTTTATACGGATCACAAATTATTTTTAATCCATCAATTATATGAACATTAGGATTTGTATTCTTATTCACATCAGGAGGTTTAACAGGTATTATTCTATCTAACTCTTCAATTGATATTTTGAGGGGCAACAGTAATTACTAGATTATTATCAGCTATCCCATATTTAGGGACATCCTTAGTATATTGATTATGAGGGGGATTTTCTGTTGATAATGCTACATTAACACGATTTTTTACTTTTCACTTTATTATTCCATTCATTATTGTTGCTTTAACTATTATTCACCTAATATTTTTACATGAAACAGGATCAAGAAATCCTATAGGAACAAATAGAAATTTAGATAAAATTCCATTTCATCCTTATTTTTCTTTTAAAGATATTTTAGGATTTATTATCATAATTACTATATTAATTATAGTAATTTTAATTTCACCTAATTTATTTGGAGATCCTGATAATTTTATACCAGCAAATCCAATAATTACCCCCTTACATATTAAACCAGAATGATACTTCTTATTCGCTTATGCAATTTTACGTTCAATTCCTAATAAATTAGGAGGAGTAATAGCTTTAATTATATCAATTTTAATTTTAATAATTTTACCATTTTACCATATTAAAAATTTTAAAAGATTAAATTTTTATCCAGTTAATCAATTCTTATTTTGATTAATAATTTCTAATATTATTTTATTAACTTGAATTGGATTTAGACCAGTAGAATCCCCTTATGATGTAATAGGACAAGTATTTACAATAATTTACTTTACATATTTCATTATTAATCCCTTTATTACAAAAATATGAGATAATTTATTAAATTAATATTACGTTACGATCATCGACGCCCCGGGACACAGAGATTTCATCAAGAACATGATCACCGGAACGTCGCAGGCCGATTGTGCTGTGTTGATCGTAGCCGCAGGTACCGGAGAATTCGAGGCTGGTATTTCCAAGAACGGACAGACCCGAGAGCACGCGCTACTCGCCTTCACTCTTGGAGTAAAGCAGCTCATCGTCGGAGTGAACAAAATGGACTCCACCGAGCCGCCGTACTCCGAAGCTCGTTTCGAGGAAATCAAGAAGGAAGTATCGTCCTACATCAAGAAAATCGGTTACAATCCGGCCGCCGTTGCTTTCGTTCCCATCTCAGGATGGCACGGAGACAACATGCTTGAACCGTCCACCAAAATGGGATGGTTCAAGGGATGGGCTGTCGAACGTAAGGAAGGAAAGGCCGACGGCAAGTGCCTCATCGAAGCTCTTGACGCCATCCTGCCACCCAGCAGACCCACCGACAAGGCTCTACGTCTTCCCCTTCAGGACGTCTACAAGATTGGTGGTATCGGAACGGTACCAGTTGGTCGTGTAGAAACCGGAGTCCTGAAGCCAGGTACCGTTGTGACGTTCGCTCCCGCCGGACTAACAACTGAAGTAAAGTCAGTCGAGATGCATCACGAAGCTCTCGTCGAAGCCGTTCCCGGCGACAACGTTGGTTTCAACGTAAAGAACGTATCCGTCAAGGAACTCCGTCGTGGATACGTAGCCGGTGACTCGAAGAACAACCCACCCAAGGGAGCTGCCGACTTCAACGCTCAG
		</sequence>
		<sequence>
			<taxon idref="1b.P.lar"/>
			CCACGATTAAATAATATAAGATTTTGATTTTTACCACCATCATTAATTTTATTACTTTCAAGAAGAATAGTAAATTCAGGTTCAGGTACAGGATGAACAGTTTATCCTCCTTTATCTAGAAGAATTTCTCATTCAGGTGCATCAGTAGATTTAACAATTTTTTCATTACATTTAGCTGGTATTTCATCTATCCTAGGAGCAATTAATTTTATTTCAACAATATTTAACATAAAAGTAAAAGGAATAAAATTTGAACAAATACCACTATTTATTTGAGCAGTATCATTAACTGCATTATTACTATTATTATCTTTACCAGTTTTAGCAGGAGCTATTACAATATTACTTACAGATCGTAATTTAAATACATCTTTTTTTGACCCTTCAGGAGGAGGAGACCCAATTTTATACCAACACTTATTTTGATTTTTTGGTCATCCAGAAGTTTATATTTTAATTATTCCAGCATTTGGAATAATTTCACATATTATTTCTCAAGATTCAGGAAAAAAAGAAACATTTGGAACACTAGGAATAATTTATGCTATAATAACAATTGGATTACTAGGATTTATTGTATGAGCACATCATATATTTACAGTAGGAATAGATGTAGACACACGAGCATACTTTACAGCTGCTACAATAATTATTGCAATCCCCACAGGAATTAAAATTTTTAGGTGACTAGCAACTTTATATGGATCACAAGTTATTTTTAATCCTTCAATATTATGAACTCTAGGATTTGTATTCTTATTTACTTCAGGAGGTTTAACAGGAATTGTTTTATCTAATTCATCGATTGATTTTTTGGGGGGCAACAGTAATTACAAGATTATTATCAGCAATTCCTTACTTAGGTACATATTTAGTATATTGATTATGGGGGGGATTTTCTGTAGATAATGCTACTTTAACACGATTTTTTACATTCCATTTTATTATTCCATTTATTATTGTTGCATTAACATTAATTCATCTAATATTTTTACATAAAACAGGATCAAGAAATCCTCTTGGATTAAATAGAAATATAGACAAAATTCCATTTCACCCATACTTCTCATTTAAAGATATTCTTGGATTCATAATTCTAATTACTTTACTAATTTTACTAATTTTAATTTCTCCTAATTTATTAGGAGATCCAGATAATTTTATACCTGCAAACCCAATAATTACTCCAGCACATATTAAACCAGAATGATATTTTTTATTTGCATATGCAATTTTACGATCAATCCCCAACAAATTAGGAGGGGTAATTGCATTAATTTTATCAATTATAATTTTGATAATTTTACCATTTTATTACATTAAAAATTTTAAAAGATTAGTATTTTACCCAATAAATCAATTCATATTTTGATTAATAATTTCCAATATTATACTATTAACTTGAATTGGATATAGACCTGTTGAAAGACCATATGATTCTTTAGGACAACTATTTACATTAATTTATTTTTTATATTTTATTATTAATCCATTAATTACTAAATTATGAGATAATTTATTAAATTAATACTACGTAACCATCATCGACGCCCCGGGACACAGAGATTTCATCAAGAACATGATCACCGGTACGTCGCAGGCCGATTGTGCAGTGTTGATCGTAGCTGCCGGTACCGGAGAGTTCGAGGCTGGTATTTCCAAGAACGGACAGACCCGAGAGCACGCGCTCCTCGCCTTCACTCTTGGAGTCAAGCAGCTCATCGTCGGAGTCAACAAAATGGACTCCACCGAGCCACCCTACTCTGAGGCTCGTTTCGAGGAAATCAAGAAGGAAGTATCCTCATACATCAAGAAGATCGGTTACAACCCAGCAGCTGTTGCCTTCGTTCCCATCTCAGGATGGCACGGAGACAACATGCTTGAGCCATCTACCAAAATGGGATGGTTCAAGGGATGGGCTGTAGAACGCAAGGAAGGAAAGGCTGACGGCAAGTGCCTCATCGAAGCTCTTGACGCTATCCTGCCACCCAGCAGACCCACCGACAAGGCTCTTCGTCTTCCCCTTCAGGACGTCTACAAGATTGGTGGTATCGGAACGGTACCAGTTGGTCGTGTAGAAACTGGTGTCATTAAGCCAGGTACTGTTGTAACATTCGCTCCTGCTGGACTAACAACTGAAGTTAAGTCCGTTGAGATGCACCACGAAGCTCTCCTCGAAGCTGTTCCCGGTGACAACGTTGGTTTCAACGTAAAGAACGTCTCCGTCAAGGAACTTCGTCGTGGATACGTAGCTGGTGACTCAAAGAACAACCCACCCAAGGGAGCTGCCGACTTCAACGCTCAG
		</sequence>
		<sequence>
			<taxon idref="1a.P.ang"/>
			CCACGACTAAATAATATAAGATTTTGATTTTTACCACCATCATTAATTTTATTATTATCAAGAAGAATAGTAAATTCAGGTTCAGGAACAGGATGAACAGTTTATCCACCTTTATCAAGAAGAATTTCACACGCCGGTGCATCAGTAGATTTAACTATTTTTTCACTTCATTTAGCTGGAATTTCTTCAATCCTTGGTGCAATTAACTTCATCTCAACAATAATTAATATAAAATTAAAAGGAATAAGATTTGAACAAATACCATTATTTATTTGAGCAGTATCATTAACTGCCTTATTATTATTATTATCACTACCTGTTTTAGCAGGAGCTATCACAATACTTCTTACAGATCGTAATTTAAATACATCATTTTTTGACCCTTCAGGAGGAGGCGATCCAATTTTATATCAACATTTATTTTGATTTTTTGGACATCCTGAAGTATATATTTTAATTATTCCAGCATTCGGTATAATTTCACATATTATTTCACAAGATTCAGGAAAAAAAGAAACTTTCGGAACATTAGGAATAATTTATGCTATAATAACTATTGGATTACTAGGATTTGTTGTATGAGCTCATCATATATTTACAGTAGGTATAGATGTAGATACACGAGCTTACTTTACTGCAGCTACAATAATTATTGCTATCCCTACAGGAATTAAAATTTTTAGATGATTAGCAACATTATATGGATCTCAAATTATTTTTAACCCATCAATATTATGAACACTTGGATTTGTATTTCTATTTACATCTGGAGGATTAACAGGAATTATTTTATCTAATTCATCAATTGATATTTTGAGGAGCAACAGTAATTACTAGATTATTATCTGCAATTCCATATTTAGGTTCATCCCTAGTTTATTGATTATGGGGGGGTTTTTCTGTTGATAACGCTACTTTAACACGATTTTTTACATTTCATTTTATTATCCCATTTATTATTGTTGCTCTAACTATTATTCACCTTATATTTTTACATGAAACTGGATCAAGAAATCCTATAGGAATAAATAGAAATTTTGATAAAATCCCATTTCATCCCTATTTTTCTTTCAAAGATATTTTAGGATTTATTATTATAATCACTTTATTAGTTATAGTAATCTTAATTTCACCAAATATATTTGGTGATCCAGATAATTTTATACCAGCAAATCCTATAATTACCCCTCTTCATATTAAACCAGAATGATATTTTTTATTTGCTTATGCAATTCTACGTTCAATTCCTAATAAATTAGGGGGGGTAATTGCTTTAGTTATATCAATTTTAATTTTAATAATTATACCATTTTATTATTTAAAAAACTTTAAAAGATTAATCTTCTATCCAATTAACCAATTAATTTTCTGATTTATAATTTCAAATATTATTTTATTAACTTGAATTGGATTCAGACCTGTAGAATCTCCTTATGATATTATAGGACAATTATTTACCTTAATTTACTTTTTATATTTTTTAATAAATCCTTTAATTACAAAAATATGGGATAAATTATTAAATTAATACTACGTAACGATCATCGACGCCCCGGGACACAGAGATTTCATCAAGAACATGATCACCGGAACGTCGCAGGCCGATTGTGCRGTGTTGATCGTAGCTGCCGGTACCGGAGAGTTCGAGGCTGGTATTTCCAAGAACGGACAGACCCGCGAGCACGCGCTCCTCGCCTTCACTCTTGGAGTCAAGCAGCTCATCGTCGGAGTCAACAAAATGGACTCCACCGAGCCACCATACTCCGAAGCTCGTTTCGAGGAAATCAAGAAGGAAGTGTCCTCTTACATCAAGAAGATCGGTTACAACCCAGCCGCCGTCGCTTTCGTTCCCATCTCCGGATGGCACGGAGACAACATGCTTGAGCCGTCCACCAAAATGGGATGGTTCAAGGGATGGGCCGTCGAACGCAAGGAAGGAAAGGCTGACGGCAAGTGCCTCATCGAAGCTCTTGACGCTATCCTGCCACCCAGCAGACCCACCGACAAGGCTCTCCGTCTTCCCCTTCAGGACGTCTACAAGATTGGTGGTATCGGAACGGTACCAGTTGGTCGTGTAGAAACTGGAGTCCTGAAGCCAGGTACCGTTGTAACATTCGCTCCTGCTGGACTCACAACTGAAGTCAAGTCCGTCGAGATGCATCACGAAGCTCTCGTCGAAGCCGTTCCCGGCGACAACGTTGGTTTCAACGTAAAGAACGTCTCCGTCAAGGAACTTCGTCGTGGATACGTAGCTGGTGACTCAAAGAACAACCCACCCAAGGGAGCTGCCGACTTCAACGCTCAG
		</sequence>
		<sequence>
			<taxon idref="JX.C.com"/>
			CCCCGATTAAATAATATAAGATTTTGATTTTTACCACCCTCATTAATTCTTCTTTTATCAAGAAGAATAGTAAATTCAGGATCAGGAACAGGTTGAACAGTTTATCCTCCTTTATCTAATAGAATTTCTCATGCAGGGGCATCAGTTGATCTTACTATTTTTTCCCTTCATTTAGCAGGAATTTCATCAATCCTTGGCGCAATCAATTTTATTTCAACTATAATTAATATAAAAGTAAAAGGAATAAGATTTGAACGTATACCCCTATTTGTATGAGCAGTATCATTAACAGCTCTATTACTTCTATTATCATTACCTGTACTAGCAGGAGCAATTACAATACTTCTCACAGATCGAAACTTAAATACATCATTTTTTGACCCATCAGGGGGAGGAGATCCAATTTTATATCAACATTTATTTTGATTTTTTGGTCACCCAGAAGTTTATATTTTAATTATTCCTGCATTTGGAATAATTTCCCATATTATTTCTCAAGAATCAGGTAAAAAAGAAACCTTTGGAACATTAGGAATAATTTATGCTATAATAACAATTGGATTACTAGGATTTGTAGTATGAGCCCATCACATATTCACTGTTGGAATAGATGTTGATACACGAGCCTATTTTACTGCAGCTACAATAATTATTGCAATTCCCACTGGAATTAAAATTTTTAGATGATTAGCAACACTATATGGATCCCAAATCATTTTTAATCCTTCTATATTATGAACATTAGGATTTGTATTTTTATTTACTTCAGGTGGATTAACAGGAATTATTTTATCAAATTCTTCTATTGATATTTTGAGGAGCAACAGTAATTACTAGATTAATATCAGCAATTCCTTATTTAGGTATATCCATAGTCTACTGATTGTGAGGGGGATTTTCTGTTGATAATGCTACTTTAACCCGATTTTTTACTTTTCACTTTTTAATCCCCTTTGTTATTCTTGCACTAACAATTATTCACCTAATATTTCTTCACAACACAGGATCAAGAAATCCTTTAGGATTAAATAGAAATTTTGATAAAATTCCATTTCATCCTTATTTCTCATTTAAAGATATTTTAGGGTTTATTATTATATTAACAATTTTAATTTTAATCGTATTAATTTCGCCTAATTTATTTGGAGACCCAGATAACTTCACACCAGCAAACCCAATAATTACTCCTATTCACATTAAACCTGAATGATATTTTTTATTTGCTTATGCTATTTTACGATCAATTCCAAATAAACTGGGTGGAGTAATTGCATTAATTTTATCAATTTTAATTTTAATTATTTTACCATTTTACCAAAATAAAAAATTTAAAAGATTAAATTTTTACCCCTTAAATCAATTTATTTTTTGAACAATAATTTCAAATATTATATTATTAACTTGAATTGGATTTAGACCCGTTGAATATCCTTATGAATCATTAGGACAATTATTTACATTAATATACTTCTTTTATTTTTTAATTAATCCATTAATAATAAAAATATGAGATAATATTTTAAATTAATACTATGTCACGATCATCGATGCCCCTGGACACAGAGATTTCATTAAGAACATGATCACTGGAACGTCGCAGGCGGATTGTGCTGTGTTGATTGTAGCTGCAGGTACCGGAGAGTTCGAGGCTGGTATTTCCAAGAACGGACAAACCCGTGAGCACGCGCTTCTTGCCTTCACTCTTGGAGTCAAGCAGCTGATTGTTGGAGTCAACAAAATGGACTCTACCGAGCCACCCTACTCTGAGGCTCGTTTCGAGGAAATCAAGAAGGAAGTCTCATCTTACATCAAGAAGATCGGTTACAACCCAGCGGCTGTTGCCTTTGTTCCCATCTCTGGATGGCACGGAGACAACATGCTTGAGCCTTCCACCAAAATGGGATGGTTCAAGGGATGGGCTGTCGAACGCAAGGAAGGAAAGGCTGACGGCAAGTGCCTCATCGAAGCTCTTGATGCTATCCTGCCGCCCAGCAGACCCACCGACAAGGCTCTCCGTCTTCCTCTCCAGGACGTCTACAAGATTGGTGGTATCGGAACAGTACCAGTCGGTCGTGTAGAAACTGGAGTCCTGAAGCCAGGTACTGTGGTAACATTCGCTCCTGCTGGTCTCACCACTGAAGTCAAGTCAGTCGAGATGCACCACGAAGCCCTTGTTGAAGCCGTTCCCGGTGACAATGTTGGTTTCAACGTTAAGAACGTCTCTGTCAAGGAACTCCGTCGTGGATACGTTGCCGGTGACTCTAAGAACAACCCACCCAAGGGTGCCGCTGACTTCAACGCTCAG
		</sequence>
		<sequence>
			<taxon idref="G6.M.opa"/>
			CCACGACTAAATAATATAAGATTTTGATTTTTACCACCTTCATTAATTCTATTATTATCTAGAAGAATAGTAAATTCAGGATCAGGTACAGGATGAACTGTTTATCCACCATTATCAAGAAGAATTTCTCATGCAGGAGCATCTGTTGATTTAACTATTTTTTCTCTTCATCTAGCAGGAATTTCATCTATTTTAGGAGCAATTAATTTTATTTCAACAATAATTAACATAAAGGTAAAAGGAATAAGATTTGAACAAATACCTTTATTTGTATGAGCAGTTTCATTAACTGCTCTATTATTATTATTATCTTTACCAGTATTAGCTGGAGCTATCACTATATTACTTACAGATCGTAATTTAAATACATCATTCTTCGATCCATCAGGAGGAGGAGACCCAATTTTATATCAACATTTATTTTGATTTTTTGGACATCCAGAAGTATATATTTTAATTATTCCAGCATTTGGAATAATTTCACATATTATTTCACAAGAATCAGGAAAAAAAGAAACTTTTGGAACATTAGGAATAATTTATGCAATAATAACAATTGGATTATTAGGATTTATTGTATGAGCACATCACATATTCACAGTAGGAATAGATGTAGATACACGAGCTTATTTTACAGCAGCTACTATAATTATTGCAATTCCTACAGGAATTAAAATTTTTAGATGATTAGCTACACTTTATGGATCACAAATTATTTTTAATCCATCTATATTATGAACAATAGGCTTTGTATTTTTATTTACATCTGGAGGATTAACAGGAATTATTTTATCTAACTCATCAATTGATATTTTGAGGGGCCACTGTCATTACTAGATTATTATCTGCAGTACCATATCTAGGAACATCAATAGTATATTGACTATGAGGAGGTTTTTCAGTAGATAATGCCACTTTAACTCGATTTTTCACTTTTCATTTTATTATTCCTTTTATTATTCTTGCTCTAACACTAATTCATTTAATATTCTTACATGAAACAGGATCAAGAAATCCTTTAGGTACAAATAGAAATCTAGATAAAATTCCATTTCATCCTTATTTTTCATTCAAAGATATTTTAGGATTTATTATTATATTTACATTTTTAATTATAGTAATTTTAATTTCACCTAATATATTAGGAGACCCAGATAATTTTATACCAGCTAATCCTATAGTTACACCTTTACATATTAAACCTGAATGATATTTTTTATTTGCTTATGCCATTTTACGATCAATTCCTAATAAACTAGGAGGAGTAATTGCATTAGTTATGTCTATTTTAATTTTAATAATTATACCATTTTATCATAATAAAAACTTTAAAAGATTAATATTTTATCCTATAAATCAAATTATATTCTGATTTATAATTTGTAATATTATTTTATTAACTTGAATTGGATATAGACCTGTTGAATCACCTTATGATACTATAGGACAAATTTTTACATTAATATATTTTTTATATTTTATTATTAACCCAATAATTACTAAAATTTGAGATAATTTATTAAATTAATACTACGTCACGATCATCGACGCCCCGGGACACAGAGATTTCATCAAGAACATGATCACCGGTACGTCGCAGGCCGATTGTGCAGTGTTGATCGTAGCCGCCGGTACCGGAGAATTCGAGGCTGGTATTTCCAAGAACGGACAGACCCGTGAGCACGCGCTCCTCGCCTTCACTCTTGGAGTCAAGCAACTCATCGTTGGAGTCAACAAAATGGACTCTACCGAACCACCCTACTCCGAGGCTCGTTTCGAGGAAATCAAGAAGGAAGTATCCTCGTACATCAAGAAGATCGGTTACAACCCAGCCGCCGTTGCYTTCGTTCCCATCTCCGGATGGCACGGAGACAACATGCTTGAGCCCTCAACCAAAATGGGATGGTTCAAGGGATGGGCTGTCGAACGCAAGGAAGGCAAGGCTGACGGCAAGTGCCTCATCGAAGCTCTTGACGCTATCCTGCCACCCAGCAGACCCACCGACAAGGCTCTCCGTCTTCCCCTTCAGGACGTCTACAAGATTGGTGGTATCGGAACGGTACCAGTTGGTCGTGTAGAAACTGGAGTCCTGAAGCCAGGTACTGTTGTAACATTCGCTCCCGCTGGACTGACCACTGAAGTTAAGTCCGTTGAGATGCACCACGAAGCTCTCGTCGAAGCTGTTCCCGGTGACAACGTTGGTTTCAACGTAAAGAACGTCTCCGTCAAGGAACTCCGTCGTGGATACGTCGCTGGTGACTCAAAGAACAACCCACCCAAGGGAGCTGCCGACTTCAACGCTCAG
		</sequence>
		<sequence>
			<taxon idref="K2.P.lur"/>
			CCACGACTTAATAATATAAGATTTTGATTTTTACCTCCTTCATTAATTTTATTATTATCAAGAAGAATAGTAAATTCAGGATCAGGAACAGGATGAACTGTATACCCACCATTATCCAGAAGACTATCTCATGCTGGAACATCAGTTGATTTAACAATCTTCTCATTACATCTTGCAGGAATCTCATCTATTTTAGGAGCTATTAATTTTATTTCAACAATAATTAACATAAAAATTAAAAAAATAAGATATGAACAAATACCTCTATTTATTTGAGCTGTTTCATTAACTGCTCTTTTATTATTATTATCTTTACCAGTTCTAGCAGGAGCTATTACAATATTATTAACAGATCGTAATTTAAATACATCATTCTTTGACCCTTCAGGTGGAGGAGATCCAATTCTTTATCAACACTTATTTTGATTCTTCGGACATCCAGAAGTTTATATTCTAATTATCCCAGCTTTTGGAATAATTTCACATATTATTTCTCAAGAATCAGGAAAAAAGGAAACTTTTGGAACTTTAGGAATAATTTATGCTATAATAACAATTGGATTATTAGGATTTGTAGTATGAGCACATCATATATTTACAGTAGGAATAGATGTTGACACACGAGCATATTTTACAGCAGCAACAATAATTATCGCTATTCCTACAGGAATTAAAATTTTTAGATGACTAGCTACAATATATGGATCACAAATCATTTTTAATCCTTCAATAATATGAACTTTAGGATTCGTATTCCTATTTACTTCAGGAGGATTAACAGGAATTATCTTATCAAACTCATCAATTGATTTTTTGAGGAGCAACTGTAATTACTAGATTATTATCAGCTATTCCTTATTTAGGAACATCTATTGTATACTGATTGTGAGGAAGATTTTCTATTGATAATGCAACTTTAACCCGATTTTTCTCATTCCATTTCATTATTCCTTTTATTATTTTAGCTTTTACCTTAATTCATTTAATATTCTTGCATGAAACAGGTTCAAGAAATCCTTTAGGATTAAATAGAAATATAGATAAAATTCCATTTCATCCTTATTTCACTTTTAAAGACATCTTAGGTTTTATTATAATAATTACATTCTTAATTATATTAATTCTAATTTCGCCTAACTTATTTGGTGACCCAGATAACTTTACAGCAGCTAATCCAATAATTACACCTTTACATATTAAACCAGAATGATACTTTCTTTTTGCTTATGCAATCTTACGATCTATTCCAAATAAATTAGGAGGTGTAATTGCTTTAGTATTATCAATTTTAATTTTAATAATTATACCTTTTTTTCATATAAAAAATTTTAAAAGGTTAAATTTTTATCCTATTAACCAGTTTTTATTTTGATTTATAATTTCTAATATTTTATTACTTACATGAATTGGATTTAGACCCGTAGAATATCCATATGATTTAATAGGACAAATATTTACTTTAATATATTTTTTATATTTTTTATTAAATCCTATAATTACAAAAATTTGAGATAATTTATTAAATTAATACTACGTCACGATCATCGACGCTCCTGGACACAGAGATTTCATCAAGAACATGATCACTGGTACGTCGCAGGCCGATTGTGCGGTGTTGATCGTAGCCGCTGGTACTGGAGAATTTGAGGCTGGTATTTCCAAGAACGGTCAGACCCGTGAGCACGCTCTCCTTGCCTTCACTCTTGGAGTCAAGCAGCTCATCGTCGGAGTCAACAAAATGGACTCCACCGAGCCACCCTACTCCGAATCCCGTTTCGAGGAAATCAAGAAGGAAGTCTCATCCTACATCAAGAAAATCGGTTACAACCCAGCCGCCGTTCCCTTCGTTCCCATCTCCGGATGGCACGGAGACAACATGCTCGAGCCATCCAGCAAAATGGGATGGTTCAAGGGATGGGCTGTTGAGCGCAAGGAAGGCAAGGCTGACGGCAAGTGCCTCATCGAAGCTCTCGACGCTATCCTACCACCCAGCAGACCCACCGACAAGGCTCTCCGTCTTCCCCTTCAGGATGTCTACAAGATTGGTGGTATCGGAACGGTACCAGTTGGTCGTGTAGAAACTGGAGTCCTGAAGCCAGGTACTGTTGTAACATTCGCTCCTGCTGGACTCACCACTGAAGTTAAGTCCGTTGAGATGCACCACGAAGCTCTCGTCGAAGCCGTTCCCGGTGACAACGTCGGTTTCAACGTAAAGAACGTCTCCGTCAAGGAACTCCGTCGTGGATACGTTGCCGGTGACTCAAAGAACAACCCACCCAAGGGAGCTGCCGACTTCAACGCTCAG
		</sequence>
		<sequence>
			<taxon idref="H1.A.api"/>
			CCACGACTTAATAATATAAGATTCTGATTTTTACCCCCTTCATTAATTTTATTAATATCAAGGAGAATAGTAAATTCAGGATCAGGAACTGGATGAACAGTTTACCCCCCTTTATCTAGAACAATATCTCATTCAGGAGCATCAGTTGATTTAACAATTTTCTCACTTCATCTTGCTGGAATTTCTTCTATTTTAGGGGCTATTAATTTTATTTCTACAATAATTAATATACGAATTAAAGGAATAGGGTTTGAACAAATACCTTTATTTACTTGAGCTGTTTCATTAACAGCTCTTTTACTACTATTATCATTACCTGTATTAGCTGGAGCTATTACAATACTATTAACAGATCGTAATTTAAATACATCATTTTTTGACCCTTCAGGGGGAGGGGATCCAATTCTTTATCAACATTTATTTTGATTTTTTGGGCACCCAGAAGTTTATATTCTAATTATTCCAGCATTTGGTATAATTTCACATATTATTTCTCAAGAATCGGGGAAAAAAGAAACATTTGGAACATTAGGAATAATCTATGCTATAATAACAATTGGATTATTAGGGTTTGTAGTATGAGCTCATCATATATTCACTGTAGGAATAGACGTTGATACACGAGCTTATTTTACAGCAGCTACAATAATTATTGCTATTCCTACAGGAATTAAAATTTTTAGATGACTCGCTACAATTTATGGGTCACAATTTTTTTTTAACCCTTCAATATTATGGACATTAGGATTTGTATTTTTATTCACTTCAGGAGGATTAACGGGAATTATGCTATCAAATTCATCTGTCGATTTTTTGAGGAGCAACTGTAATTACTAGACTATTATCAGCTATCCCATACTTAGGAACATCCTTAGTTTATTGATTATGAGGAGGATTTTCTGTAGATAATGCAACTTTAACTCGATTCTTTTCATTCCACTTTATTATTCCATTTATCATTTTAGCTTTTACTTTAATTCACTTAATATTTCTCCATGAAACTGGATCTAGAAACCCTTTAGGATTAAATAGAAACTTAGATAAAATCCCATTTCACCCCTATTTTACCTTTAAAGATATTTTAGGATTCATTATAATAATTACACTATTAATTTTAGTAACCTTAATTTATCCTAATATACTGGGAGATCCAGATAATTTTATAACAGCTAACCCAATAATTACCCCCCTTCATATTAAACCAGAATGATATTTTCTTTTTGCTTATGCTATTTTACGATCTATCCCAAATAAATTAGGAGGAGTAATTGCTTTAATTTTATCAATTTTAATCCTAATAATTATACCATTTTTTCATATAAAAAATTTTAAAAGATTAATTTTTTATCCTCTAAACCAATTTTTATTCTGAATTATAATTTCTAATATTTTTTTACTAACATGAATTGGATTTAGACCCGTAGAATCACCATATGATAATATAGGCCAAATCTTTACTTTTATTTACTTTTTATATTTTTTAATAAACCCTTTAATTACAAAAATTTGAGATAATTTATTAAATTAATACTACGTAACGATCATCGACGCCCCTGGACACAGAGATTTCATCAAGAACATGATCACTGGTACGTCGCAGGCCGATTGTGCAGTGTTGATCGTAGCTGCCGGTACCGGAGAGTTTGAGGCCGGTATCTCCAAGAACGGTCAGACCCGTGAGCACGCTCTCCTTGCCTTCACTCTCGGAGTCAAGCAGCTCATCGTCGGAGTCAACAAAATGGACTCCACCGAGCCACCCTACTCCGAAGCCCGTTTTGAGGAAATCAAGAAGGAAGTCTCATCGTACATCAAGAAGATCGGTTACAACCCAGCGGCCGTTCCCTTCGTTCCCATCTCCGGATGGCACGGAGACAACATGCTCGAGCCATCGAGCAAAATGGGATGGTTCAAGGGATGGGCTGTCGAGCGCAAGGAAGGCAAGGCTGAYGGCAAGTGCCTCATCGAAGCTCTCGACGCTATCCTGCCACCCAGCAGACCCACCGACAAGGCTCTCCGTCTTCCCCTTCAGGACGTCTACAAGATTGGTGGTATCGGAACGGTACCAGTCGGTCGTGTAGAAACTGGAGTCCTGAAACCAGGTACCGTTGTAACATTCGCTCCTGCTGGACTCACCACTGAAGTCAAGTCCGTTGAGATGCACCACGAAGCTCTCGTCGAAGCCGTTCCCGGYGACAACGTCGGTTTCAACGTAAAGAACGTCTCCGTCAAGGAACTCCGTCGTGGATACGTCGCCGGTGACTCAAAGAACAACCCACCCAAGGGAGCTGCCGACTTCAACGCTCAG
		</sequence>
		<sequence>
			<taxon idref="J8.H.cro"/>
			CCTCGTCTTAATAATATAAGATTTTGATTTCTACCTCCTTCATTAATATTATTATTGTCAAGAAGAATAGTAAACTCAGGATCAGGGACAGGATGAACTGTTTACCCACCTTTATCAAGAAGAATTTCTCATGCTGGAGCATCAGTTGATATAACAATTTTTTCATTACACCTTGCAGGAATTTCATCAATTTTAGGAGCTATTAATTTTATTTCAACAATAATTAATATAAAAATTAAAGTAATAAAATTTGAACAAATACCCCTTTTTATTTGAGCTGTCTCATTGACTGCTCTTTTATTATTATTATCTTTACCTGTTTTAGCTGGAGCAATTACTATATTATTAACTGATCGTAACTTAAATACATCATTTTTTGATCCATCAGGAGGAGGTGATCCAATTTTATACCAACACTTATTTTGATTTTTTGGACATCCAGAAGTTTATATTTTAATTATTCCAGCTTTTGGAATAATTTCTCATATTATTTCTCAAGAATCAGGGAAAAAAGAAACTTTTGGAACTTTAGGTATAATTTATGCTATATTAACTATTGGTCTATTAGGATTTGTTGTATGAGCTCATCATATATTTACTGTAGGAATAGATGTAGATACACGAGCTTATTTTACAGCAGCTACTATAATTATTGCTATTCCTACAGGAATTAAAATTTTTAGATGACTTGCTACAATATATGGGTCACAAATCATTTTTAACCCAACTATAATGTGAACTTTAGGATTCGTATTTCTTTTTACTTCTGGAGGATTAACAGGAATTATTCTATCAAATTCATCAATTGATTTTTTGAGGTGCCACTGTAATTACTAGATTATTATCCGCTATTCCTTATTTAGGAACATCTTTAGTATATTGATTATGAGGTGGATTTTCTGTAGATAATGCAACTTTAACACGTTTTTTTTCTTTTCATTTTATTATTCCATTTATTATTTTAGCTTTCACCCTTATTCATCTAATATTTTTACACGAAAGAGGATCAAGAAATCCTTTAGGATTAAATAGAAATTTTGATAAAATCCCATTTCACCCATACTTTACTTTTAAAGACATTTTAGGTTTTATTATTTTAATTACTTTATTAATTATAGTAATCTTAATTTCTCCAAATTTATTTGGTGATCCTGATAATTTTTTAGCAGCTAACCCAATAATTACACCTTTACATATTAAACCAGAATGATATTTTCTTTTTGCATATGCAATCCTACGATCAATTCCAAATAAATTAGGAGGAGTAATTGCTTTAGTTCTATCAATCTTAATTTTAATAATTATACCATTTTTCCATATAAAAAATTTTAAAAGATTAATTTTTTATCCTATTAATCAATTTACATTTTGATTAATAATTTCTAACATTTTATTACTAACATGAATTGGATTTAGACCTGTTGAATCTCCTTATGATACTATAGGACAATTATTTACTTTTATATATTTTTTATATTTCTTAGTAAATCCATTTATTACTAAAATTTGAGATAATTTATTAAATTAATACTACGTCACGATCATCGACGCCCCTGGACACAGAGATTTCATCAAGAACATGATCACTGGTACGTCGCAGGCCGATTGTGCGGTGTTGATTGTAGCTGCTGGTACTGGAGAGTTTGAGGCTGGTATTTCCAAGAACGGTCAGACCCGTGAGCACGCTCTCCTTGCCTTCACTCTTGGAGTCAAGCAGCTCATCGTCGGAGTCAACAAAATGGACTCCACCGAGCCACCCTACTCTGAATCCCGTTTCGAGGAAATCAAGAAGGAAGTCTCATCCTACATCAAGAAGATCGGTTACAACCCAGCCGCCGTTGCTTTCGTTCCCATCTCCGGATGGCACGGAGACAACATGCTCGAGCCATCCACCAAAATGGGATGGTTCAAGGGATGGGCTGTTGAGCGCAAGGAAGGCAAGGCTGACGGCAAGTGCCTCATCGAAGCTCTCGACGCTATCCTGCCACCCAGCAGACCCACCGACAAGGCTCTCCGTCTTCCCCTTCAGGACGTCTACAAGATTGGTGGTATCGGAACGGTACCAGTTGGTCGTGTAGAAACTGGAGTCCTGAAGCCAGGTACTGTTGTAACATTCGCTCCTGCTGGACTCACCACTGAAGTAAAGTCCGTTGAGATGCATCACGAAGCTCTCGTCGAAGCCGTTCCCGGTGACAACGTCGGTTTCAACGTAAAGAACGTCTCCGTCAAGGAACTCCGTCGTGGATACGTTGCCGGTGACTCAAAGAACAACCCACCCAAGGGAGCTGCCGACTTCAACGCTCAG
		</sequence>
		<sequence>
			<taxon idref="B5.N.fus"/>
			CCACGTCTTAATAATATAAGATTTTGATTTTTACCTCCTTCATTAATTTTATTACTTTCAAGAAGAATAGTAAATTCAGGTTCAGGAACAGGATGAACTGTATATCCACCATTATCTAGGAGAATATCTCACGCAGGTGCATCAGTTGATATAACAATTTTTTCTTTACATCTTGCAGGAATCTCATCAATTTTAGGAGCTATCAATTTTATTTCTACTATAATTAATATACGAATTAAAGGAATAAGATTTGAACAAATACCTTTATTTATTTGAGCTGTAACATTAACTGCTTTATTATTACTTTTATCTTTACCAGTATTAGCAGGAGCTATTACAATATTATTAACTGATCGTAATTTAAATACATCATTTTTTGATCCTTCAGGAGGAGGAGATCCAATCCTTTATCAACATCTATTTTGATTTTTTGGTCATCCAGAAGTTTATATTCTAATTATTCCCGCATTTGGAATAATTTCTCATATTATTTCTCAAGAATCAGGTAAAAAAGAAACTTTTGGAACACTAGGAATAATTTATGCTATAATAACTATTGGATTATTAGGATTTGTAGTATGAGCTCATCATATATTTACTATTGGAATAGATGTTGATACACGAGCTTATTTCACAGCAGCCACAATAATTATTGCCATCCCAACAGGAATCAAAATTTTTAGTTGATTAGCTACAATTTATGGATCTCAAGTTATTTTCAATCCTTCAATAATATGAACTTTAGGATTTGTATTTTTATTTACTTCAGGAGGACTAACAGGAATTATTTTATCAAATTCATCAATTGATTTTTTGAGGTGCGACCGTAATTACTAGATTACTATCAGCTATTCCTTACTTAGGAACATCATTAGTATATTGATTATGAGGAGGATTTTCAGTTGATAATGCTACATTAACTCGATTTTTTTCATTCCATTTTATTATCCCCTTTATTATTTTAGCATTTACTTTAATTCACTTATTATTCTTACATGAAACTGGATCAAGAAACCCTTTAGGATTAAATAGAAATATAGATAAAATCCCATTTCACCCATATTTTACTTTTAAAGATATTTTAGGATTTATTATAATAATTTCATTATTAATTATAATTGTATTAATTAATCCAAATTTATTTGGAGATCCAGATAATTTTATAGCAGCCAACTCAATAATTACACCTTTACATATTAAACCAGAATGATATTTCCTTTTTGCATATGCAATTTTACGATCAATCCCTAATAAATTAGGAGGAGTAATTGCTCTAATTATATCAATTTTAATTTTAATAATTATACCATTTTTCCATATAAAAAATTTTAAAAGATTAAATTTCTACCCTTTTAATCAATTTTTATTTTGATTAATAATTTCTAATATTTTATTACTTACATGAATTGGATTTAGACCCGTTGAATCTCCGTATGATTCTCTAGGACAACTATTTACTTTTATCTATTTTTTATATTTCTTAATAAACCCTTTAATTACAAAAATTTGAGATAAATTAATTAATTAATACTACGTCACAATCATCGACGCCCCTGGACACAGAGATTTCATCAAGAACATGATCACTGGTACGTCGCAGGCCGATTGTGCAGTGTTGATCGTAGCCGCTGGTACCGGAGAGTTTGAAGCTGGTATTTCCAAGAACGGTCAGACCCGTGAGCACGCTCTCCTTGCCTTCACTCTTGGAGTCAAGCAGCTCATCGTCGGAGTCAACAAAATGGACTCCACCGAGCCACCCTACTCCGAATCCCGTTTCGAGGAAATCAAGAAGGAAGTCTCATCCTACATCAAGAAGATCGGTTACAACCCAGCTGCCGTTCCCTTCGTTCCCATCTCCGGATGGCACGGAGACAACATGCTCGAGCCATCCAGCAAAATGGGATGGTTCAAGGGATGGGCTGTTGAGCGCAAGGAAGGCAAGGCTGACGGCAAGTGCCTCATCGAAGCTCTCGACGCTATCCTGCCACCCAGCAGACCCACCGACAAGGCTCTTCGTCTTCCCCTTCAGGACGTCTACAAGATTGGTGGTATCGGAACGGTACCAGTTGGTCGTGTGGAAACTGGAGTCCTGAAGCCAGGTACTGTTGTAACATTCGCTCCTGCTGGACTCACCACTGAAGTCAAGTCCGTTGAGATGCACCACGAAGCTCTCGTCGAAGCCGTTCCCGGTGACAACGTCGGTTTCAACGTAAAGAACGTCTCCGTCAAGGAACTCCGTCGTGGATACGTTGCCGGTGACTCAAAGAACAACCCGCCCAAGGGAGCTGCCGACTTCAACGCTCAG
		</sequence>
		<sequence>
			<taxon idref="K5.P.inc"/>
			CCACGTTTAAATAACATAAGGTTTTGATTTTTACCCCCATCATTAATCTTACTTTTATCAAGAAGAATAGTTAATTCAGGATCAGGAACAGGATGAACAGTTTATCCACCATTATCAAGAAGAATTTCTCATGCAGGAGCCTCAGTTGACTTAACAATTTTCTCATTACATTTAGCAGGAATTTCTTCCATTTTAGGGGCAATTAATTTCATTTCAACAATAATTAATATAAAATTAAAGGGTATAAGATTTGAACAGATACCTCTATTTATTTGAGCTGTTTCATTAACTGCTCTTTTATTACTTCTTTCTTTACCAGTCCTAGCAGGAGCTATCACAATATTACTTACAGACCGAAATTTAAATACATCATTTTTTGACCCATCTGGAGGAGGAGATCCAATTTTATATCAACACTTATTTTGATTTTTTGGACACCCAGAAGTTTATATTCTAATTATCCCTGCATTCGGAATAATCTCACATATCATCTCACAAGATTCAGGAAAAAAAGAAACTTTTGGAACACTAGGGATAATCTATGCAATAATAACTATTGGATTATTAGGATTTGTAGTATGAGCACACCATATATTCACTGTAGGAATAGATGTTGATACACGAGCATATTTTACTGCAGCTACAATAATTATTGCAATTCCTACAGGAATTAAAATTTTTAGATGACTAGCAACACTTTATGGATCTCAAATTAATTTTAATCCATCAATAATATGAGCTATCGGATTTGTATTTTTATTCACATCTGGGGGATTAACAGGAATTATTTTATCTAATTCATCAATTGATTTTTTGAGGGGCGACAGTAATTACTAGTCTCCTATCAGCAATCCCATACCTAGGAACATCATTAGTATATTGATTATGGGGAGGATTTTCTGTTGATAATGCAACTTTAACACGATTTTTCACATTTCATTTTATTATACCATTTATTATTGTTGCTTTAACTATAATTCATTTAATATTTTTACATAAAACAGGATCAAGAAACCCTTTAGGAGTAAATAGAAATTTTGATAAAATCCCATTTCACCCATATTTTTCATTTAAAGATATTTTAGGGTTTATTATTATAATTACGATCCTAATTATAGTAGTTTTAATCTCACCAAATATATTTGGAGATCCTGACAATTTTATACCAGCTAACCCAATAATTACACCTCTCCACATCAAACCAGAATGATATTTTCTATTTGCATATGCAATTTTACGATCAATCCCTAATAAATTAGGGGGAGTTATCGCTCTTGTTATATCAATTTTAATTTTAATAATTATACCATTTTACCATTTTAAAAATTTTAAAAGACTAAATTTTTATCCAATAAATCAATTTATATTTTGATTAATAATTTCAAATATTATTTTATTAACTTGAATTGGATACAGACCTGTAGAAAGCCCCTATGATAAAATAGGACAACTGTTTACATTAATTTACTTTACTTATTTTATTATTAATCCAATAATTACAAAATTATGAGATAACTTATTAAATTAATACTACGTAACGATCATCGACGCCCCGGGACACAGAGATTTCATCAAGAACATGATCACCGGTACGTCGCAGGCCGATTGTGCGGTGTTGATCGTAGCTGCCGGTACGGGAGAATTCGAGGCTGGTATCTCCAAGAACGGACAAACCCGCGAGCACGCGCTTCTCGCCTTCACTCTTGGAGTCAAGCAGCTCATTGTTGGAGTTAACAAAATGGACTCCACCGAGCCACCGTACTCTGAGGCTCGATTCGAGGAAATCAAGAAGGAAGTATCTTCATACATCAAGAAGATCGGTTACAACCCAGCCGCAGTTGCCTTCGTGCCAATCTCTGGATGGCACGGAGACAACATGCTTGAACCATCTTCCAAGATGGGATGGTTCAAGGGATGGGCTGTTGAACGCAAGGAAGGAAAGGCCGACGGCAAGTGTCTCATCGAAGCTCTCGACGCTATCCTACAACCCAGCAGACCCACCGACAAGGCTCTCCGTCTTCCCCTTCAGGATGTCTACAAGATTGGTGGTATCGGAACGGTACCAGTTGGTCGTGTAGAGACTGGAGTCCTGAAGCCAGGTACTGTTGTAACATTCGCTCCCGCTGGACTAACAACTGAAGTAAAGTCAGTTGAGATGCATCACGAAGCTCTCGTCGAAGCCGTTCCCGGTGACAACGTTGGTTTCAACGTAAAGAACGTATCAGTAAAGGAACTCCGTCGTGGATACGTTGCTGGTGACTCAAAGAACAACCCACCCAAGGGAGCCGCCGACTTCAACGCTCAG
		</sequence>
		<sequence>
			<taxon idref="G3.H.ore"/>
			CCTCGATTAAATAATATAAGATTTTGATTTTTACCTCCTTCACTTATTTTACTTTTATCTAGAAGAATAATTAATTCTGGCTCAGGAACAGGATGAACAGTATATCCACCTTTATCTAGAAGAATCTCACATGCAGGAGCATCAGTAGATTTAACTATTTTCTCTTTACATTTAGCAGGAATTTCATCAATTCTTGGAGCAATTAACTTTATTTCAACAATGATTAATATACGTACAAAAGGAATAAAATTTGAACGAATACCTCTATTTATTTGAGCAGTTTCATTAACTGCTTTATTATTATTATTGTCTCTACCAGTATTAGCAGGAGCTATTACTATACTATTAACAGACCGTAATTTAAATACATCATTTTTTGACCCTTCAGGAGGAGGAGACCCAATTTTATATCAACATCTATTTTGATTTTTTGGACATCCTGAAGTTTATATTTTAATTATCCCTGCTTTTGGAATAATTTCTCATATTATTTCACAAGAAACAGGGAAAAAAGAAACATTCGGAACATTAGGAATAATTTATGCTATAATAACTATTGGACTTTTAGGATTTGTAGTATGAGCCCACCATATATTTACTGTAGGAATAGACGTAGATACTCGAGCTTATTTTACTGCAGCAACAATAATTATTGCAATCCCCACAGGAATTAAAATTTTCAGATGATTAGCAACCCTTTATGGATCAAAAATAATTTTTGATCCATCAATATTATGAACTATAGGATTTGTATTTTTATTTACTTTAGGAGGATTAACTGGAATTATTTTATCAAATTCATCTATTGATATTTTGAGGTGCAACCGTAATTACTAGACTATTATCAGCTATTCCATACTTAGGAACATCATTAGTATACTGATTATGAGGTGGATTTTCTGTTGATAATGCCACTCTAACTCGATTTTTTACTTTTCATTTCATTATCCCATTCATTATTCTTGCTTTCACTATAGTCCACCTTTTATTCCTTCATGAAACCGGATCGAGGAACCCCCTAGGATTAAGTATAAATTTAGATAAAATTCCTTTCCACCCTTATTTTACTTTTAAAGATATTTTAGGTTTCCTAATTATATTAACATTATTAATTATAATTATTTTAATCTCTCCTAACATATTTGGAGACCCTGATAATTTTTTATCAGCAAATCCTATAGTTACACCTATCCATATTAAACCTGAATGATACTTTCTATTTGCTTATGCAATTTTACGATCAATCCCTAATAAATTAGGGGGAGTAATTGCTTTAATCTTATCTATTATAATTTTAATAATTATACCATTTTTTCATATAAAAAATTTTAAAAGATTAGTATTTTACCCTCTAAATCAATTATTATTTTGATTAATAATTTCAAATATTATTTTACTTACATGAATTGGCGGAAGACCCGTAGAATTTCCTTTTGATAAATTAGGCCAATTATTCACAATTATCTATTTTTTATACTTTTTATTAAACCCTCTCATCACTAAATTATGAGACAAATTTTTAAATTAATACTACGTCACGATCATCGACGCCCCAGGACACAGAGATTTTATCAAGAACATGATCACGGGAACATCGCAGGCCGATTGCGCTGTGTTGATCGTAGCCGCTGGTACGGGAGAGTTCGAGGCTGGTATCTCCAAGAACGGTCAGACTCGCGAGCATGCGCTCCTCGCCTTTACCCTTGGAGTAAAGCAGCTGATCGTCGGAGTCAACAAAATGGACTCCACCGAGCCACCCTACTCCGAGTCTCGTTTCGAGGAAATCAAGAAGGAAGTGTCCTCTTACATCAAGAAGATCGGTTACAATCCCGCCGCCGTTGCCTTTGTTCCCATCTCTGGATGGCACGGAGACAACATGCTCGAGCCATCCACCAAAATGGGATGGTTCAAGGGATGGGCTGTCGAGCGCAAGGAAGGAAAGGCTGACGGCAAGTGCCTCATTGAAGCTCTCGACGCTATCCTGCCACCCAGCAGACCCACYGACAAGGCTCTCCGTCTTCCCCTTCAGGACGTCTACAAGATTGGTGGTATTGGAACGGTACCAGTTGGTCGTGTAGAAACCGGAGTCATAAARCCAGGTACTGTGGTAACATTTGCTCCTGCTGGACTCACCACTGAAGTAAAGTCCGTCGAGATGCACCACGAAGCTCTTGTCGAAGCCGTTCCTGGCGACAACGTCGGTTTTAACGTAAAGAACGTTTCCGTTAAGGAACTCCGTCGTGGATACGTTGCCGGTGACTCAAAGAACAACCCGCCCAAGGGCGCCGCCGACTTTACCGCTCAG
		</sequence>
		<sequence>
			<taxon idref="F7.C.ace"/>
			CCACGATTAAATAACATAAGATTTTGATTCCTACCCCCATCATTAATATTATTACTATCTAGAAGAATAGTTAATTCAGGGTCAGGAACAGGATGAACAGTATACCCTCCTCTATCAAATAATATATCTCACGCAGGAGCATCAGTAGATTTAACAATTTTTTCCTTACATCTAGCAGGAGTATCTTCTATTCTAGGAGCCATTAACTTTATCTCAACAATAATTAATATACGAACAAAAGGAATGAGATTTGAACAAATACCACTATTTATTTGAGCAGTATCACTAACTGCATTACTATTACTTCTATCATTACCAGTTCTAGCTGGAGCCATTACTATACTATTAACAGACCGTAATTTAAATACATCATTTTTCGATCCTTCCGGAGGAGGGGATCCAATCCTTTATCAACATTTATTCTGATTTTTTGGACATCCTGAAGTTTATATTTTAATTATTCCAGCCTTTGGAATAATTTCACATATTATTTCTCAAGAATCTGGAAAAAAAGAAACTTTCGGAACACTAGGAATAATTTATGCTATAATAACTATTGGACTTTTAGGATTTGTAGTATGAGCTCATCATATATTTACTGTAGGAATAGATGTAGATACCCGAGCTTATTTTACAGCAGCTACTATAATCATTGCAATTCCTACTGGGATTAAAATTTTTAGATGACTAGCAACCCTTTATGGATCTAATATTACATTTAACCCTCCTATATTATGAACCCTAGGATTTGTATTCTTATTTACTTCAGGAGGATTAACAGGAATTATTTTATCAAACTCATCTATTGATATTTTGAGGAGCTACAGTTATCACTAGATTACTATCTGCAATTCCATATTTAGGTACATATTTAGTATACTGATTATGAGGAGGATTTTCTGTAGACAACGCAACCTTAACACGATTTTTTACATTTCATTTTATAATTCCTTTTATTATTCTTGCTCTAACAATAATTCATTTAATATTCCTTCATGAAACAGGATCAAGAAATCCTTTAGGATTAAATAGAAATATAGATAAAATACCATTCCATCCCTACTTTACATATAAAGACATCATAGTATTTATAATTATAATTACTTTCCTAATTATAGTAATTTTAATTTCTCCTAATATATTTGGAGATCCAGATAACTTTATAGAAGCTAATTCTTTAATTACACCTTTTCATATTAAACCTGAATGATATTTCTTATTTGCTTATACTATCTTACGATCAATCCCTAACAAATTAGGAGGTGTAATTGCTTTAATCCTATCTATTTTAATCTTAATAATTATACCATTTTATCATATAAAAAATTTTAAAAGACTAAGATTTTATCCCATTAATCAAATTCTATTTTGATCAATATCTGCTAATATTATTTTACTTACTTGAATTGGATTTAGCCCAGTAGAAACTCCATATGATGTTCTTGGATTAATTTTCACAATATATTACTTCTTTTACTTTTTAATTAACCCATTAATTACAAAACTATGAGATAATTTATTAAAATAATACTACGTCACCATCATCGACGCCCCGGGACACAGAGATTTCATCAAGAACATGATCACCGGTACATCGCAGGCCGATTGTGCAGTGTTGATCGTAGCCGCCGGTACCGGAGAGTTTGAGGCTGGTATTTCTAAGAACGGTCAAACCCGAGAGCACGCGCTCCTTGCCTTCACTCTTGGAGTCAAGCAGCTCATCGTCGGAGTAAACAAAATGGACTCCACCGAGCCACCCTACTCCGAGGCTCGTTTTGAGGAAATCAAGAAGGAAGTATCCTCCTACATCAAGAAAATCGGTTACAACCCAGCCGCCGTTGCCTTTGTTCCCATCTCTGGATGGCACGGAGACAACATGCTCGAGCCATCCACCAAAATGGGATGGTTCAAGGGATGGGCTGTTGAGCGCAAGGAAGGCAAGGCTGACGGCAAGTGCCTCATCGAAGCTCTCGACGCTATCCTGCCACCTAGCAGACCCACCGACAAGGCTCTCCGTCTTCCCCTTCAGGACGTCTACAAGATTGGTGGTATTGGAACGGTACCAGTCGGTCGTGTAGAAACTGGAGTCCTGAAGCCAGGTACTGTCGTAACATTCGCTCCTGCTGGACTCACCACTGAAGTTAAGTCCGTTGAGATGCACCACGAAGCTCTCACCGAAGCCGTTCCCGGTGACAACGTCGGTTTCAACGTAAAGAACGTATCCGTCAAGGAACTCCGTCGTGGATACGTTGCCGGTGACTCAAAGAACAACCCGCCCAAGGGCGCTGCCGACTTCAACGCTCAG
		</sequence>
		<sequence>
			<taxon idref="J2.P.fus"/>
			CCACGATTAAATAACATAAGATTTTGATTCTTACCCCCATCATTAATTCTTCTACTATCTAGAAGAATAGTAAACTCTGGATCAGGAACAGGATGAACAGTATATCCACCTCTTTCAAATAGAATATCACATGCAGGAGCATCAGTTGATCTAACTATCTTCTCATTACACTTAGCAGGAATTTCATCAATCTTAGGGGCTATCAACTTTATCTCAACAATAATTAACATACGGGTAAAAGGAATAAGATTCGAACGTATACCATTATTTATTTGAGCAGTATCTTTAACAGCACTTCTATTACTACTATCCCTACCAGTTCTAGCTGGTGCAATTACAATATTATTAACAGACCGAAACCTAAATTCATCATTTTTCGACCCATCTGGGGGAGGTGATCCAATTCTTTATCAACATTTATTTTGATTTTTTGGACACCCAGAAGTTTATATTTTAATTATTCCAGCCTTCGGTATAATCTCCCATATTATCTCACAAGAATCAGGAAAAAAGGAAACATTTGGAACACTAGGAATAATTTATGCTATAATAACAATTGGATTACTAGGATTTATCGTATGGGCTCATCACATATTTACTGTAGGAATAGATGTAGATACACGAGCATATTTCACAGCAGCAACAATAATTATTGCTATTCCTACCGGAATTAAAATTTTTAGATGATTAGCAACTATATATGGATCACAAATTATATTTAACCCATCAATAATATGAACTTTAGGGTTCGTATTTTTATTCACTTCCGGGGGGTTAACAGGAATTATTCTATCAAACTCATCAATTGATTTTTTGAGGAGCAACTGTGATTACTAGATTATTATCAGCAATCCCATATCTTGGAAGATCACTAGTATATTGACTTTGAGGGGGATTCTCTGTAGATAATGCAACCCTAACACGATTTTTCACCTTCCATTTCATCATCCCATTTATTATTCTTGCATTTACTTTAATTCATTTAATATTTTTACATGAAACAGGATCAAGAAATCCTCTAGGACTAAATAGAAATATAGATAAAATACCATTTCACCCCTATTTTACATTCAAAGATCTCATAGGATTTGTAATATTAATCACATTATTAATAATAATTGTATTAATTTGTCCAAACCTATTTGGAGATCCAGATAACTTTATAGCAGCAAACCCAATAATTACACCTCTTCATATTAAACCAGAATGATATTTTTTATTTGCTTACGCAATTTTACGATCAATTCCTAATAAACTAGGAGGAGTGATTGCACTAATTTTATCAATCTTAATTTTAATAATTATACCACTCTACCACATAAAAAATTTTAAAAGATTAAATTTTTACCCATTAAACCAAATCAGATTCTGATTTATAGTATCCAACATTATATTACTTACCTGAATCGGATTCAGGCCAGTAGAATACCCATATGATACTATAGGACAAATTTTTACAGTAATTTACTTTTTATACTTTTTATTAAATCCTTTTATGACAAAATTATGAGATAAATTATTATAATAATACTACGTCACGATCATCGACGCCCCGGGACACAGAGATTTCATCAAGAACATGATCACTGGTACGTCGCAGGCCGATTGTGCGGTGTTGATCGTAGCCGCCGGTACCGGAGAATTTGAGGCTGGTATTTCCAAGAACGGTCAGACCCGAGAGCACGCGCTCCTTGCCTTCACTCTTGGAGTCAAGCAGCTCATCGTCGGAGTTAACAAAATGGACTCCACCGAGCCACCCTACTCCGAAGCTCGTTTCGAGGAAATCAAGAAGGAAGTCTCCTCCTACATCAAGAAGATCGGTTACAACCCAGCCGCCGTTGCCTTCGTTCCCATCTCCGGATGGCACGGAGATAACATGCTCGAGCCATCCACCAAAATGGGTTGGTTCAAGGGATGGGCTGTTGAGCGCAAGGAAGGCAAGGCCGACGGCAAGTGCCTCATCGAAGCTCTCGACGCTATCCTGCCACCCAGCAGACCCACCGACAAGGCTCTTCGTCTTCCCCTTCAGGACGTCTACAAGATTGGTGGTATCGGAACGGTACCAGTCGGTCGTGTAGAAACTGGAGTCCTTAAGCCAGGTACTGTTGTAACATTCGCTCCTGCTGGACTCACCACTGAAGTTAAGTCCGTTGAGATGCACCACGAAGCTCTCGTCGAAGCCGTACCCGGTGACAACGTCGGTTTCAACGTAAAGAACGTCTCCGTCAAGGAACTCCGTCGTGGATACGTTGCCGGTGACTCAAAGAACAACCCACCCAAGGGCGCTGCCGACTTCAATGCTCAG
		</sequence>
		<sequence>
			<taxon idref="J1.P.mac"/>
			CCACGCCTAAATAATATAAGATTTTGATTTTTACCCCCATCATTAATATTACTTTTATCTAGAAGAATAGTAAATTCAGGGTCAGGAACAGGATGAACAGTTTATCCGCCTTTATCTAGAAGAATTTCACATGCAGGAGCATCAGTTGATTTAACTATTTTTTCTTTACATTTAGCAGGTATTTCCTCAATTCTTGGAGCTATTAATTTTATTTCAACAATAATTAATATAAAAGTAAATGGAATAAAATTTGAACAAATACCATTATTTATTTGAGCTGTTTCCTTAACTGCCCTTTTACTTTTATTATCTTTACCAGTATTAGCAGGAGCTATTACAATACTTCTTACTGATCGTAATTTAAACACCTCATTTTTTGATCCATCAGGAGGAGGTGACCCAATCCTATATCAACACCTCTTTTGATTTTTTGGACACCCAGAAGTCTATATTTTAATTATTCCAGCATTTGGTATAATCTCTCATATTATTTCTCATGAATCAGGAAAAAAAGAAACTTTTGGGACATTAGGTATAATTTATGCCATATTAACAATTGGATTATTAGGCTTTGTTGTATGGGCCCATCATATATTTACAGTAGGAATAGATGTTGATACACGAGCTTACTTCACAGCAGCTACAATAATTATCGCAATTCCAACAGGAATCAAAATTTTTAGATGATTAACAACCCTATATGGATCACAAATCATTTTTAAGCCATCAATATTATGAGCCCTTGGTTTTGTATTTTTATTTACTTCTGGGGGATTAACAGGAATCATTTTATCTAATTCATCAGTTGAT??????????????????????????????????????????????????????????????????????????????????????????????????????????????????????????????????????????????????????????????????????????????????????????????????????????????????????????????????????????????????????????????????????????????????????????????????????????????????????????????????????????????????????????????????????????????????????????????????????????????????????????????????????????????????????????????????????????????????????????????????????????????????????????????????????????????????????????????????????????????????????????????????????????????????????????????????????????????????????????????????????????????????????????????????????????????????????????????????????????????TACTACGTAACTATCATCGACGCTCCGGGACACAGAGATTTCATCAAGAACATGATCACCGGTACGTCGCAGGCCGATTGTGCGGTGTTGATCGTAGCCGCCGGTACGGGAGAATTCGAGGCTGGTATCTCCAAGAATGGACAGACCCGCGAGCACGCGCTACTCGCCTTCACTCTTGGAGTCAAGCAGCTCATCGTCGGAGTAAACAAAATGGATTCCACCGAACCACCATACTCCGAGTCTCGTTACGAGGAAATCAAGAAGGAAGTATCGTCCTACATCAAGAAGATCGGTTACAACCCAGCCGCAGTTCCCTTCGTTCCAATCTCAGGATGGCACGGAGACAACATGCTTGAACCGTCTACTAAAATGGGATGGTTCAAGGGATGGGCTGTAGAACGCAAGGAAGGAAAGGCTGACGGTAAATGCCTGATCGAAGCTCTTGACGCTATACTACCACCCAGCAGACCCACCGACAAGGCTCTCCGTCTTCCCCTTCAGGACGTCTACAAGATTGGTGGTATCGGAACGGTACCAGTTGGTCGTGTAGAGACTGGTGTCCTGAAGCCAGGTACTGTTGTTGTATTCGCTCCTGCTGGATTAATAACTGAAGTAAAATCAGTTGAGATGCATCACGAAGCTCTCGTCGAAGCTGTTCCCGGCGACAACGTTGGTTTCAACGTAAAGAACGTCTCCGTTAAGGAACTACGTCGTGGATACGTAGCTGGTGACTCAAAGAACAACCCACCGAAGGGAGCTGCCGACTTCAACGCTCAG
		</sequence>
		<sequence>
			<taxon idref="L7.M.fer"/>
			CCACGATTAAATAATATAAGATTTTGATTTTTACCCCCTTCATTAATTTTAATATTATCTAGAAGAATAGTAAACTCAGGTTCAGGGACCGGATGGACAGTATACCCCCCTTTATCAAGAAGAATTTCACACGCTGGAGCATCAATAGATTTAACTATTTTTTCATTACATTTAGCCGGCATTTCTTCAATTCTTGGGGCCATTAACTTCATTTCAACTATATTTAACATAAAAATTTATAGAATAAAATTTGAACAAATACCACTATTTGTTTGAGCGGTATCCTTAACAGCTCTACTTCTTTTATTATCCCTACCTGTATTAGCAGGAGCTATCACTATATTACTTACAGACCGTAACTTAAATACATCATTTTTTGACCCCTCTGGAGGAGGAGACCCAATTTTATACCAACATTTATTTTGATTTTTTGGGCACCCAGAAGTTTATATTTTAATTATCCCAGCATTTGGAATAATTTCCCATATTATCTCCCAAGAATCAGGAAAAAAAGAAACTTTTGGTTCATTAGGAATAATTTATGCCATAATAACAATTGGATTACTAGGGTTTATTGTATGAGCTCACCATATATTCACAGTAGGAATAGATGTTGACACACGAGCCTATTTCACAGCAGCTACAATAATTATTGCAATTCCAACGGGAATTAAAATTTTCAGATGACTAACAACTCTATATGGTTCACAAATTATTTTTAATCCCTCAATAATATGAAGCCTTGGATTCGTATTTTTATTTACCTCAGGGGGATTAACAGGAATTATTTTATCTAATTCATCAATTGACTTTTTGAGGGGCAACAGTTATTACTAGATTATTATCTGCTATCCCTTATTTAGGAACATTATTAGTATATTGACTGTGGGGGGGATTTTCTGTTGATAATGCTACTTTAACGCGATTTTTTACATTTCATTTCATTATCCCATTTATTATTATTGCATTAACTATAATTCATTTAATATTTCTCCATAAAACAGGATCAAGAAATCCCCTTGGATTAAATAGAAACTATGACAAAATTCCTTTCCACCCCTACTTTTCTTTCAAAGATATCTTAGGATTTATTATTTTAATTACCTTTATATCTATAGTAATTTTAATGTGCCCAAATTTATTTAGAGACCCAGATAATTTTATGCCTGCAAACCCAATAATTACACCTCTTCATATTAAACCAGAATGATACTTTTTATTTGCATACGCAATTTTACGTTCAATTCCTAATAAATTAGGCGGAGTAATTGCACTAATTACATCAATTATAATTTTAATAATTATACCATTTTATCATATCAAAAATTTCAAAAGATTAATTTTTTACCCAATAAATCAAATAATATTTTGAATAATAACTTCTAATATTATACTACTAACTTGAATTGGGTTCAACCCAGTTGAAACCCCCTATGATACTTTAGGGCAAATTTTCACAATAATTTACTTTTTATATTTTATTGTAAATCCTTTAACTACAAAAATATGAGATAACTTATTATATTAATACTACGTAACTATCATCGACGCCCCGGGACACAGAGATTTCATCAAGAACATGATCACCGGTACGTCGCAGGCCGATTGTGCGGTGTTGATCGTAGCCGCCGGTACGGGAGAATTCGAGGCTGGTATCTCCAAGAATGGACAGACCCGCGAGCACGCGCTACTCGCCTTTACTCTTGGAGTCAAGCAGCTCATCGTCGGAGTAAACAAAATGGATTCCACTGAACCACCCTACTCAGAGGCTCGTTACGAGGAAATCAAGAAGGAAGTATCGTCCTACATCAAGAAGATCGGTTACAACCCAGCCGCAGTTCCCTTCGTTCCAATCTCAGGATGGCACGGAGACAACATGCTTGAACCATCTACTAAAATGGGATGGTTCAAGGGATGGGCTGTAGAACGCAAGGAAGGAAAGGCTGACGGCAAATGCCTCATCGAAGCTCTTGACGCTATACTACCACCCAGCAGACCCACCGACAAGGCTCTCCGTCTTCCCCTTCAGGACGTCTACAAGATTGGTGGTATCGGAACGGTACCAGTTGGTCGTGTAGAAACTGGTGTCCTGAAGCCAGGTACTGTTGTAACATTCGCTCCTGCTGGACTAATAACTGAAGTTAAATCCGTTGAGATGCATCACGAAGCTCTCGTCGAAGCTGTTCCCGGCGACAACGTTGGTTTCAACGTAAAGAACGTCTCCGTTAAGGAACTACGTCGTGGATACGTAGCTGGTGACTCAAAGAACAACCCACCGAAGGGAGCTGCCGACTTCAACGCTCAG
		</sequence>
		<sequence>
			<taxon idref="G2.M.sp."/>
			CCACGATTAAATAATATAAGATTTTGATTTTTACCCCCTTCATTAATTTTAATATTATCTAGAAGAATAGTAAACTCAGGCTCTGGGACCGGATGAACAGTATACCCCCCTTTATCAAGAAGAATTTCACATGCTGGAGCATCAATAGATTTAACTATTTTTTCATTACATTTAGCTGGCATTTCTTCAATTCTTGGGGCCATTAACTTCATTTCAACTATATTTAACATAAAAATTTATAGAATAAAATTTGAACAAATACCACTATTTGTTTGAGCTGTATCCTTAACAGCCCTACTTCTTTTATTATCCCTACCTGTATTAGCAGGAGCTATCACTATATTACTTACAGACCGTAACTTAAATACATCATTTTTTGATCCTTCTGGAGGAGGAGACCCAATTTTATACCAACATTTATTTTGATTTTTTGGACACCCAGAAGTTTATATTTTAATTATCCCAGCATTCGGAATAATTTCTCACATTATCTCCCAAGAATCAGGAAAAAAAGAAACTTTTGGTTCATTAGGAATAATTTATGCCATAATAACAATCGGATTATTAGGATTTATTGTATGAGCTCATCATATATTCACAGTAGGAATAGATGTTGACACACGAGCCTATTTCACAGCAGCTACAATAATTATTGCAATTCCAACGGGAATTAAAATTTTCAGATGATTAACAACTCTATATGGTTCACAAATTATTTTTAATCCCTCAATAATATGAAGCCTTGGATTCGTATTTTTATTTACCTCAGGGGGACTAACAGGAATTATTTTATCTAATTCATCAATTGATTTTTTGAGGAGCAACAGTTATTACTAGATTATTATCTGCTATCCCTTATTTAGGAACATTATTAGTATATTGACTGTGGGGAGGATTTTCTGTCGATAACGCTACTTTAACGCGATTTTTTACATTTCATTTCATTATCCCATTTATTATTATTGCATTAACTATAATTCATTTAATATTTCTCCATAAAACAGGATCAAGAAACCCCCTTGGGTTAAATAGAAACTATGACAAAATTCCTTTCCATCCTTACTTTTCTTTCAAAGATGTCTTAGGATTTATTATTTTAATTACCTTTATATCTATAATAATTTTAATGTGCCCAAATTTATTTAGAGACCCAGATAATTTTATGCCTGCAAACCCAATAATTACACCTCTTCATATTAAACCAGAATGATACTTTTTATTTGCATACACAATTTTACGTTCAATTCCTAATAAATTAGGCGGAGTAATTGCACTAATCACATCAATTTTAATTTTAATAATTATACCATTTTATCACATCAAAAATTTCAAAAGATTAATTTTTTATCCAATAAATCAAATAATATTTTGAATAATAACTTCTAATATTATACTACTAACCTGAATTGGATTCAACCCAGTTGAAACCCCTTATGATACTTTAGGGCAAATTTTCACAATAATTTACTTTTTATATTTTATCATAAATCCTTTAACTACAAAAATATGGGATAACTTATTATATTAATACTACGTAACTATCATCGACGCCCCGGGACACAGAGATTTCATCAAGAACATGATCACCGGTACGTCGCAGGCCGATTGTGCGGTGTTGATCGTAGCCGCCGGTACGGGAGAATTCGAGGCTGGTATCTCCAAGAATGGACAGACCCGCGAGCACGCGCTACTCGCCTTTACTCTTGGAGTCAAGCAGCTCATCGTCGGAGTAAACAAAATGGATTCCACCGAACCACCCTACTCAGAGGCTCGTTACGAGGAAATCAAGAAGGAAGTATCGTCCTACATCAAGAAGATCGGTTACAACCCAGCCGCAGTTCCCTTCGTTCCAATCTCAGGATGGCACGGAGACAACATGCTTGAACCATCTACTAAAATGGGATGGTTCAAGGGATGGGCTGTAGAACGCAAGGAAGGAAAGGCTGACGGCAAATGCCTCATCGAAGCTCTTGACGCTATACTACCACCCAGCAGACCCACCGACAAGGCTCTCCGTCTTCCCCTTCAGGACGTCTACAAGATTGGTGGTATCGGAACGGTACCAGTTGGTCGTGTAGAAACTGGTGTCCTGAAGCCAGGTACTGTTGTAACATTCGCTCCTGCTGGACTAATAACTGAAGTTAAATCCGTTGAGATGCATCACGAAGCTCTCGTCGAAGCTGTTCCCGGCGACAACGTTGGTTTCAACGTAAAGAACGTCTCCGTTAAGGAACTACGTCGTGGATACGTAGCTGGTGACTCAAAGAACAACCCACCGAAGGGAGCTGCCGACTTCAACGCTCAG
		</sequence>
		<sequence>
			<taxon idref="H5.B.pum"/>
			CCACGATTAAATAATATAAGATTTTGATTTTTACCACCATCATTAATTTTATTATTATCTAGAAGAATAGTAAACTCAGGGTCAGGAACAGGATGAACCGTATACCCCCCTTTATCAAGAAGAATTTCTCATTCAGGAGCATCAGTAGATATAACTATTTTTTCTTTACACCTAGCAGGAATTTCATCAATCTTAGGAGCAATCAATTTTATCTCAACAATAATTAATATAAAATTAAAAGGAATAAAATTTGAACAAATACCTTTATTTGTATGGGCGGTATCATTAACTGCATTATTATTACTTCTATCTTTACCTGTATTAGCGGGAGCTATTACTATACTTCTAACAGACCGTAATTTAAATACATCATTTTTTGACCCATCTGGAGGAGGAGATCCAATTTTATATCAACATTTATTCTGATTTTTTGGTCACCCAGAAGTTTATATTCTAATTATTCCAGCTTTTGGTATAATTTCACATATTATTTCACAAGAGTCAGGGAAAAAAGAAACTTTTGGAACATTAGGTATAATCTATGCTATAATAACAATTGGGTTATTAGGGTTTATTGTATGGGCTCATCATATATTCACAGTAGGAATAGATGTTGACACACGAGCTTATTTTACAGCAGCTACTATAATTATTGCGATTCCAACAGGAATTAAAATTTTCAGGTGATTAGCCACATTATATGGATCACAAATTATTTTTAACCCCTCAATAATATGAACTCTAGGATTTGTATTTTTATTTACATCAGGAGGACTAACAGGAATTATTCTATCAAACTCATCAATTGATATTTTGAGGGGCAACTGTAATTACTAGATTATTATCAGCAATCCCCTATATTGGAAAATTATTAGTATATTGACTATGGGGGGGATTTTCAGTAGATAACGCTACACTAACACGATTTTTTACCTTTCACTTTATTATTCCTTTTATCATTCTTGCTATAACAATAATTCATTTAATATTATTACACGAAACAGGATCAAGAAATCCATTAGGATTAAACAGGAATCTTGATAAAATTCCATTTCACCCCTATTTTTCAATTAAAGATATCTTAGGATTTATTTTAATAATTACATTTTTAATTATAGTAGTTTTAATATCACCTAATATATTTGGAGATCCAGATAATTTTATACCTGCAAACCCTATAATTACCCCTCTTCATATTAAACCAGAATGATATTTTTTATTTGCTTATGCAATTTTACGATCTATCCCTAATAAACTAGGAGGTGTAATTGCCTTAATTATATCAATTTTAATTTTAATAATCTTACCATTTTATCATATTAAAAATTTTAAAAGATTAATATTTTACCCATTAAATCAAATAATATTCTGATTAATAATCTGTAATATTATCTTATTAACATGAATTGGATACAGACCAGTTGAATTACCATATGATATTATAGGTCAAGTATTTACATTAATTTATTTTTTATACTTTATTTTAAACCCTTTAATTACTAAAATATGAGATAAATTAATAAATTAATACTACGTGACGATTATCGACGCCCCGGGACACAGAGATTTCATCAAGAACATGATCACCGGTACGTCGCAGGCCGATTGTGCGGTGTTGATCGTAGCCGCCGGTACGGGAGAATTCGAGGCTGGTATCTCCAAGAACGGACAGACCCGCGAGCACGCGCTCCTCGCCTTCACTCTTGGAGTCAAGCAGCTCATCGTAGGAGTCAACAAAATGGACTCCACCGAGCCACCTTACTCAGAGGCCCGTTTCGAGGAAATCAAGAAGGAAGTGTCCTCCTACATCAAGAAGATCGGTTACAACCCAGCCGCCGTCGCCTTCGTTCCCATCTCTGGATGGCACGGAGACAACATGCTTGAGCCATCCACCAAAATGGGATGGTTCAAGGGATGGGCCGTCGAGCGCAAGGAAGGAAAGGCCGACGGCAAGTGCCTCATCGAAGCTCTTGACGCTATCCTCCAACCCAGCAGACCCACCGACAAGGCCCTCCGTCTTCCCCTTCAGGACGTCTACAAGATTGGTGGTATCGGAACGGTACCAGTTGGTCGTGTAGAAACTGGAGTCCTGAAGCCAGGTACTGTTGTAACATTCGCTCCTGCTGGACTCACCACCGAAGTCAAGTCCGTTGAGATGCATCACGAAGCTCTCATCGAAGCTGTTCCCGGTGACAACGTTGGTTTCAACGTAAAGAACGTCTCCGTCAAGGAACTCCGTCGTGGATACGTCGCTGGTGACTCAAAGAACAACCCACCCAAGGGAGCCGCCGACTTCAACGCTCAG
		</sequence>
		<sequence>
			<taxon idref="E7.P.scu"/>
			CCTCGTTTAAATAACATAAGATTTTGATTTTTACCCCCTTCATTAATATTATTATTATCTAGAAGAATAGTAAATTCAGGATCTGGAACTGGATGAACTGTTTATCCTCCTTTATCAAGAAGAATTTCTCATTCAGGAGCATCAGTAGATTTAACAATTTTCTCTTTACATTTAGCAGGTATCTCCTCAATCCTTGGGGCAATCAATTTCATTTCAACAATAATTAATATAAAACTAAAAGGAATAAGATTTGAACAAATACCCTTATTTGTATGAGCCGTATCATTAACTGCACTATTACTGCTTTTATCTTTACCTGTGTTAGCTGGAGCTATTACCATACTTCTTACAGATCGTAATTTAAATACATCATTTTTTGACCCATCAGGAGGAGGAGATCCAATTTTATATCAACACTTATTCTGATTTTTTGGACACCCAGAAGTTTATATTTTAATTATTCCAGCATTTGGAATAATCTCTCATATTATTTCACAAGATTCAGGAAAAAAAGAAACTTTTGGTACTCTTGGAATAATTTATGCTATAATAACAATTGGATTATTAGGATTTGTTGTATGAGCCCATCATATATTCACAGTAGGAATAGACGTTGATACACGAGCCTATTTCACAGCAGCTACAATAATTATTGCAATCCCAACAGGAATTAAAATTTTTAGATGATTAGCAACATTATATGGGTCACAAATTATTTTCAATCCAGCTATATTATGAACTCTTGGATTTGTATTTCTATTTACATCAGGAGGATTAACAGGAATTATTTTATCAAACTCATCAATTGATATTTTGAGGAGCAACTGTAATTACTAGATTATTATCTGCAATCCCATACTTAGGTACGTCTCTAGTATATTGATTATGAGGGGGATTCTCAGTAGATAATGCTACATTAACACGATTTTTTACTTTTCATTTTATTATCCCATTTATTATTCTTGCACTAACAATAATTCATTTAATATTTTTACATGAAACAGGATCAAGAAATCCTTTAGGACTAAATAGAAATTTAGATAAAATCCCATTTCACCCTTATTTCTCATTTAAAGACATTTTAGGTTTTATTATTATAATTACATTTTTAATTATAGTAGTTTTAATTTCACCCAATATATTTGGAGACCCAGATAATTTTATACCTGCAAATCCAATAATTACTCCTCTCCATATTAAACCAGAATGATATTTTTTATTTGCCTATGCAATTTTACGATCAATCCCTAATAAATTAGGTGGAGTAATTGCTCTAATCTTATCAATTATAATCTTAATAATTTTACCATTTTATCATTTTAAAAATTTTAAAAGATTATTATTTTATCCATTAAATCAAATAATATTTTGAATAATAATTTGTAATATTATTTTATTAACATGAATTGGATACAGACCAGTTGAATTACCTTATGATATTATAGGACAAGTATTTACATTTATTTATTTTTTATATTTTATTTTAAATCCATTGATTACTAAATTATGAGATTATATTATTAATTAATACTACGTGACGATCATCGACGCCCCGGGACACAGAGATTTCATCAAGAACATGATCACCGGTACGTCGCAGGCCGATTGTGCGGTATTGATCGTAGCCGCCGGTACGGGAGAATTCGAAGCTGGTATTTCCAAGAACGGACAGACCCGCGAGCACGCGCTTCTCGCCTTCACTCTTGGAGTAAAGCAGCTCATCGTCGGAGTAAACAAAATGGACTCCACCGAGCCACCCTACTCCGAGGCCCGTTTTGAGGAAATCAAGAAGGAAGTGTCCTCTTACATCAAGAAGATCGGTTACAACCCAGCCGCAGTAGCCTTCGTTCCCATCTCAGGATGGCACGGAGACAACATGCTTGAACCATCAACCAAGATGGGATGGTTCAAGGGATGGGCCGTCGAACGCAAGGAAGGAAAGGCTGACGGCAAGTGCCTCATCGAAGCTCTTGACGCTATCCTACAACCCAGCAGACCCACCGACAAGGCTCTCCGTCTTCCCCTTCAGGATGTCTACAAGATTGGTGGTATCGGAACGGTACCAGTTGGTCGTGTAGAAACTGGAGTCCTGAAACCAGGTACTGTTGTAACATTCGCTCCTGCTGGACTCACCACTGAAGTAAAGTCCGTTGAGATGCACCACGAAGCTCTCGTCGAAGCTGTTCCCGGTGACAACGTTGGTTTCAACGTTAAGAACGTCTCCGTTAAGGAACTTCGTCGTGGATACGTCGCTGGTGACTCAAAGAACAACCCACCCAAGGGAGCCGCCGATTTCAACGCTCAG
		</sequence>
		<sequence>
			<taxon idref="J4.P.dim"/>
			CCTCGTTTAAATAACATAAGATTTTGATTTTTACCTCCTTCATTATTATTATTATTATCTAGAAGAATAGTAAATTCAGGGGCAGGAACTGGATGAACTGTTTATCCCCCCTTATCAAGAAGAATTTCTCATTCAGGGGCATCAGTAGATTTAACAATTTTCTCTTTACACTTAGCAGGAATCTCATCAATCTTAGGAGCAATTAATTTTATTTCAACAATAATTAATATAAAATTAAAAGGAATAAGATTTGAACAAATACCTCTATTTGTATGAGCTGTATCATTAACTGCATTATTATTACTTCTATCTTTACCTGTTTTAGCTGGAGCTATTACTATACTTCTTACAGACCGTAATTTAAACACATCATTTTTTGACCCATCAGGAGGAGGAGACCCAATCTTATATCAACACTTATTCTGATTTTTTGGACACCCAGAAGTTTATATTCTAATTATTCCAGCGTTTGGAATAATTTCTCATATTATTTCCCAAGATTCAGGAAAAAAAGAAACTTTCGGAACTCTTGGTATAATTTATGCTATAATAACAATTGGACTATTAGGATTTGTAGTATGAGCTCATCATATATTTACAGTAGGAATAGATGTTGATACACGAGCTTATTTTACAGCAGCTACAATAATTATTGCAATTCCAACAGGAATTAAAATTTTTAGATGATTAGCAACATTATATGGATCACAAATCGTATTTAATCCAGCCATAATATGAACTCTTGGGTTCGTTTTCCTATTTACATCAGGAGGATTAACAGGAATTATTTTATCAAATTCATCAATTGATATTTTGAGGGGCAACTGTAATTACTAGATTATTATCTGCAATTCCATATCTAGGTACATCACTAGTATATTGATTATGAGGGGGATTTTCAGTAGACAATGCTACATTAACACGATTTTTCACTTTTCATTTCATTATTCCATTTATTATTCTTGCATTAACAATAATTCATTTAATATTTTTACATGAAACAGGATCAAGAAATCCATTAGGATTAAATAGAAATTTAGATAAAATTCCATTTCACCCTTACTTTTCATTTAAAGACATTTTAGGATTTATTATTATAATTACATTTTTAATTATAGTAGTTTTAATATCTCCAAATATATTTGGAGACCCAGATAATTTTATACCTGCAAACCCTATAATTACCCCCCTTCATATCAAACCAGAATGATATTTTTTATTTGCTTATGCAATTTTACGATCTATTCCTAATAAATTAGGAGGAGTAATTGCTTTAATCTTATCAATTTTAATCCTAATAATTTTACCATTTTATCACTATAAAAATTTTAAAAGATTATTATTTTACCCATTAAACCAATTAATATTTTGAATAATAATTTGTAATATTATTTTACTAACATGAATTGGATACAGTCCAGTTGAATTACCTTATGATATTATAGGACAAATATTTACATTTATTTATTTTTTATATTTTATTATAAACCCATTAATTACTAAATTATGAGATAACATTCTTAATTAATACTACGTGACGATCATCGACGCCCCGGGACACAGAGATTTCATCAAGAACATGATCACCGGTACGTCGCAGGCCGATTGTGCGGTATTGATCGTAGCCGCCGGTACGGGAGAATTCGAGGCTGGTATCTCCAAGAACGGACAGACCCGCGAGCACGCGCTTCTCGCCTTCACTCTTGGAGTCAAGCAGCTCATCGTCGGAGTCAACAAAATGGACTCAACCGAGCCACCCTACTCCGAAGCCCGTTTTGAGGAAATCAAGAAGGAAGTGTCCTCGTACATCAAGAAGATCGGTTACAACCCAGCCGCAGTAGCCTTCGTTCCCATCTCAGGATGGCACGGAGACAACATGCTCGAGCCATCGACCAAGATGGGATGGTTCAAGGGATGGGCCGTCGAACGCAAGGAAGGAAAGGCTGACGGCAAGTGCCTCATCGAAGCTCTTGACGCTATCCTACAACCCAGCAGACCCACCGACAAGGCTCTCCGTCTTCCCCTTCAGGATGTCTACAAGATTGGTGGTATCGGAACGGTACCAGTTGGTCGTGTAGAAACTGGAGTCCTGAAGCCAGGTACTGTTGTAACATTCGCTCCTGCTGGACTCACTACTGAAGTCAAGTCCGTTGAGATGCACCACGAAGCTCTCGTCGAAGCTGTTCCCGGTGACAACGTTGGTTTCAACGTTAAGAACGTCTCCGTTAAGGAACTCCGTCGTGGATACGTCGCTGGTGACTCAAAGAACAACCCACCCAAGGGAGCCGCCGACTTCAACGCTCAG
		</sequence>
		<sequence>
			<taxon idref="F1.E.mon"/>
			CCTCGATTAAATAACATAAGTTTTTGATTTTTACCCCCCTCTTTAATCTTACTGTTATCTAGAAGAATAGTAAACTCTGGATCAGGAACTGGATGAACTGTATACCCACCCCTATCAAGAAGAATCTCTCACTCAGGAGCATCAGTAGATTTAACTATTTTTTCTTTACACCTAGCAGGAATTTCATCAATCTTAGGAGCTATTAATTTTATTTCAACAATAATTAATATAAAATTAAAAGGAATAAGATTTGAACAAATACCTTTATTTGTATGAGCCGTATCATTAACTGCATTATTATTACTCTTATCTTTACCAGTTTTAGCAGGAGCTATTACTATACTACTTACAGACCGTAATTTAAATACATCATTTTTTGACCCATCAGGAGGAGGAGATCCAATTTTATACCAACATTTATTTTGATTCTTTGGTCACCCAGAAGTTTATATTTTAATTATTCCAGCATTTGGAATAATTTCACATATTATTTCACAAGATTCAGGAAAGAAAGAAACTTTTGGAACTCTTGGAATAATCTATGCTATATTAACAATTGGATTATTAGGATTTGTCGTCTGAGCTCATCACATATTTACAGTAGGAATAGATGTTGATACACGAGCCTATTTTACAGCAGCTACAATAATTATTGCAATCCCAACAGGAATTAAAATTTTCAGATGACTAGCTACACTATATGGATCACAAATTTTATTTAATCCTTCTATGATATGATCAATCGGATTTGTATTCTTATTTACCTCAGGAGGATTAACAGGAATTATTCTATCAAACTCATCAATTGATATTCTGAGGGGCAACAGTAATTACTAGATTACTATCTGCAATTCCATACATTGGCACATCATTAGTATATTGGTTATGAGGGGGATTCTCAGTAGATAATGCTACATTAACACGATTTTTTACCTTTCATTTTATTATTCCTTTCATTATTATTGCTTTAACAATAATTCATTTAATATTTTTACATGAAACAGGATCAAGAAATCCATTAGGAACAAATAGAAATTTAGATAAAATTCCATTTCATCCTTACTTCTCTTTCAAAGATTTATTAGGATTTATCATTACTATTACATTTTTAATTATAGTAATTTTAATTTCTCCCAATATATTTGGAGACCCAGACAATTTTATACCTGCAAATCCTATAATTACCCCCCTTCACATTAAACCAGAATGATACTTTTTATTTGCATACGCAATTCTACGATCAATTCCTAATAAATTAGGAGGAGTAATTGCTTTAATTATATCAATCTTAATTCTCATAATTTTACCATTCTACCACCTTAAAAATTTTAAAAGAATATTATTCTATCCATTAAATCAAGTAATATTCTGATTAATAATTTGTAATATTATTATACTAACCTGAATTGGATATAGGCCAGTTGAATTACCTTATGATATAATAGGCCAAGTGTTTACATTTATTTACTTTTTATATTTTATTTTAAACCCCTTAATTACTAAATTATGGGATAAAATCATTAATTAATACTACGTGACGATCATCGACGCCCCGGGACACAGAGATTTCATCAAGAACATGATCACCGGAACGTCGCAGGCCGATTGTGCGGTGTTGATCGTAGCGGCCGGTACCGGAGAATTCGAGGCTGGTATCTCCAAGAACGGACAGACCCGCGAGCACGCGCTCCTCGCCTTCACTCTTGGAGTCAAGCAGCTCATCGTCGGAGTCAACAAAATGGACTCCACCGAGCCACCCTACTCCGAGGCCCGTTTCGAGGAAATCAAGAAGGAAGTGTCCTCCTACATCAAGAAGATCGGCTACAACCCGGCCGCCGTCGCCTTCGTTCCCATCTCGGGATGGCACGGAGACAACATGCTCGAGCCGTCCACCAAGATGGGATGGTTCAAGGGATGGGCCGTCGAGCGCAAGGAAGGAAAGGCCGACGGCAAGTGCCTCATCGAAGCTCTCGACGCTATCCTCCAGCCCAGCAGACCCACCGACAAGGCTCTCCGTCTTCCCCTTCAGGACGTCTACAAGATTGGTGGTATCGGAACGGTACCGGTCGGTCGTGTAGAAACTGGAGTCCTGAAGCCAGGTACTGTTGTAACGTTCGCTCCTGCCGGACTCACCACTGAAGTCAAGTCCGTTGAGATGCACCACGAAGCTCTCGTCGAAGCTGTTCCCGGTGACAACGTTGGTTTCAACGTAAAGAACGTCTCCGTCAAGGAACTCCGTCGTGGATACGTCGCTGGTGACTCAAAGAACAACCCACCCAAGGGAGCCGCCGACTTCAACGCTCAG
		</sequence>
		<sequence>
			<taxon idref="B7.P.kir"/>
			CCACGATTAAATAATATAAGATTTTGATTTTTACCACCCTCATTAATTTTATTATTATCTAGAAGAATTGTAAATTCAGGGTCAGGAACTGGATGAACTGTTTATCCCCCTCTATCTAGAAGAATTTCTCACTCAGGAGCATCAGTAGATTTAACTATCTTCTCTTTACATTTAGCAGGAATTTCATCAATTCTTGGTGCAATTAACTTTATTTCAACTATAATTAACATGAAATTAAAAAGAATAAGATTTGAACAAATACCTTTATTTGTATGAGCTGTATCATTAACTGCATTATTACTACTTCTATCTTTACCAGTATTAGCAGGAGCTATTACTATACTTCTAACAGATCGTAATTTAAATACATCATTTTTCGATCCCTCAGGAGGAGGAGACCCAATTTTATATCAACATTTATTTTGATTTTTTGGACACCCAGAAGTTTATATTTTAATTATTCCAGCATTTGGAATAATTTCACATATTATTTCACAAGATTCAGGTAAAAAAGAAACTTTTGGGACATTAGGAATAATTTATGCTATATTAACAATTGGATTATTAGGATTTGTAGTATGAGCGCATCATATATTTACAGTAGGTATAGATGTAGATACACGAGCTTATTTTACAGCAGCTACAATAATTATTGCAATTCCAACAGGAATTAAAATTTTTAGATGATTAGCTACTTTATATGGATCACAAATTATTTTTAACCCAGCTATAATATGAACTCTTGGATTTGTATTCCTATTCACATCAGGGGGATTAACAGGAATTATTTTATCAAACTCATCAATTGATATTTTGAGGGGCAACTGTAATTACAAGGCTATTATCTGCAATCCCATACCTTGGAACATCATTAGTATATTGATTATGAGGAGGATTTTCAGTAGACAATGCTACATTAACACGATTTTTTACCTTCCATTTTATTATTCCTTTTATTATTCTTGCTCTAACAATAATCCATTTAATATTTTTACATGAAACTGGGTCAAGAAACCCATTAGGATTAAATAGAAACTTAGATAAAATTCCATTTCACCCTTATTTTTCATTCAAGGATATTTTAGGTTTTATTATTATAATTACAATTTTAATTATAGTAGTTTTAATTTCACCAAACATATTTGGAGATCCGGATAATTTTTTACCAGCCAATCCAATAGTTACCCCTATTCATATTAAACCAGAATGATATTTTCTATTTGCATACGCAATTTTACGATCAATCCCTAATAAATTAGGAGGGGTAATTGCACTAATTATATCAATCTTAATTTTAATAATTTTACCATTTTATCACCTTAAAAACTTTAAAAGATTGTTATTTTATCCACTAAATCAATTTTTATTTTGATTAATAATTTGTAATATTATTTTATTAACATGAATTGGGTATAGGCCAGTAGAAATACCTTATGATATATTAGGCCAATTATTCACAATAAATTATTTTTTATACTTCATTATAAACCCACTAATTACCAAATTATGAGATAACATTATTAAATAATACTACGTGACGATCATCGACGCCCCGGGACACAGAGATTTCATCAAGAACATGATCACCGGTACGTCGCAGGCCGATTGTGCTGTACTGATCGTAGCCGCCGGTACCGGAGAATTCGAGGCTGGTATATCCAAGAACGGACAGACCCGCGAGCATGCGCTTCTCGCCTTCACTCTTGGAGTCAAGCAGCTCATCGTCGGAGTAAACAAAATGGACTCCACCGAGCCCCCCTACTCCGAGGCCCGTTTCGAGGAAATCAAGAAGGAAGTTTCCTCCTACATCAAGAAGATCGGTTACAACCCAGCCGCAGTTGCCTTCGTTCCAATCTCAGGATGGCACGGAGACAACATGCTCGAGCCATCCACCAAAATGGGATGGTTCAAGGGATGGGCCGTTGAGCGCAAGGAAGGAAAGGCCGACGGCAAGTGCCTCATCGAAGCTCTCGACGCTATCCTCCAACCCAGCAGACCCACCGACAAGGCGCTCCGTCTTCCCCTTCAGGACGTCTACAAGATTGGTGGTATCGGAACTGTACCCGTTGGTCGTGTAGAAACTGGAGTCCTGAAGCCAGGTACCGTTGTAACATTCGCTCCTGCTGGACTAACGACTGAAGTTAAGTCCGTTGAGATGCATCACGAAGCTCTCACCGAAGCTGTTCCCGGTGACAACGTTGGTTTCAACGTAAAGAACGTCTCCGTAAAGGAACTTCGTCGTGGATACGTCGCTGGTGACTCAAAGAACAACCCACCCAAGGGAGCCGCCGACTTCAACGCTCAG
		</sequence>
		<sequence>
			<taxon idref="G5.P.ann"/>
			CCTCGATTAAATAATATAAGATTTTGATTTTTACCCCCCTCATTAATTTTATTACTATCAAGAAGAATAGTAAATTCAGGGTCAGGGACTGGATGAACTGTATACCCACCCCTGTCAAGAAGAATTTCTCACTCAGGAGCATCTGTAGATTTAACTATTTTTTCTTTACATTTAGCAGGAATTTCATCAATCTTAGGAGCAATTAATTTTATTTCAACAATAATTAATATAAAATTAAAAGGAATAAGATTTGAACAAATACCCTTATTCGTATGAGCAGTATCACTAACTGCATTATTATTACTTTTATCTTTACCAGTATTAGCTGGGGCTATTACAATACTTCTTACAGACCGTAATTTAAACACATCATTTTTTGACCCCTCAGGGGGAGGAGATCCAATTTTATATCAACATCTATTTTGATTTTTCGGACACCCAGAAGTTTATATTTTAATTATCCCAGCATTTGGAATAATCTCTCATATTATTTCACAAGATTCAGGAAAAAAAGAAACCTTTGGAACTCTTGGTATAATCTATGCTATAATAACAATTGGATTATTAGGATTTGTAGTATGAGCGCATCATATATTCACAGTAGGAATAGATGTTGACACACGAGCTTATTTTACAGCAGCTACAATAATTATTGCAATTCCAACAGGAATTAAAATTTTCAGATGATTGGCAACACTATATGGATCCCAAATTATCTTCAACCCATCTATAATATGAACCCTTGGATTTGTATTTTTATTTACATCAGGAGGATTAACAGGAATTATTTTATCAAATTCATCAATTGATATTTTGAGGGGCAACTGTAATTACTAGGTTATTGTCTGCAATTCCATATCTTGGCACATCATTAGTATATTGATTATGAGGTGGATTTTCAGTAGATAATGCTACATTAACACGATTTTTTACTTTTCATTTTATTATCCCCTTTATTATCCTTGCTTTAACAATAATTCATTTAATATTTTTACACGAAACAGGATCAAGAAATCCATTAGGATTAAATAGAAACCTAGATAAAATTCCATTTCATCCATATTTTTCATTTAAGGATATTTTAGGATTTATTATCATAATTACCTTTTTAATTATAGTAGTTTTAATATCACCCAATATATTTGGGGACCCAGATAATTTTATACCTGCAAATCCCATAATTACCCCCCTTCATATTAAACCAGAATGATATTTTTTATTTGCTTATGCAATTTTACGATCAATTCCAAATAAACTTGGAGGAGTAATTGCTTTAATTATATCAATTTTAATTTTAATAATTTTACCATTTTACCACAATAAAAATTTTAAAAGATTATTGTTTTACCCATTAAACCAGATAATATTTTGAATAATAATCTGTAATATTATTTTATTAACATGAATTGGTTATAGACCAGTTGAATTACCATATGATATTATAGGTCAAATATTTACATTTATTTATTTTTTATATTTTATTTTAAACCCAATAATTACTAAATTATGGGATAATATTCTTAATTAATACTACGTGACGATCATCGACGCCCCGGGACACAGAGATTTCATCAAGAACATGATCACCGGAACGTCGCAGGCCGATTGTGCGGTGTTGATCGTAGCCGCCGGTACCGGAGAATTCGAGGCTGGTATCTCCAAGAACGGACAGACCCGCGAGCACGCGCTCCTCGCCTTCACTCTTGGAGTCAAGCAGCTCATCGTAGGAGTCAACAAAATGGACTCCACCGAGCCACCCTACTCTGAGGCCCGTTTCGAGGAAATCAAGAAGGAAGTGTCCTCCTACATCAAGAAGATCGGTTACAACCCAGCCGCCGTCGCCTTCGTTCCCATCTCAGGATGGCACGGAGACAACATGCTCGAGCCATCCACCAAAATGGGATGGTTCAAGGGATGGGCTGTCGAGCGCAAGGAAGGAAAGGCCGACGGCAAGTGCCTCATCGAAGCTCTTGACGCTATCCTACAACCCAGCAGACCCACCGACAAGGCTCTCCGTCTTCCCCTTCAGGACGTCTACAAGATTGGTGGTATCGGAACGGTACCAGTCGGTCGTGTTGAAACTGGAGTCCTGAAGCCAGGTACTGTTGTGACATTCGCTCCTGCTGGACTCACCACCGAAGTCAAGTCCGTTGAGATGCACCACGAAGCTCTCGTCGAAGCTGTTCCCGGTGACAACGTTGGTTTCAACGTAAAGAACGTCTCCGTCAAGGAACTCCGTCGTGGATACGTCGCTGGTGACTCAAAGAACAACCCACCCAAGGGAGCCGCCGACTTCAACGCTCAG
		</sequence>
		<sequence>
			<taxon idref="E4.E.gre"/>
			CCTCGATTAAATAATATAAGATTTTGATTTTTACCGCCTTCATTAATCTTATTAATATTTAGAAGAATAGTAAATTCAGGAACAGGAACAGGATGAACTGTATACCCACCTTTATCAGGAAGAATTTCTCATTCAGGAGCATCAGTAGATTTAACTATTTTTTCTCTACACTTAGCAGGAATTTCATCAATCTTAGGAGCAATTAATTTTATTTCAACAATAATTAATATAAAATTAAAAAGAATAAAATTCGAACAAATACCTTTATTTGTATGAGCAGTATCTTTAACTGCATTATTACTACTCCTATCACTACCAGTATTAGCTGGAGCTATTACTATACTTCTTACAGATCGTAATTTAAATACATCATTTTTTGACCCATCTGGAGGAGGAGATCCTATTTTATACCAACATTTATTTTGATTTTTTGGTCACCCAGAAGTATATATTCTAATTATTCCAGCATTTGGAATAATTTCACATATCATTTCCCAAGATTCTGGTAAAAAAGAAACTTTTGGTACTTTAGGTATAATTTATGCTATAATAACAATTGGATTATTAGGATTTGTAGTTTGAGCCCATCATATATTTACAGTAGGAATAGATGTTGATACACGAGCTTATTTTACAGCAGCTACAATAATTATTGCAATTCCAACAGGAATTAAAATTTTCAGATGATTAGCAACACTTTATGGATCACAAATTATTTTTAATCCATCTATATTATGAACTCTTGGATTTGTATTCTTATTTACATCAGGGGGATTAACAGGAATTATTTTATCAAATTCATCAATTGATATTTTGAGGTGCAACTGTTATTACTAGATTATTATCTGCAATTCCATATTTTGGAACATCATTAGTAAATTGATTATGAGGAGGATTTTCAGTAGACAATGCTATATTAACACGATTCTTTACATTTCATTTTATTATTCCTTTTATTATTCTTGCATTAACAATAATTCATTTAATATTTTTACACAAAACAGGATCTAGAAACCCACTAGGACTAAATAGTAATTTAGATAAAATTCCATTTCATCCTTACTTCTCATTTAAAGATATTCTAGGATTTATTATTATAATTACATTTTTAATTATAGTAGTTTTAATATGTCCTAATATATTTGGAGATCCAGATAACTTTTTACCTGCAAATCCTATAATTACTCCAATTCACATTAAACCAGAATGATATTTTTTATTTGCATATGCAATTTTACGATCAATTCCTAATAAATTAGGAGGTGTTATTGCCTTAGTTATATCAATCTTAATTCTTATAATTTTACCATTTTACCACTATAAAAACTTTAAAAGATTATTATTTTACCCATTAAATCAAATTATATTCTGATTTATAATTTGTAATATTATTTTATTAACATGAATTGGATATAGACCAGTTGAAATACCATATGATATTATAGGCCAAGTATTTACACTAATTTATTTTTTATATTTTATTTTAAATCCATTAATTACTAAATTATGAGATAAAATTATTAATTAATACTACGTGACGATTATCGACGCCCCGGGACACAGAGATTTCATCAAGAACATGATCACCGGTACGTCACAGGCCGATTGTGCGGTGTTGATCGTAGCAGCCGGTACGGGAGAATTCGAGGCTGGTATCTCCAAGAACGGACAGACCCGCGAGCACGCGCTCCTCGCCTTCACTCTTGGAGTCAAGCAGCTCATCGTAGGAGTCAACAAAATGGACTCCACCGAGCCACCCTACTCTGAGGCCCGTTTCGAGGAAATCAAGAAGGAAGTGTCCTCCTACATCAAGAAGATCGGTTACAACCCGGCCGCCGTTGCCTTCGTTCCCATCTCCGGATGGCACGGAGACAACATGCTCGAGCCATCCACCAAAATGGGATGGTTCAAGGGATGGGCCGTTGAGCGCAAGGAAGGAAAGGCCGACGGCAAGTGCCTCATCGAAGCTCTCGACGCTATCCTACAACCCAGCAGACCCACCGACAAGGCTCTCCGTCTTCCCCTTCAGGACGTCTACAAGATTGGTGGTATCGGAACGGTACCAGTCGGTCGTGTAGAAACTGGAGTCCTGAAGCCAGGTACTGTTGTAACATTCGCTCCTGCTGGACTCACCACCGAAGTTAAGTCCGTTGAGATGCACCACGAAGCTCTCGTCGAAGCTGTTCCCGGTGACAACGTTGGTTTCAACGTAAAGAACGTCTCCGTCAAGGAACTCCGTCGTGGATACGTCGCTGGTGACTCAAAGAACAACCCACCCAAGGGTGCCGCCGACTTCAACGCTCAG
		</sequence>
		<sequence>
			<taxon idref="G4.C.sep"/>
			CCACGATTAAATAATATAAGATTTTGATTTCTACCCCCATCACTAATTATACTATTATCAAGAAGAATAATTAATTCAGGGTCAGGGACTGGATGGACAGTTTACCCCCCATTATCAAGAAGAATCTCCCATTCAGGAGCATCAGTTGATTTTACTATTTTTTCTTTACATTTAGCAGGAATTTCCTCTATTTTAGGAGCCATTAATTTTATTTCTACAATAATCAACATAAAATTAAAAGGAATAACATTTGAACAAATACCTTTATTTGTATGAGCTGTTACATTAACTGCATTACTATTACTTCTATCTTTACCAGTTTTAGCTGGAGCTATTACTATACTTCTTACAGATCGTAATTTAAACACATCATTTTTTGATCCATCAGGGGGGGGTGATCCAATTTTATATCAACACTTATTTTGATTTTTTGGGCACCCAGAAGTTTATATTTTAATTATCCCAGCATTCGGAATAATTTCACATATTATTTCACAAGATTCAGGAAAAAAAGAAACTTTTGGAACATTAGGAATAATTTATGCTATAATAACAATTGGGTTATTAGGGTTTGTTGTATGAGCTCATCATATATTTACAGTAGGAATAGATGTTGACACACGAGCTTATTTTACAGCTGCAACAATAATTATTGCAGTTCCAACAGGAATTAAAATTTTTAGATGATTAGCAACACTATATGGATCTCAAATTATTTTTAATCCATCAATAATATGAACCCTTGGGTTTGTTTTTTTATTTACAATAGGAGGTTTAACAGGAATTATTTTATCAAACTCATCAATTGATATTTTGAGGGGCAACTGTTATTACAAGATTACTCTCAGCAATTCCTTACTTAGGAACATCTTTAGTTTATTGACTATGAGGAGGATTTTCTGTAGATAATGCAACACTAACTCGATTTTTTACTTTTCATTTCATTATTCCTTTTATTATTCTAGCCCTAACAATAATTCATTTAATATTTCTTCATGAAACAGGATCAAGAAACCCATTAGGATTAAACAGAAATTTAGATAAAATCCCATTTCATCCATACTTTTCTTTTAAAGACATTTTAGGATTCATAATTATAATTTATTTATTATTAATAGTAGTATTAATTTCACCTAATTTATTAGGAGATCCAGATAATTTTATACCCGCAAATCCAATAATTACACCAATCCATATTAAACCAGAATGATACTTTTTATTTGCTTATGCAATTTTACGATCAATCCCAAATAAACTAGGGGGGGTAATTGCATTAATTATATCAATTTTAATTTTAATAATTTTACCATTTTACCACTTTAAAAATTTTAAAAGATTAATATTTTATCCAATCAATCAAATTATATTTTGAATAATATTATGTAATATTATTCTTCTAACTTGAATCGGATATAGACCAGTAGAATATCCTTATGAATATATAGGACAAATTTTTACAATAATTTATTTTTTATTTTTTATAGTTTCCCCCTTAATTAATAAATTATGAGACAAATTTATTAATTAATACTACGTCACGATCATCGACGCCCCGGGACACAGAGATTTCATCAAGAACATGATCACCGGTACGTCGCAGGCCGATTGTGCGGTGTTGATCGTAGCTGCCGGTACCGGAGAGTTCGAGGCTGGTATTTCCAAGAACGGACAGACCCGCGAGCACGCGCTCCTCGCCTTCACTCTTGGAGTCAAGCAGCTCATCGTCGGAGTCAACAAAATGGACTCCACCGAGCCACCCTACTCAGAGGCTCGTTTCGAGGAAATCAAGAAGGAAGTATCCTCGTACATCAAGAAGATCGGTTACAACCCAGCCGCCGTTGCCTTCGTTCCCATCTCCGGATGGCACGGAGACAACATGCTCGAGCCCTCCACCAAGATGGGATGGTTCAAGGGATGGTCTGTCGAGCGCAAGGAAGGAAAGGCCGACGGCAAGTGCCTCATCGAAGCTCTTGACGCTATCCTGCAACCCAGCAGACCCACCGACAAGGCTCTCCGTCTTCCCCTTCAGGATGTCTACAAGATTGGTGGTATCGGAACGGTACCAGTTGGTCGTGTAGAAACTGGAGTCCTGAAGCCAGGTACAGTCGTTACTTTCGCTCCTGCTGGACTCACCACTGAAGTCAAGTCAGTTGAGATGCACCACGAAGCTCTCGTCGAAGCTGTTCCCGGTGACAACGTTGGTTTCAACGTAAAGAACGTCTCCGTCAAGGAACTCCGTCGTGGATACGTCGCCGGTGACTCAAAGAACAACCCCCCCAAGGGAGCTGCCGACTTCAACGCTCAG
		</sequence>
		<sequence>
			<taxon idref="H6.B.vid"/>
			CCACGATTAAATAATATAAGATTTTGATTTTTACCCCCTTCATTAATCCTTTTATTATCAAGAAGAATAGTAAATTCAGGATCAGGAACTGGGTGAACTGTATACCCCCCACTATCAAGAAGAATTTCTCATTCAGGAGCATCAGTTGATATAACAATTTTTTCTTTACATCTAGCAGGTATCTCCTCAATTTTAGGAGCAATTAATTTTATTTCTACAATAATCAATATAAAATTAAAAGGAGTAAAATTTGAACAAATACCTTTATTTGTATGAGCTGTTTCATTAACGGCACTATTACTTCTTCTATCTTTACCAGTATTAGCGGGAGCTATTACTATGCTTCTTACAGACCGTAATTTAAATACATCATTTTTTGACCCATCCGGAGGGGGAGATCCAATTTTATATCAACATCTATTTTGATTTTTTGGGCACCCAGAAGTTTATATTTTAATTATTCCAGCATTTGGAATAATCTCACATATTATTTCTCAAGATTCAGGTAAAAAAGAAACTTTTGGGACCTTAGGTATAATTTATGCTATAATAACAATTGGATTATTAGGATTTGTAGTTTGAGCTCATCATATATTCACAGTAGGTATAGATGTAGATACTCGAGCCTATTTTACAGCGGCTACTATAATTATTGCAATTCCCACTGGAATTAAAATTTTTAGATGATTAGCTACATTATATGGATCACAAATTATTTTTAATCCATCAATAATATGAACTCTTGGATTTGTATTCTTATTTACATCAGGAGGATTAACAGGAATTATTTTATCAAATTCATCAATTGAT??????????????????????????????????????????????????????????????????????????????????????????????????????????????????????????????????????????????????????????????????????????????????????????????????????????????????????????????????????????????????????????????????????????????????????????????????????????????????????????????????????????????????????????????????????????????????????????????????????????????????????????????????????????????????????????????????????????????????????????????????????????????????????????????????????????????????????????????????????????????????????????????????????????????????????????????????????????????????????????????????????????????????????????????????????????????????????????????????????????????TACTACGTGACGATCATCGACGCCCCGGGACACAGAGATTTCATCAAGAACATGATCACCGGTACGTCGCAGGCCGATTGTGCGGTGTTGATCGTAGCCGCCGGTACCGGAGAATTCGAGGCTGGTATCTCCAAGAACGGACAGACCCGAGAGCACGCGCTCCTCGCCTTCACTCTTGGAGTCAAGCAGCTCATCGTAGGAGTCAACAAAATGGACTCCACCGAGCCACCGTACTCAGAGGCCCGTTTCGAGGAAATCAAGAAGGAAGTGTCCTCATACATCAAGAAGATCGGTTACAACCCAGCCGCCGTTGCCTTCGTTCCCATCTCCGGATGGCACGGAGACAACATGCTCGAGCCTTCCACCAAAATGGGATGGTTCAAGGGATGGGCCGTAGAGCGCAAGGAAGGAAAGGCTGACGGCAAGTGCCTCATCGAAGCTCTTGACGCTATCCTCCAACCCAGCAGACCCACCGACAAGGCTCTCCGTCTTCCCCTTCAGGACGTTTACAAGATTGGTGGTATCGGAACGGTACCAGTCGGTCGTGTAGAAACTGGAGTCCTGAAGCCAGGTACCGTTGTAACATTCGCTCCTGCTGGACTCACCACTGAAGTCAAGTCCGTTGAGATGCACCACGAAGCTCTCGTCGAAGCCGTTCCCGGTGACAACGTTGGTTTCAACGTAAAGAACGTCTCCGTCAAGGAACTTCGTCGTGGATACGTCGCTGGTGACTCAAAGAACAACCCACCCAAGGGAGCCGCCGACTTCAACGCTCAG
		</sequence>
		<sequence>
			<taxon idref="N6.B.sp."/>
			CCACGATTAAATAATATAAGATTTTGATTTTTACCACCTTCATTAATTCTTTTATTATCAAGAAGAATAGTAAATTCAGGATCAGGAACTGGATGAACTGTATATCCACCACTATCAAGAAGAATTTCTCATTCAGGAGCATCAGTTGATATAACAATTTTTTCTTTACATCTAGCAGGTATCTCCTCAATTTTAGGGGCAATCAATTTTATTTCTACAATAATCAATATAAAATTAAAAGGAGTAAAATTTGAACAAATACCTTTATTTGTATGGGCTGTTTCATTAACTGCACTATTACTTCTTCTATCTTTACCAGTATTAGCAGGAGCTATTACTATGCTTCTTACAGATCGTAATTTAAATACATCATTTTTTGATCCATCCGGAGGAGGAGATCCAATTTTATATCAACATCTATTTTGATTTTTTGGGCATCCAGAAGTTTATATTCTAATTATCCCAGCATTTGGAATAATCTCACATATTATTTCTCAAGATTCAGGTAAAAAAGAAACTTTTGGGACCTTAGGTATAATTTATGCTATGATAACAATTGGATTATTAGGTTTTGTAGTTTGAGCTCATCATATATTCACAGTAGGTATAGATGTAGATACTCGAGCCTATTTTACAGCGGCTACTATAATTATTGCAATTCCCACTGGAATTAAAATTTTTAGATGATTAGCCACATTATATGGATCACAAATTATTTTTAATCCATCTATAATATGAACTCTTGGGTTTGTATTCTTATTTACATCAGGAGGATTAACAGGAATTATTTTATCAAATTCATCAATTGATTTTTTGAGGAGCAACTGTAATTACCAGATTATTATCTGCAATCCCATACCTTGGAGAATCATTAGTATATTGATTATGAGGAGGATTTTCAGTAGATAATGCTACATTAACACGATTTTTTACTTTTCATTTTATTATTCCTTTTATTATTCTTGCTCTAACAATAATCCATTTAATATTTTTACATAAAACAGGATCAAGAAATCCATTAGGATTAAATAGAAATTTAGATAAAATTCCATTTCACCCATATTTTTCATTTAAAGATATTTTAGGATTTATTATTATAATTACATTATTAATTATAGTAATTTTAATATCTCCTAATATATTCGGAGACCCAGATAATTTTATACCTGCTAACCCTATAGTTACACCTCTTCATATTAAACCAGAATGATATTTTTTATTTGCTTATGCAATTTTACGATCAATCCCTAACAAATTAGGGGGGGTAATTGCTTTAATTATATCAATTTTAATTTTAATGATTATACCATTTTTTCATTATAAAAACTTTAAAAGATTGATATTTTATCCATTAAATCAAATTATATTTTGATTAATAATTTGTAATATTATATTATTAACATGAATTGGATACAGACCAGTTGAATTACCATATGATTTTATAGGTCAAATATTTACATTAATTTATTTTTTATATTTTATTTTAAACCCTTTAATTACTAATTTATGAGATAATATTCTTATTAAATACTACGTTACGATCATCGACGCCCCGGGACACAGAGATTTCATCAAGAACATGATCACCGGTACGTCGCAGGCCGATTGTGCAGTGTTGATCGTAGCCGCCGGTACCGGAGAATTCGAGGCTGGTATCTCCAAGAACGGACAGACCCGAGAGCACGCGCTCCTCGCCTTCACTCTTGGAGTCAAGCAGCTCATCGTAGGAGTCAACAAAATGGACTCCACCGAGCCACCGTACTCTGAGGCCCGTTTCGAGGAAATCAAGAAGGAAGTGTCCTCGTACATCAAGAAGATCGGTTACAACCCAGCCGCCGTAGCCTTCGTTCCCATCTCAGGATGGCACGGAGACAACATGCTTGAGCCTTCCACCAAAATGGGATGGTTCAAGGGATGGGCCGTCGAGCGCAAGGAAGGAAAGGCTGACGGCAAGTGCCTCATCGAAGCTCTTGACGCTATCCTCCAACCCAGCAGACCCACCGACAAGGCTCTCCGTCTTCCCCTTCAGGACGTCTACAAGATTGGTGGTATCGGAACGGTACCAGTCGGTCGTGTAGAAACTGGAGTCCTGAAGCCAGGTACCGTTGTAACATTCGCTCCTGCTGGACTCACCACTGAAGTCAAGTCCGTTGAGATGCACCACGAAGCTCTCGTCGAAGCTGTTCCCGGTGACAACGTTGGTTTCAACGTAAAGAACGTCTCCGTCAAGGAACTCCGTCGTGGATACGTCGCTGGTGACTCAAAGAACAACCCACCCAAGGGAGCCGCCGACTTCAACGCTCAG
		</sequence>
		<sequence>
			<taxon idref="A7.P.sp."/>
			CCTCGTTTAAATAATATAAGATTCTGATTTTTACCTCCTTCATTAATTTTATTACTATCTAGAAGAATAGTAAATTCAGGGTCCGGAACTGGATGAACTGTATACCCACCATTATCAAGAAGAATTTCACACTCAGGAGCATCAGTAGATTTAACTATTTTTTCTTTACACCTAGCAGGTATCTCATCAATTTTAGGAGCAATTAATTTTATTTCAACAATAATTAACATAAAATTAAAGGGAATAAGATTTGAACAGATACCTCTATTTGTATGAGCAGTTTCACTAACTGCACTATTATTACTTCTATCTTTACCAGTATTAGCTGGTGCTATTACTATACTTCTTACAGACCGTAACTTAAATACATCATTTTTTGATCCATCTGGAGGAGGAGACCCAATTTTATACCAACACTTATTCTGATTTTTTGGACATCCAGAAGTTTATATTTTAATTATTCCAGCATTTGGAATAATTTCACATATTATTTCACAAGATTCAGGAAAAAAAGAAACTTTTGGAACTCTTGGAATAATTTATGCTATATTAACAATTGGATTACTAGGTTTTGTAGTATGAGCACATCATATATTCACAGTAGGTATAGATGTAGATACACGAGCTTATTTTACAGCAGCTACAATAATTATTGCAATTCCAACAGGAATCAAAATTTTTAGATGATTAGCTACACTATATGGCTCACAAATTATCTTTAATCCATCAATAATATGAACTCTAGGTTTCGTATTCTTATTTACATCAGGGGGATTAACAGGAATTATTTTATCAAATTCATCAATTGATATTTTGAGGAGCAACAGTAATTACTAGGTTATTATCCGCAATTCCATATTTAGGAACATCATTAGTATATTGATTATGGGGGGGATTTTCCGTAGATAACGCTACTTTAACACGATTTTTTACTTTTCATTTTATCATTCCTTTTATTATTCTTGCCTTAACAATAATCCATTTAATATTTTTACATGAAACAGGATCAAGAAATCCATTAGGGTTAAATAGAAATTTAGATAAAATCCCATTTCACCCTTATTTCTCATTCAAAGATATTTTAGGATTTATTATATTAATTACATTTTTAGTTATAGTAGTTTTAATATCACCTAATATATTTGGAGATCCAGATAATTTTATACCTGCAAACCCTATAATTACACCTCTTCATATTAAACCTGAATGATATTTTTTATTTGCTTATGCAATTTTACGATCAATTCCTAACAAATTAGGAGGTGTGATTGCATTAATTATATCAATTTTAATTTTAATAATTTTACCATTTTACCACCTTAAAAACTTTAAAAGATTAATATTTTATCCATTAAATCAAATTATATTTTGATTTATAATTTGTAATATTATTCTATTAACATGAATTGGATACAGACCCGTTGAATTACCATATAATATTATAGGGCAAGTATTTACATTAATTTATTTTTTATATTTTATTTTAAATCCCTTAATTACCAAATTATGAGATAATATCATTAATTAATACTACGTAACCATCATCGACGCCCCGGGACACAGAGATTTCATCAAGAACATGATCACCGGTACGTCGCAGGCCGATTGTGCGGTGTTGATCGTAGCAGCAGGTACCGGAGAATTCGAGGCTGGTATCTCAAAGAACGGACAGACCCGAGAGCACGCGCTTCTCGCCTTCACTCTTGGAGTAAAGCAGCTCATCGTCGGAGTTAACAAAATGGACTCAACCGAGCCACCCTACTCCGAGGCACGTTTTGAGGAAATCAAGAAGGAAGTATCCTCTTACATCAAGAAAATCGGTTACAACCCTGCCGCCGTAGCCTTCGTTCCGATCTCAGGATGGCACGGAGACAACATGCTCGAGCCATCTACCAAGATGGGATGGTTCAAGGGATGGGCCGTAGAACGCAAGGAAGGAAAGGCCGACGGCAAGTGCCTCATCGAAGCTCTTGACGCTATCCTCCAACCCAGCAGACCCACCGACAAGGCTCTCCGTCTTCCCCTTCAGGACGTCTACAAGATTGGTGGTATCGGAACTGTACCAGTTGGTCGTGTAGAAACTGGAGTCCTGAAGCCAGGTACTGTTGTAACATTCGCTCCTGCTGGACTCACAACTGAAGTTAAATCCGTTGAGATGCATCACGAAGCTCTCGTCGAAGCTGTTCCCGGTGACAACGTTGGTTTCAACGTAAAGAACGTATCAGTCAAGGAACTCCGTCGTGGATACGTCGCTGGTGACTCAAAGAACAACCCACCCAAGGGAGCCGCCGACTTCAATGCTCAG
		</sequence>
		<sequence>
			<taxon idref="KX.P.sp."/>
			CCTCGTTTAAATAATATAAGATTTTGATTTCTACCCCCTTCATTAATTTTATTACTATCTAGAAGAATAGTAAATTCAGGATCAGGAACTGGATGAACTGTATACCCACCATTATCAAGAAGAATTTCACACTCAGGAGCATCAGTAGATTTAACTATTTTTTCTTTACACCTAGCAGGTATCTCATCAATTTTAGGGGCAATTAATTTTATTTCAACAATAATTAACATAAAATTAAAGGGAATAAGATTTGAACAGATACCTCTATTTGTATGAGCAGTATCACTAACTGCACTATTATTACTTCTATCTTTACCAGTATTAGCTGGTGCTATTACTATACTTCTTACAGACCGTAACTTAAATACATCATTTTTTGATCCATCTGGAGGGGGGGATCCAATTTTATACCAACACTTATTTTGATTTTTTGGACATCCAGAAGTTTATATTTTAATTATTCCAGCATTTGGGATAATTTCACATATTATTTCACAAGATTCAGGGAAAAAAGAAACTTTTGGAACTCTTGGAATAATTTATGCTATATTAACAATTGGATTACTAGGTTTTGTAGTATGAGCACATCATATATTCACAGTAGGTATAGATGTAGATACACGAGCTTATTTTACAGCAGCTACAATAATTATTGCAATTCCAACAGGAATTAAAATTTTTAGATGATTAGCTACACTATATGGTTCACAAATTATCTTTAATCCATCAATAATATGAACTCTAGGTTTTGTATTCTTATTTACATCAGGAGGATTAACAGGAATTATTTTATCAAATTCATCAATTGATATTTTGAGGGGCAACAGTAATTACTAGATTATTATCCGCAATTCCATATTTAGGAACATCATTAGTATACTGATTATGAGGAGGATTTTCCGTAGACAACGCTACTTTAACACGATTTTTTACTTTTCATTTTATCATTCCTTTTATTATTCTTGCATTAACAATAATCCATTTAATATTTTTACATGAAACAGGATCAAGGAATCCATTGGGGTTAAATAGAAATTTAGATAAAATCCCATTTCACCCTTATTTCTCATTCAAAGATATTTTAGGATTTATTATATTAACTACATTTTTAGTTATAGTAGTTTTAATATCACCTAATATGTTTGGAGATCCAGATAATTTTATACCTGCAAACCCTATAATTACACCTCTTCATATTAAACCTGAATGATATTTTTTATTTGCTTATGCAATTTTACGATCAATTCCTAACAAATTAGGAGGTGTGATTGCATTAATTATATCAATTTTAATTTTAATAATTTTACCATTTTACCACCTTAAAAACTTTAAAAGATTATTATTTTATCCATTAAATCAAATCATATTTTGATTTATAATTTGTAATATTATTATATTAACATGAATTGGATACAGACCCGTTGAATTACCATATGATATTATAGGGCAAGTATTTACATTAATTTATTTTTTATATTTTATCTTAAATCCCTTAATTACCAAATTATGAGATAATATCATTAATTAATACTACGTTACCATCATCGACGCCCCGGGACACAGAGATTTCATCAAGAACATGATCACCGGTACGTCGCAGGCCGATTGTGCGGTGTTGATCGTAGCAGCAGGTACCGGAGAATTCGAGGCTGGTATCTCAAAGAACGGACAGACCCGAGAGCACGCGCTTCTCGCCTTCACTCTTGGAGTAAAGCAGCTCATCGTCGGAGTTAACAAAATGGACTCAACCGAGCCACCCTACTCCGAGGCACGTTTTGAGGAAATCAAGAAGGAAGTATCCTCTTACATCAAGAAAATCGGTTACAACCCTGCCGCCGTAGCCTTCGTTCCGATCTCAGGATGGCACGGAGACAACATGCTCGAACCATCTACCAAGATGGGATGGTTCAAGGGATGGGCCGTTGAGCGCAAGGAAGGAAAGGCCGACGGCAAGTGCCTCATCGAAGCTCTTGACGCTATCCTCCAACCCAGCAGACCCACCGACAAGGCTCTCCGTCTTCCCCTTCAGGATGTCTACAAGATTGGTGGTATCGGAACTGTACCAGTTGGTCGTGTAGAAACTGGAGTCCTGAAACCAGGTACTGTTGTAACATTCGCTCCTGCTGGACTCACAACTGAAGTTAAATCCGTTGAGATGCATCACGAAGCTCTCGTCGAAGCTGTTCCCGGTGACAACGTTGGTTTCAACGTAAAGAACGTATCAGTCAAGGAACTCCGTCGTGGATACGTCGCTGGTGACTCAAAGAACAACCCACCCAAGGGAGCTGCCGACTTCAATGCTCAG
		</sequence>
		<sequence>
			<taxon idref="M2.A.eit"/>
			CCACGTCTAAATAATATAAGATTTTGATTTTTACCACCCTCACTAATTTTATTATTATCTAGAAGAATAGTAAACTCAGGATCAGGAACTGGATGAACTGTTTATCCTCCTCTATCAAGAAGAATTTCACATTCAGGGGCATCCGTAGATTTAACTATTTTTTCTTTACACTTAGCAGGGATTTCATCAATTTTAGGGGCAATTAATTTTATTTCAACAATAATCAACATAAAATTAAAAGGAATAAGATTTGAACAAATACCTTTATTTGTATGAGCAGTATCATTAACTGCATTATTATTACTCCTATCTTTACCAGTACTAGCTGGTGCTATTACAATACTTCTTACAGATCGTAATTTAAATACATCATTTTTTGACCCATCAGGAGGAGGAGATCCAATTTTATACCAACACTTATTCTGATTTTTTGGACATCCAGAAGTTTATATTTTAATTATTCCAGCATTTGGAATAATTTCACATATTATTTCACAAGATTCAGGAAAGAAAGAAACTTTTGGAACTCTTGGAATAATTTATGCTATAATAACAATTGGATTGCTTGGTTTTGTAGTATGAGCACATCACATATTTACAGTAGGAATAGATGTAGATACACGAGCTTATTTTACAGCAGCTACAATAATTATTGCAATCCCAACAGGAATTAAAATTTTTAGATGACTAGCTACTCTATATGGATCACAAATTATCTTTAATCCATCAATAATATGAACTCTAGGGTTTGTATTTTTATTTACATCAGGAGGATTAACAGGAATTATTTTATCAAATTCATCAATTGATATTTTGAGGGGCAACAGTAATTACTAGATTATTATCTGCAATCCCATATTTAGGAACATCACTAGTATACTGATTATGAGGGGGATTTTCAGTTGACAATGCTACTTTAACACGATTTTTTACTTTTCATTTTATTATTCCTTTTATTATTCTTGCTCTAACAATAATTCATTTAATATTTTTACATGAAACAGGATCAAGAAATCCATTAGGATTAAACAGAAATTTAGATAAAATCCCATTTCACCCTTATTTTTCATTCAAAGATATTTTAGGATTTATTGTAATGATTACATTTTTAGTAATAGTAGTTTTAATTTCACCTAATATATTTGGAGATCCAGATAATTTTATACCAGCTAATCCTATAATTACACCTCTTCATATTAAACCTGAGTGATACTTTTTATTTGCTTACGCAATTTTACGATCAATTCCTAATAAATTAGGGGGTGTGATTGCTTTAATTATATCAATTTTAATTTTAATAATTTTACCATTTTATCATCTTAAAAATTTTAAAAGATTATTATTTTATCCATTAAATCAAATTATATTTTGATTTATAATTTGTAATATTATTCTACTAACATGAATTGGATACAGACCTGTTGAATTACCATATGATATTATAGGACAAGTATTTACATTAATTTATTTTTTATATTTTATCTTAAACCCATTAATTACCAAACTATGAGATAATATTCTTAATTAATACTACGTTACCATCATCGACGCCCCGGGACACAGAGATTTCATCAAGAACATGATCACCGGTACGTCGCAGGCCGATTGTGCGGTGTTGATCGTAGCCGCCGGTACCGGAGAATTCGAGGCTGGTATCTCCAAGAACGGACAGACCCGAGAGCACGCGCTTCTCGCCTTCACTCTTGGAGTCAAGCAGCTCATCGTCGGAGTCAACAAAATGGACTCCACCGAGCCACCATACTCCGAGGCCCGTTTCGAGGAAATCAAGAAGGAAGTGTCCTCGTACATCAAGAAGATCGGTTACAACCCAGCCGCCGTCGCCTTCGTTCCCATCTCAGGATGGCACGGAGACAACATGCTCGAGCCATCCACCAAGATGGGATGGTTCAAGGGATGGGCCGTCGAGCGCAAGGAAGGAAAGGCTGACGGCAAGTGCCTCATCGAAGCTCTTGACGCTATCCTCCAACCCAGCAGACCCACCGACAAGGCTCTCCGTCTTCCCCTTCAGGACGTCTACAAGATTGGTGGTATCGGAACGGTACCCGTTGGTCGTGTAGAAACTGGAGTCCTGAAGCCAGGTACTGTTGTAACATTCGCTCCTGCTGGACTCACCACTGAAGTTAAGTCCGTTGAGATGCACCACGAAGCTCTCACCGAAGCTGTTCCCGGTGACAACGTTGGTTTCAACGTAAAGAACGTCTCCGTCAAGGAACTCCGTCGTGGATACGTCGCTGGTGACTCAAAGAACAACCCACCYAAGGGAGCCGCCGACTTCAACGCTCAG
		</sequence>
		<sequence>
			<taxon idref="A5.A.amp"/>
			CCACGTCTAAATAATATAAGATTTTGATTTTTACCTCCTTCATTAATTTTACTATTATCTAGAAGAATAGTAAATTCAGGATCAGGAACCGGATGAACTGTATACCCCCCCCTATCAAGAAGAATTTCACATTCAGGAGCATCCGTAGATTTAACTATTTTTTCCCTACACTTAGCAGGAATTTCATCAATTTTAGGGGCAATTAATTTTATTTCAACAATAATTAACATAAAATTAAAAGGAATAAGATTTGAACAAATACCTTTATTTGTATGAGCAGTATCATTAACTGCATTATTACTACTCCTATCTTTACCAGTATTAGCCGGTGCTATTACAATACTTCTTACAGACCGTAATTTAAATACATCATTTTTTGATCCATCAGGAGGAGGGGATCCAATTTTATATCAACACTTATTCTGATTTTTTGGACACCCAGAAGTTTACATTTTAATTATTCCAGCATTTGGAATAATTTCACATATTATTTCACAAGATTCAGGAAAAAAAGAAACTTTTGGGACCCTTGGAATAATTTATGCTATAATAACAATTGGATTACTTGGTTTTGTGGTATGAGCACATCACATATTTACAGTAGGTATAGATGTAGATACACGAGCTTATTTTACAGCAGCTACAATAATTATTGCAATCCCAACAGGAATTAAAATTTTTAGATGATTAGCTACACTATATGGTTCACAAATTATCTTTAATCCATCAATAATATGAACTCTCGGATTTGTATTCTTATTTACATCAGGAGGATTAACAGGAATTATTTTATCAAATTCATCAATTGATATTTTGAGGAGCAACAGTAATTACTAGATTATTATCAGCAATCCCATATTTAGGAACATCCCTAGTATATTGATTATGGGGGGGATTTTCAGTTGATAATGCTACTTTAACACGATTTTTTACTTTTCATTTTATCATTCCTTTTATTATTCTTGCTCTAACAATAATTCATTTAATATTTTTACATGAAACAGGATCTAGAAACCCATTAGGATTGAATAGAAATTTAGATAAAATTCCATTTCACCCTTATTTCTCATTCAAAGATATTTTAGGATTTATTATAATAATTACATTTTTAGTGATAGTAGTTTTAATGTCACCCAACATATTTGGAGATCCAGATAATTTTATACCAGCTAATCCTATAATTACACCTCTTCATATTAAACCTGAATGATACTTTTTATTTGCTTACGCAATTTTACGATCAATTCCTAATAAATTAGGAGGGGTAATTGCTTTAATTATATCAATCTTAATTTTAATAATTTTACCATTTTATCACCTTAAAAATTTTAAAAGATTATTATTTTATCCATTAAATCAAATTATATTTTGATTTATAATTTGTAATATTATTCTACTAACATGAATTGGATACAGACCTGTTGAATTACCATATGATATTATAGGACAAGTATTCACATTAATTTATTTTTTATATTTTATTTTAAACCCATTAATTACCAAATTATGAGATAATATTCTTAATTAATACTACGTCACCATCATCGACGCCCCGGGACACAGAGATTTCATCAAGAACATGATCACCGGTACGTCGCAGGCCGATTGTGCGGTGTTGATCGTAGCCGCCGGTACCGGAGAATTCGAGGCTGGTATCTCCAAGAACGGACAGACCCGAGAGCACGCGCTTCTCGCCTTCACTCTTGGAGTCAAGCAGCTCATCGTCGGAGTCAACAAAATGGACTCCACCGAGCCACCCTACTCCGAGGCCCGTTTCGAGGAAATCAAGAAGGAAGTGTCCTCCTACATCAAGAAGATCGGTTACAACCCAGCCGCCGTAGCCTTCGTCCCCATCTCAGGATGGCACGGAGACAACATGCTCGAGCCATCCACCAAGATGGGATGGTTCAAGGGATGGGCCGTCGAGCGCAAGGAAGGAAAGGCCGACGGCAAGTGCCTCATCGAAGCTCTTGACGCTATCCTCCAACCCAGCAGACCCACCGACAAGGCTCTCCGTCTTCCCCTTCAGGACGTCTACAAGATTGGTGGTATCGGAACGGTACCCGTTGGTCGTGTAGAAACTGGAGTCCTGAAGCCAGGTACTGTTGTAACATTCGCTCCTGCTGGACTCACCACTGAAGTCAAGTCAGTTGAGATGCACCACGAAGCTCTCACCGAAGCTGTTCCCGGTGACAACGTTGGTTTCAACGTAAAGAACGTCTCCGTCAAGGAACTCCGTCGTGGATACGTCGCTGGTGACTCAAAGAACAACCCACCCAAGGGAGCCGCCGACTTCAACGCTCAG
		</sequence>
		<sequence>
			<taxon idref="F4.A.lon"/>
			CCACGTCTAAATAATATAAGATTTTGATTTTTACCGCCTTCATTAATTTTATTATTATCTAGAAGAATAGTAAACTCAGGATCAGGAACTGGATGAACTGTTTACCCGCCCCTATCAAGAAGAATTTCACATTCAGGGGCATCCGTAGATTTAACTATTTTTTCTTTACACTTAGCAGGAATTTCATCAATTTTAGGAGCAATTAATTTTATTTCAACAATAATTAATATAAAATTAAAAGGAATAAGATTTGAACAAATACCTTTATTTGTATGAGCAGTATCATTAACTGCATTATTATTACTCCTATCTTTACCAGTACTAGCTGGTGCTATTACAATACTTCTTACAGATCGTAATTTAAATACATCATTTTTTGACCCATCAGGAGGAGGGGATCCAATTTTATACCAACACTTATTCTGATTTTTTGGACACCCAGAAGTCTATATTTTAATTATCCCAGCATTTGGAATAATTTCACATATTATTTCACAAGATTCAGGAAAAAAAGAAACTTTTGGAACTCTTGGAATAATTTATGCTATAATAACAATTGGATTACTTGGTTTTGTAGTATGAGCACATCACATATTTACAGTAGGAATAGATGTTGATACACGAGCTTATTTTACAGCAGCTACAATAATTATTGCAATCCCAACAGGAATTAAAATTTTTAGATGATTAGCTACTCTATATGGCTCACAAATTATCTTTAATCCATCAATAATATGAACTCTAGGTTTTGTATTTTTATTTACATCAGGAGGATTAACAGGAATTATTTTATCAAATTCATCAATTGATATTTTGAGGGGCAACAGTGATTACTAGATTATTATCTGCAATTCCATATTTAGGGACATCACTAGTATATTGATTATGAGGAGGATTTTCAGTTGACAATGCTACTTTAACACGATTTTTTACTTTTCATTTTATTATTCCTTTTATTATTCTTGCTCTAACAATAATTCATTTAATATTTTTACATGAAACAGGATCAAGAAATCCATTAGGATTAAATAGAAATTTAGATAAAATCCCATTTCACCCTTATTTTTCATTCAAAGATATCTTAGGGTTTATTGTAATGATTACATTTTTAGTAATAGTAGTTTTAATTTCACCTAATATATTTGGAGATCCAGATAATTTTATACCAGCTAATCCTATAATTACACCTCTTCATATTAAACCTGAGTGATATTTTTTATTTGCTTATGCAATTTTACGATCAATTCCTAATAAATTAGGAGGTGTAATTGCTTTAATTATATCAATTTTAATTTTAATAATTTTACCATTTTATCATCTTAAAAATTTTAAAAGATTATTATTTTATCCATTAAATCAAATTATATTTTGATTTATAATTTGTAATATTATTCTATTAACATGAATTGGATACAGACCTGTTGAATTACCATATGATATTATAGGACAAGTATTTACATTAATTTATTTTTTATATTTTATCTTAAATCCATTAATTACCAAACTATGAGATAATATTCTTAATTAATACTACGTTACCATCATCGACGCCCCGGGACACAGAGATTTCATCAAGAACATGATCACCGGTACGTCGCAGGCCGATTGTGCGGTGTTGATCGTAGCAGCCGGTACCGGAGAATTCGAGGCTGGTATCTCCAAGAACGGACAGACCCGAGAGCACGCGCTTCTCGCCTTCACTCTTGGAGTCAAGCAGCTCATCGTCGGAGTCAACAAAATGGACTCCACCGAGCCACCCTACTCCGAGGCCCGTTTCGAGGAAATCAAGAAGGAAGTGTCCTCGTACATCAAGAAGATCGGTTACAACCCAGCCGCCGTAGCATTCGTTCCCATCTCAGGATGGCACGGAGACAACATGCTCGAGCCATCCACCAAGATGGGATGGTTCAAGGGATGGGCCGTCGAGCGCAAGGAAGGAAAGGCTGACGGCAAGTGCCTCATCGAAGCTCTTGACGCTATCCTCCAACCCAGCAGACCCACCGACAAGGCTCTCCGTCTTCCCCTTCAGGATGTCTACAAGATTGGTGGTATCGGAACGGTACCCGTTGGTCGTGTAGAAACTGGAGTCCTGAAGCCAGGTACTGTTGTAACATTCGCTCCTGCTGGACTCACCACTGAAGTTAAGTCMGTTGAGATGCACCACGAAGCTCTTACCGAAGCTGTTCCCGGTGACAACGTTGGTTTCAACGTAAAGAACGTCTCCGTCAAGGAACTCCGTCGTGGATACGTCGCTGGTGACTCRAAGAACAACCCACCCAAGGGAGCCGCCGACTTCAACGCTCAG
		</sequence>
		<sequence>
			<taxon idref="D6.N.mel"/>
			CCCCGACTAAATAATATAAGATTTTGATTTTTACCCCCTTCATTAATATTATTATTATGTAGAAGAATAGTAAATTCAGGGTCAGGAACTGGATGAACTGTTTATCCCCCTTTATCAAGAAGAATTTCACACTCAGGAGCCTCAGTAGATTTAACAATTTTTTCTTTACATCTTGCAGGAATTTCATCAATTTTAGGAGCAATTAATTTTATTTCAACAATAATTAATATAAAATTAAAAGGAATAAAATTTGATCAAATACCTTTATTTGTATGAGCAGTATCATTGACTGCATTATTATTATTGTTATCTTTACCAGTACTAGCAGGAGCTATTACTATACTTCTTACGGATCGTAATTTAAATACATCATTTTTTGACCCTTCAGGAGGAGGAGATCCAATTTTATATCAACATTTATTTTGATTTTTTGGTCACCCAGAAGTTTACATTTTAATTATTCCCGCATTTGGAATAATTTCACATATCATTTCACAAGAATCAGGAAAAAAAGAAACTTTTGGTACTCTTGGAATAATTTATGCTATAATGACAATTGGATTATTAGGATTTGTAGTTTGAGCCCACCATATATTCACAGTAGGAATAGATGTTGATACTCGAGCATACTTTACAGCAGCTACAATAATTATTGCAATCCCAACAGGAATTAAAATTTTTAGATGATTAGCTACATTATATGGATCACAAATTATTTTCAACCCATCTATAATATGAACTCTTGGATTTGTATTCTTATTTACATCAGGAGGATTAACAGGCATTATTTTATCAAATTCATCAATTGATATTTTGAGGCGCAACTGTAATCACTAGATTATTATCTGCAATTCCATACCTTGGTACATCTCTTGTATACTGATTGTGAGGGGGATTCTCAGTAGATAATGCTACATTAACACGATTTTTTACTTTTCATTTCATTATTCCTTTTATTATTCTAACCTTAACATTAATTCATTTAATATTTTTACATGAAACAGGTTCAAGAAACCCATTAGGTTTAAATAGAAATATAGATAAAGTTCCATTCCATCCTTATTTTTCATTTAAAGATATTTTAGGATTTATTATTATAATTACATTATTAATTATAGTAGTTTTAATATCTCCTAATTTATTTGGAGATCCTGATAATTTCATACCTGCAAATCCTATAATTACCCCTCTTCATATTAAACCAGAATGATATTTTTTATTTGCCTATGCAATTTTACGATCAATCCCTAATAAATTAGGAGGAGTAATTGCATTAATTTTATCAGTCTTAATTTTAATAATTTTACCATTTTATTATTATAAAAATTTTAAAAGACTTTTATTTTATCCATTAAACCAAATATTATTTTGATTTATAATTTGTAACATTATTATATTAACCTGAATTGGATTCAGTCCAGTTGAATTACCCTATGATATTATAGGACAAATATTTACATTAATTTACTTTTTATATTTCATTTTAAACCCTTTAATTACTAAATTATGAGATAATATACTTAATTAATACTACGTGACGATCATCGACGCCCCGGGACACAGAGATTTCATCAAGAACATGATCACCGGTACGTCGCAGGCCGATTGTGCGGTGTTGATCGTAGCCGCCGGTACAGGAGAGTTCGAGGCTGGTATCTCCAAGAACGGACAGACCCGCGAGCACGCGCTCCTCGCCTTCACTCTTGGAGTCAAGCAGCTCATCGTCGGAGTCAACAAAATGGACTCCACCGAGCCACCCTACTCTGAGGCCCGTTTCGAGGAAATCAAGAAGGAAGTGTCCTCCTACATCAAGAAGATCGGTTACAACCCGGCCGCCGTTGCCTTCGTTCCCATCTCCGGATGGCACGGAGACAACATGCTCGAGCCATCCACCAAAATGTCTTGGTTCAAGGGATGGGCCGTAGAGCGCAAGGAAGGAAAGGCTGACGGCAAGTGCCTCATCGAAGCTCTCGACGCTATCCTCCAACCCAGCAGACCCACCGACAAGGCTCTCCGTCTTCCCCTTCAGGACGTCTACAAGATTGGTGGTATCGGAACTGTACCGGTCGGTCGTGTAGAAACTGGAGTCCTGAAGCCAGGTACCGTTGTGACATTCGCTCCTGCTGGACTCACCACTGAAGTCAAGTCCGTTGAGATGCACCACGAAGCTCTCGTCGAAGCTGTTCCCGGTGACAACGTTGGTTTCAACGTAAAGAACGTCTCCGTCAAGGAACTCCGTCGTGGATACGTCGCTGGTGACTCAAAGAACAACCCACCCAAGGGAGCCGCCGACTTCAACGCTCAG
		</sequence>
		<sequence>
			<taxon idref="K8.N.lip"/>
			CCTCGATTAAATAATATAAGATTTTGATTTTTACCACCCTCATTAATTTTATTATTATCAAGAAGAATAGTGAATTCAGGATCAGGAACTGGATGAACTGTATATCCTCCTTTATCTAGAAGAATTTCTCATTCTGGAGCATCTGTAGATTTAACTATTTTTTCTTTACATTTAGCAGGAATTTCATCAATCTTAGGAGCAATTAATTTTATTTCAACAATAATTAATATAAAATTAAAAGGAATAAGATTTGAACAAATACCATTATTTGTATGAGCAGTTTCATTAACTGCTTTATTATTACTCCTATCATTACCAGTATTAGCAGGAGCAATTACTATACTTCTTACAGATCGTAATTTAAATACATCATTTTTTGATCCATCAGGAGGGGGAGATCCAATTTTATACCAACACTTATTTTGATTCTTTGGTCATCCAGAAGTTTATATTCTAATTATTCCAGCATTTGGAATAATTTCTCATATTATTTCACAAGATTCAGGAAAAAAAGAAACTTTTGGAACTCTTGGTATAATTTATGCTATAATAACAATTGGATTATTAGGATTTGTAGTATGAGCTCACCATATATTCACAGTAGGAATAGATGTTGATACACGAGCCTATTTTACAGCAGCAACAATAATTATTGCAATTCCAACAGGAATTAAAATTTTCAGATGATTAGCAACATTATATGGATCACAAATTATCTTTAACCCATCAATTATATGAGCTCTTGGATTTGTATTTTTATTTACATCAGGAGGATTAACAGGAATTATTTTATCAAATTCATCAATTGATATTTTGAGGGGCAACTGTTATTACTAGATTATTATCTGCAATCCCTTATCTTGGTACATCATTAGTACATTGATTATGAGGAGGATTCTCAGTAGATAATGCTACATTAACACGATTTTTTACTTTTCATTTTATTATCCCCTTTGTAATTCTTGCATTAACTATAATTCATCTAATATTTTTACATGAAACAGGATCAAGAAATCCATTAGGAATAAATAGAAACTTAGATAAAATCCCATTTCATCCTTATTTCTCTTTTAAAGATATTTTAGGATTTATTATCATAATTACCTTTTTAATTATAGTAGTTTTAATATCACCTAATATATTTGGAGACCCAGATAATTTTATACCTGCAAATCCTATAGTTACACCTCTTCATATTAAACCAGAATGATATTTTTTATTTGCTTATGCAATTTTACGATCAATTCCAAATAAATTAGGAGGTGTTATTGCTCTAGTTATATCAATTTTAATTTTAATAATTTTACCATTTTATTATAATAAAAATTTTAAAAGATTATTATTTTATCCATTAAATCAAATTTTATTTTGAATAATAATTTGTAATATTATCTTATTAACATGAATTGGATATAGCCCAGTTGAATTACCTTATGATATTATAGGTCAAGTATTCACATTAATTTATTTTTTATATTTTATTTTAAACCCTTTAATTACTAAATTATGAGATAATATCCTTAATTAATACTACGTTACGATCATCGACGCCCCGGGACACAGAGATTTCATCAAGAACATGATCACCGGTACGTCGCAGGCCGATTGTGCAGTGTTGATCGTAGCCGCCGGTACGGGAGAATTCGAGGCTGGTATCTCCAAGAACGGACAGACCCGCGAGCACGCGCTCCTCGCCTTCACTCTTGGAGTCAAGCAGCTCATCGTAGGAGTCAACAAAATGGACTCCACCGAGCCACCCTACTCTGAGGCCCGTTTCGAGGAAATCAAGAAGGAAGTGTCCTCCTACATCAAGAAGATTGGTTACAACCCAGCAGCTGTAGCCTTCGTTCCCATCTCAGGATGGCACGGAGACAACATGCTCGAGCCATCCACCAAAATGACATGGTTCAAGGGATGGGCCGTAGAGCGCAAGGAAGGAAAGGCCGACGGCAAGTGCCTCATCGAAGCTCTTGACGCTATCCTGCAACCCAGCAGACCCACCGACAAGGCTCTCCGTCTTCCCCTTCAGGACGTCTACAAGATTGGTGGTATCGGAACGGTACCAGTCGGTCGTGTAGAAACTGGAGTCCTGAAGCCAGGTACCGTCGTTACATTCGCTCCTGCTGGACTCACCACCGAAGTAAAGTCCGTTGAGATGCACCACGAAGCTCTCGTCGAAGCTGTTCCCGGTGACAACGTTGGTTTCAACGTAAAGAACGTCTCCGTCAAGGAACTCCGTCGTGGATACGTCGCTGGTGACTCAAAGAACAACCCACCCAAGGGAGCCGCCGACTTCAACGCTCAG
		</sequence>
		<sequence>
			<taxon idref="M1.N.mil"/>
			CCTCGTTTAAATAATATAAGATTCTGATTTTTACCCCCATCACTAATTTTATTATTATCTAGAAGAATAGTAAATTCAGGCTCAGGAACTGGATGAACTGTATATCCTCCACTATCAAGAAGAATTTCACATTCAGGAGCATCAGTAGATTTAACAATTTTCTCTTTACATTTAGCAGGAATTTCATCAATCTTAGGAGCAATTAACTTTATTTCAACAATAATTAATATAAAACTAAAAGGAATAAGATTTGAACAAATACCTTTATTTGTATGAGCAGTATCCCTAACTGCATTATTACTTCTTTTATCTTTACCAGTACTAGCAGGAGCTATTACTATACTTCTTACAGATCGTAATTTAAATACATCATTTTTCGACCCATCGGGAGGAGGGGATCCAATTTTATACCAACATTTATTCTGATTTTTTGGACATCCAGAAGTTTATATTCTAATTATTCCAGCATTTGGAATAATTTCACATATTATTTCTCAAGATTCAGGAAAAAAAGAAACTTTTGGAACTCTTGGTATAATTTATGCTATAATAACAATTGGATTACTAGGATTTGTAGTATGAGCTCACCATATATTCACAGTAGGAATAGATGTTGATACACGAGCTTATTTCACAGCAGCTACAATAATTATTGCAATTCCAACAGGAATTAAAATTTTTAGATGACTAGCAACATTATATGGATCACAAATTATTTTTAATCCATCAATAATATGAGCACTAGGATTTGTATTTTTATTTACATCAGGAGGATTAACAGGAATTATTTTATCAAATTCATCAATTGACATTTTGAGGGGCAACTGTAATCACTAGTTTATTATCTGCAATTCCATACCTAGGTACATCATTAGTATATTGATTATGAGGAGGATTCTCAGTAGATAACGCTACATTAACACGATTTTTTACTTTTCATTTTATTATCCCATTCATTATTATTGCATTAACAATAATTCATTTAATATTTTTACATGAAACAGGATCAAGAAACCCATTAGGATTAAATAGAAATTTAGATAAAATTCCATTTCACCCTTATTTTTCATTTAAAGATATCTTAGGATTTATAATCATAATCACATTTTTAATTATAGTAGTTTTAATATCCCCCAATATATTTGGAGACCCAGATAATTTTATACCCGCAAACCCTATAATCACTCCTATTCACATTAAACCAGAATGATACTTTTTATTTGCTTATGCAATTTTACGATCAATTCCTAATAAATTAGGAGGTGTAATTGCTTTAATTTTATCAATTTTAATTCTAATAATTTTACCATTTTATCACTATAAAAATTTTAAAAGATTATTATTTTATCCATTAAACCAAATATTATTCTGAATAATAATTTGTAATATTATTTTATTAACATGAATTGGATATAGACCAGTAGAATTACCATATGATTTTATAGGACAAGTATTTACATTAATTTATTTTTTATATTTTATTTTAAATCCCTTATTTACTAAATTATGAGATAATATTATCAATTAATACTACGTGACGATCATCGACGCCCCGGGACACAGAGATTTCATCAAGAACATGATCACCGGTACGTCGCAGGCCGATTGTGCGGTGTTGATCGTAGCCGCCGGTACGGGAGAATTCGAGGCTGGTATCTCCAAGAACGGACAGACCCGAGAGCACGCGCTCCTCGCCTTCACCCTTGGAGTGAAGCAGCTCATCGTCGGAGTTAACAAAATGGACTCCACCGAGCCGCCCTACTCCGAGGCCCGTTTTGAGGAAATCAAGAAGGAAGTATCCTCGTACATCAAGAAGATCGGTTACAACCCAGCCGCCGTCGCATTCGTTCCCATCTCGGGATGGCACGGAGACAACATGCTCGAGCCGTCCACCAAGATGGGATGGTTCAAGGGATGGGCCGTCGAGCGCAAGGAAGGAAAGGCTGACGGCAAGTGCCTCATCGAAGCTCTTGACGCTATCCTACAACCCAGCAGACCCACCGACAAGGCTCTCCGTCTTCCCCTTCAGGATGTCTACAAGATTGGTGGTATCGGAACGGTACCAGTTGGTCGTGTAGAAACCGGAGTCCTGAAGCCAGGTACTGTCGTAACATTCGCTCCTGCTGGACTCACCACTGAAGTTAAGTCCGTTGAGATGCACCACGAAGCTCTCGTCGAAGCTGTTCCCGGTGACAACGTTGGTTTCAACGTAAAGAACGTCTCCGTCAAGGAACTCCGTCGTGGATACGTCGCTGGTGACTCAAAGAACAACCCACCCAAGGGAGCCGCCGACTTCAACGCTCAG
		</sequence>
		<sequence>
			<taxon idref="F5.N.rib"/>
			CCACGATTAAATAATATAAGATTTTGATTTTTACCACCCTCACTGATCTTATTATTATCTAGAAGAATAGTAAATTCAGGATCAGGAACTGGATGAACTGTTTATCCACCTTTATCAAGAAGAATTTCACATTCAGGACCATCGGTAGATTTAACTATTTTTTCTCTTCACTTAGCAGGAATTTCATCAATTTTAGGGGCAATTAATTTTATCTCAACAATAATTAACATAAAATTAAAAAGAATAAGATTTGAACAAATACCTCTATTTGTATGAGCCGTATCATTAACTGCATTATTATTATTATTATCATTACCAGTATTAGCGGGAGCTATTACTATACTACTTACAGATCGTAATTTAAATACATCATTTTTTGATCCATCTGGAGGGGGGGATCCAATTCTATATCAACATTTATTCTGATTTTTCGGACATCCAGAAGTATATATTCTAATTATCCCAGCATTTGGAATAATTTCACACATTATTTCACAAGATTCAGGAAAAAAAGAAACTTTTGGAACCCTTGGTATAATTTATGCAATAATAACAATTGGATTATTAGGATTTGTTGTTTGAGCTCATCATATATTTACAGTAGGAATAGATGTTGATACACGAGCCTATTTTACAGCAGCTACTATAATTATTGCAATTCCAACAGGAATTAAAATTTTCAGATGATTAGCTACTTTATATGGATCCCAAATTTTATTTAATCCCTCAATATTATGGTCTATTGGATTTGTATTTTTATTTACATCAGGGGGACTAACAGGAATTATTTTATCTAACTCATCAATTGATATTCTGAGGGGCAACTGTTATTACTAGTTTATTATCTGCAATCCCATACATCGGATCATCATTAGTATTCTGATTATGGGGAGGATTTTCAGTAGATAATGCAACATTAACACGATTTTTTACTTTTCATTTTATTATTCCCTTTATTATTGTTGCCTTAACAGTAATTCATTTAATATTCTTACATGAAACAGGATCAAGAAATCCTTTAGGGGTAAATAGAAATTTAGATAAAATCCCATTTCACCCATATTTCTCATTTAAAGATATATTAGGATTTATTATTATAATTACAATTCTAATTATAGTAGTCTTAATATCACCTAATATATTTGGAGACCCAGATAATTTTATACCAGCAAACCCTATAATTACCCCCCTCCATATTAAACCAGAATGATATTTTTTATTTGCTTATGCAATTTTACGATCAATTCCTAATAAATTAGGAGGTGTGATGGCCTTAATTATATCAATTTTAATTCTTATAATCTTACCATTTTATCACTTAAAAAATTTTAAAAGATTATTATTCTACCCACTAAATCAAATAATATTTTGATTTATATTATGCAATATCATATTATTAACTTGAATTGGTTATAGGCCAGTTGAGTTTCCATATGATATTATAGGACAAATATTTACATTAATTTATTTTTTATATTTTATTATAAACCCATTAATTACTAAAATATGAGATATAATAATTAATTAATACTACGTGACGATCATCGACGCCCCGGGACACAGAGATTTCATCAAGAACATGATCACCGGTACGTCGCAGGCCGATTGTGCGGTGTTGATCGTAGCAGCCGGTACCGGAGAGTTCGAGGCTGGTATCTCCAAGAACGGACAGACCCGCGAGCACGCGCTTCTCGCCTTCACTCTTGGAGTCAAGCAGCTCATCGTAGGAGTCAACAAAATGGACTCCACCGAGCCACCCTACTCCGAGGCCCGTTTCGAGGAAATCAAGAAGGAAGTGTCCTCTTACATCAAGAAGATCGGTTACAACCCAGCCGCCGTCGCCTTCGTTCCCATCTCAGGATGGCACGGAGACAACATGCTCGAGCCGTCTACCAAAATGGGATGGTTCAAGGGATGGGCCGTCGAGCGCAAGGAAGGAAAGGCCGACGGCAAGTGCCTCATCGAAGCTCTTGACGCTATCCTCCAGCCCAGCAGACCCACCGACAAGGCTCTCCGTCTTCCCCTTCAGGACGTCTACAAGATTGGTGGTATCGGAACGGTACCCGTCGGTCGTGTAGAAACTGGAGTCCTGAAGCCAGGTACTGTTGTAACATTCGCTCCCGCTGGACTCACCACTGAAGTCAAGTCGGTTGAGATGCACCACGAAGCTCTCGTCGAAGCTGTTCCCGGTGACAACGTTGGTTTCAACGTAAAGAACGTCTCAGTCAAGGAACTCCGTCGTGGATACGTCGCTGGTGACTCAAAGAACAACCCACCCAAGGGAGCCGCCGACTTCAACGCTCAG
		</sequence>
		<sequence>
			<taxon idref="F6.P.tul"/>
			CCTCGATTAAATAATATAAGATTTTGATTTTTACCTCCTTCATTAATTTTATTACTATCAAGAAGAATAGTAAATTCCGGGTCAGGTACAGGATGAACTGTTTATCCCCCTCTATCAAGAAGAATTTCTCATTCAGGGGCATCAGTTGATTTAACAATTTTTTCACTACATTTAGCAGGAATTTCATCAATTTTAGGAGCAATTAATTTTATTTCAACAATAATTAACATAAAATTAAAAGGTATAAGATTTGAACAAATACCCTTATTTATTTGAGCAGTATCATTAACTGCTTTATTACTTCTTCTATCATTACCAGTATTAGCGGGGGCAATTACAATACTTCTTACTGACCGTAACTTAAATACATCATTCTTTGACCCATCTGGAGGAGGAGACCCAATCCTTTATCAACACTTATTCTGATTTTTTGGCCATCCAGAAGTTTATATTCTAATTATTCCAGCATTTGGAATAATCTCTCATATTATTTCTCAAGATTCAGGAAAAAAAGAAACATTTGGGACTCTAGGAATAATTTATGCTATAATAACAATTGGATTATTAGGGTTTGTTGTATGAGCTCACCACATATTTACAGTAGGAATAGATGTTGATACACGAGCTTATTTTACAGCAGCTACAATAATTATTGCAATCCCAACAGGAATTAAAATTTTTAGATGATTAGCAACTTTATATGGTTCTCAAATTATTTTTAATCCAACAATAATATGAACTATTGGATTTGTATTCCTATTTACATCAGGGGGATTAACAGGAATTATTTTATCAAACTCATCCATTGATATTTTGAGGGGCAACTGTTATTACAAGACTATTATCTGCAATTCCTTATTTAGGAACATCTTTAGTATATTGATTATGAGGGGGATTTTCTGTAGATAATGCCACTTTAACACGATTTTTTACATTTCATTTCATTATTCCATTCATTATTCTTGCTTTAACTCTAATTCATTTAATATTTCTACATGAAACAGGATCAACAAATCCTTTAGGATTAAATAGAAATTTAGATAAAATCCCTTTTCATCCTTATTTTTCCTTCAAAGATATTATAGGATTTATTATTATAATTACAATTTTAATTATAGTAGTATTAATTTCACCAAACATATTTGGAGATCCTGATAATTTTTTACCAGCGAATCCAATAATTACCCCTCTTCATATTAAACCAGAATGATATTTCCTATTTGCTTATGCAATTTTACGATCAATTCCTAATAAACTAGGAGGAGTAATTGCACTTGTTATATCAATTTTAATTTTAATAATTTTACCATTTTATTATTATAAAAACTTTAAAAGATTAACATTTTATCCATTAAATCAAATCATATTTTGATTTATAATTTGTAATATTATTCTATTAACATGAATTGGATACAGACCAGTTGAATCACCATACGATTTAATAGGACAAGTATTTACATTAATTTATTTTTTATATTTTATTTTTAATCCTATTTTAACAAAAACATGAGATAATATAATTAATTAATACTACGTCACGATCATCGACGCCCCGGGACACAGAGATTTCATCAAGAACATGATCACCGGTACGTCGCAGGCCGATTGTGCGGTGTTGATCGTAGCTGCCGGTACCGGAGAATTCGAGGCTGGTATCTCCAAGAACGGACAGACCCGTGAGCACGCGCTCCTCGCCTTCACTCTTGGAGTCAAGCAGCTCATCGTAGGAGTCAACAAAATGGACTCCACCGAGCCACCCTACTCAGAAGCTCGTTTCGAGGAAATCAAGAAGGAAGTATCCTCGTACATCAAGAAGATCGGTTACAACCCGGCCGCCGTTGCTTTCGTTCCCATCTCCGGATGGCACGGAGACAACATGCTTGAGCCATCCACCAAAATGGGATGGTTCAAGGGATGGGCCGTAGAACGCAAGGAAGGAAAGGCTGACGGCAAGTGCCTCATCGAAGCTCTTGACGCCATCCTCCAACCCAGCAGACCCACCGACAAGGCCCTCCGTCTTCCCCTTCAGGACGTCTACAAGATTGGTGGTATCGGAACTGTACCAGTCGGTCGTGTAGAAACCGGAGTCCTGAAGCCAGGTACCGTCGTTACTTTCGCTCCTGCCGGACTCACCACTGAAGTTAAGTCCGTCGAGATGCACCACGAAGCTCTCCAAGAAGCTGTTCCCGGTGACAACGTTGGTTTCAACGTAAAGAACGTCTCCGTCAAGGAACTTCGTCGTGGATACGTCGCTGGTGACTCAAAGAACAACCCACCCAAGGGAGCCGCCGACTTCAATGCTCAG
		</sequence>
		<sequence>
			<taxon idref="H9.L.imp"/>
			CCACGTTTAAATAATATAAGATTTTGATTTCTACCACCTTCATTAATTTTATTATTATCTAGAAGAATAGTAAATTCAGGATCAGGAACTGGATGAACTGTATATCCCCCATTATCAAGAAGAATTTCTCATTCAGGAGCATCAGTAGATTTAACTATTTTTTCTCTTCACCTAGCAGGAATTTCATCAATTTTAGGAGCAATTAATTTTATTTCAACAATAATTAACATAAAATTAAAAGGAATAAGATTTGAACAAATACCTTTATTTGTATGAGCTGTTTCATTAACAGCATTACTATTACTCCTATCTTTACCAGTATTAGCTGGTGCCATTACAATACTTCTTACAGACCGTAATTTAAATACATCATTTTTTGACCCCTCTGGAGGAGGAGATCCAATTTTATACCAACATTTATTTTGATTTTTTGGTCACCCAGAAGTATATATTTTAATTATTCCAGCATTCGGAATAATTTCACATATTATTTCACAGGATTCAGGAAAAAAAGAAACCTTTGGTACCCTTGGTATAATTTATGCAATAATAACAATTGGATTATTAGGATTTGTTGTTTGAGCACATCATATATTTACAGTAGGAATAGATGTTGATACACGAGCTTATTTTACAGCAGCAACAATAATTATTGCAATCCCAACAGGAATTAAAATTTTTAGATGATTAGCCACATTATATGGATCACAAATTATATTTAATCCATCTATAATATGATCCTTAGGATTTGTATTTTTATTTACATCAGGAGGATTAACTGGAATTATTTTATCAAATTCATCAATTGATATTTTGAGGGGCAACTGTAATTACTAGATTATTATCTGCAATTCCATATATTGGTACATCTTTAGTATATTGATTATGAGGAGGATTCTCAGTTGATAATGCCACATTAACACGATTTTTTACATTTCACTTTATTATTCCTTTTATTATTATTGCTTTAACAATAATTCATTTAATATTTTTACATGAAACAGGATCAAGAAATCCATTAGGATTAAATAGAAATTTAGATAAAATTCCATTTCATCCCTACTTCTCATTTAAAGATATTTTAGGATTTATTATTATAATCACTTTTCTAATTATAATTGTACTAATATATCCCAATATATTTGGAGACCCAGATAATTTTATACCAGCAAACCCTATAATTACACCCCTACATATTAAACCAGAATGATATTTTTTATTTGCATATGCAATTTTACGATCAATTCCTAATAAATTAGGTGGTGTAATTGCCCTAATTATATCAATTCTAATTCTTATAATTTTACCTTTTTTCCACCTTAAAAACTTTAAAAGATTAATATTTTATCCATTAAATCAAATTATATTCTGATTAATAATTTGTAATATTATTATATTAACATGAATTGGATATAGACCAGTTGAATTACCATATGATATTATAGGACAAATATTTACATTAATTTATTTTTTATATTTTATTTTAAACCCTCTAATTACTAAATTATGAGATAATATAATTAATTAATACTACGTCACCATCATCGACGCCCCGGGACACAGAGATTTCATCAAGAACATGATCACCGGTACGTCGCAGGCCGATTGTGCAGTGTTGATCGTAGCGGCCGGTACCGGAGAATTCGAGGCTGGTATCTCCAAGAACGGACAGACCCGCGAGCACGCGCTTCTCGCCTTCACTCTTGGAGTCAAGCAGCTGATCGTTGGAGTCAACAAAATGGACTCCACCGAGCCACCGTACTCCGAGGCCCGTTTTGAGGAAATCAAGAAGGAAGTGTCCTCATACATCAAGAAGATCGGTTACAACCCAGCCGCCGTTGCCTTCGTTCCCATCTCAGGATGGCACGGAGACAACATGCTCGAGCCATCTACCAAGATGGGATGGTTCAAGGGATGGGCTGTCGAGCGCAAGGAAGGAAAGGCTGACGGCAAGTGCCTCATCGAAGCTCTTGACGCTATCCTACAACCAAGCAGACCCACCGACAAGGCTCTCCGTCTTCCCCTTCAGGATGTCTACAAGATTGGTGGTATCGGAACGGTACCAGTTGGTCGTGTAGAAACTGGAGTCCTGAAACCAGGTACCGTTGTAACATTCGCTCCTGCTGGACTCACAACTGAAGTTAAGTCCGTTGAGATGCACCACGAAGCTCTCGTAGAAGCTGTTCCCGGTGACAACGTTGGTTTCAACGTTAAGAACGTATCCGTAAAGGAACTTCGTCGTGGATACGTCGCTGGTGACTCAAAGAACAACCCACCCAAGGGAGCCGCCGACTTCAACGCTCAG
		</sequence>
		<sequence>
			<taxon idref="C2.P.crf"/>
			CCCCGACTAAATAATATAAGATTTTGATTTCTACCACCTTCATTAATTTTATTATTATCTAGAAGAATAGTAAATTCAGGATCAGGAACTGGATGAACTGTATATCCACCTTTATCAAGAAGAATCTCCCATTCAGGAGCATCAGTAGATTTAACTATTTTTTCTTTACATTTAGCAGGAATTTCATCAATCCTGGGAGCAATTAATTTTATTTCAACAATAATTAATATAAAATTAAAAGGAATAAAATTTGAACAAATACCTTTATTTGTATGAGCAGTATCATTAACTGCACTATTATTACTTCTATCACTACCCGTATTAGCAGGAGCTATTACTATACTTCTCACAGATCGTAATTTAAATACATCTTTTTTTGACCCATCTGGAGGAGGAGATCCAATTTTATATCAACACTTATTTTGATTCTTTGGACACCCAGAAGTTTATATTCTAATTATTCCAGCATTTGGGATAATTTCACATATTATTTCTCAAGATTCAGGAAAAAAAGAAACTTTCGGAACTATTGGAATAATTTACGCAATAATAACAATTGGATTATTAGGATTTGTAGTTTGAGCTCATCACATATTTACAGTAGGAATAGATGTTGATACACGTGCCTATTTCACAGCAGCCACAATAATTATTGCAATCCCCACAGGAATTAAAATTTTTAGGTGATTAGCTACACTATATGGATCACAAATTTTATTCAACCCATCTATAATATGAACCCTTGGATTTGTATTCTTATTTACATCAGGAGGATTAACTGGAATTATTTTATCAAATTCATCAATTGATATTCTGAGGTGCAACTGTAATCACTAGATTATTATCTGCAATCCCATACATTGGTAGATCAATAGTATATTGACTGTGAGGAGGATTTTCAGTAGATAATGCTACATTAACACGATTTTTTACTTTTCATTTTATAATCCCCTTTATTATTCTTGCATTAACATTAATTCATTTAATATTCTTACATGAAACAGGATCTAGAAATCCTTTAGGACTAAAAAGAAATTTAGATAAAATTCCATTTCACCCTTATTTTTCTTTCAAGGATATAATAGGATTTATTATTATAATTACAATTCTAATTATAGTAGTTTTAATAGAACCTAATATATTAGGAGACCCAGATAATTTTATACCAGCTAATCCTATAATTACCCCCCTTCATATTAAACCAGAATGATATTTTTTATTCGCATATGCAATTTTACGATCAATTCCTAATAAATTAGGGGGAGTTATTGCTTTAATAATATCAATCTTAATTCTAATAATTTTACCATTTTATCACTTTAAAAATTTTAAAAGATTATTATTTTATCCATTAAACCAAACAATGTTTTGATTAATAATTTGTAATATTATTATATTAACATGAATTGGCTATAGACCAGTTGAATTACCATATGAAACAATAGGTCAAGTTTTTACATTAATTTATTTTTTATATTTTATTATAAATCCTTTAATTACTAAGTTATGAGATAATATTATTAATTAATACTACGTGACGATCATCGACGCCCCGGGACACAGAGATTTCATCAAGAACATGATCACCGGTACGTCGCAGGCCGATTGTGCGGTGTTGATCGTAGCCGCCGGTACCGGAGAATTCGAGGCTGGTATTTCTAAGAACGGACAGACCCGAGAGCACGCGCTCCTCGCCTTCACTCTTGGAGTTAAGCAGCTCATTGTTGGAGTGAACAAAATGGACTCCACCGAGCCACCCTACTCAGAGGCCCGTTTTGAGGAAATCAAGAAGGAAGTTTCCTCCTACATCAAGAAGATCGGTTACAACCCAGCCGCAGTTGCCTTCGTTCCCATCTCAGGATGGCACGGAGACAACATGCTCGAACCATCCACCAAAATGTCCTGGTTCAAGGGATGGGCCGTCGAGCGCAAGGAAGGAAAGGCTGACGGCAAGTGCCTCATCGAAGCTCTTGACGCTATCCTCCAACCCAGCAGACCCACCGACAAGGCTCTCCGTCTTCCCCTTCAGGACGTCTACAAGATTGGTGGTATCGGAACTGTACCAGTTGGTCGTGTAGAAACTGGAGTCCTGAAGCCAGGTACCGTTGTAACATTCGCTCCTGCTGGACTCACCACTGAAGTCAAGTCCGTTGAGATGCACCACGAAGCTCTCGTCGAAGCTGTTCCCGGTGACAACGTTGGTTTCAACGTAAAGAACGTCTCCGTCAAGGAACTSCGTCGTGGATACGTCGCTGGTGACTCAAAGAACAACCCACCCAAGGGAGCTGCCGACTTCAATGCTCAG
		</sequence>
		<sequence>
			<taxon idref="E9.P.tub"/>
			CCTCGATTAAATAATATAAGATTTTGATTTTTACCACCATCATTAATTTTATTATTATCTAGAAGAATAGTAAATTCAGGATCAGGAACAGGATGAACTGTTTACCCACCTTTATCAAGAAGAATTTCTCATTCAGGAGCATCAGTTGATCTAACTATTTTCTCATTACATTTAGCAGGAATTTCATCAATTTTAGGAGCAATTAATTTTATTTCAACAATAATTAATATAAAATTAAAAGGAATAAAATTAGAACAAATACCTTTATTTGTATGGGCAGTATCATTAACTGCATTACTATTACTTTTATCCTTACCCGTATTAGCAGGAGCTATTACTATACTCCTTACAGATCGTAATTTAAATACATCATTTTTTGACCCTTCTGGGGGAGGAGATCCAATTTTATATCAACATCTATTTTGATTTTTTGGTCACCCAGAAGTTTATATTTTAATTATTCCAGCATTTGGAATAATTTCACATATTATTTCACAAGATTCAGGAAAAAAAGAAACTTTTGGAACTATTGGTATAATTTATGCTATAATAACAATTGGATTATTAGGTTTTGTAGTTTGAGCTCATCATATATTTACAGTAGGAATAGATGTTGATACACGAGCTTATTTTACAGCAGCTACAATAATTATTGCAATCCCAACAGGAATTAAAATTTTCAGCTGATTAGCTACATTATATGGATCAAAAATTTTATTTAATCCATCTATAATATGAACTCTTGGATTTGTATTTCTATTTACATCAGGAGGATTAACTGGAATTATTTTATCAAATTCATCAATTGATATTTTGAGGTGCAACTGTAATTACTAGATTAATATCTGCAATCCCATATATTGGTACATCATTAGTATATTGATTATGAGGAGGATTTTCAGTAGACAATGCTACATTAACACGATTTTTCACTTTTCATTTTATTATTCCTTTTATTATTCTTGCATTAACACTAATCCACTTAATATTTTTACATAAAACAGGATCAAGAAATCCACTAGGATTAAATAGAAACTTAGATAAAATTCCTTTTCACCCATATTTCTCATTCAAGGATATATTAGGATTTATTATTATAATTACATTTTTAATTATAATAATTTTAATAGCACCCAATATATTAGGAGACCCAGATAATTTTATACCAGCAAATCCTATAATTACCCCTATTCATATTAAACCAGAATGATATTTTTTATTTGCTTATGCAATTCTACGATCAATTCCTAATAAATTAGGAGGAGTAATTGCTTTAATTATATCAATCTTAATCCTCATAATTTTACCATTTTATCACCAAAAAAACTTTAAAAGATTATTATTTTATCCATTAAACCAAATTATATTTTGATTTATAATTTGTAATATTATTATATTAACATGAATTGGATTTAGACCAGTTGAATTACCATATGATACAATAGGTCAAATTTTTACATTAATTTATTTTTTATATTTTATATTAAACCCTTTAATTACTAAATTATGAGATAATATCATTAATTAATACTACGTGACGATCATCGACGCCCCGGGACACAGAGATTTCATCAAGAACATGATCACCGGTACGTCGCAGGCCGATTGTGCGGTGTTGATCGTAGCCGCCGGTACCGGAGAATTCGAGGCTGGTATTTCCAAGAATGGACAGACCCGAGAGCACGCGCTTCTCGCCTTCACTCTTGGAGTCAAGCAGCTCATCGTTGGAGTGAACAAAATGGACTCCACCGAGCCGCCATACTCTGAGGCCCGTTTTGAGGAAATCAAGAAGGAAGTTTCCTCCTACATCAAGAAGATCGGTTACAACCCAGCCGCCGTTGCCTTCGTTCCAATCTCAGGATGGCACGGAGACAACATGCTTGAACCATCCACCAAAATGTCCTGGTTCAAGGGATGGGCCGTAGAGCGCAAGGAAGGAAAGGCTGATGGCAAGTGCCTCATCGAAGCTCTTGACGCTATCCTACAACCCAGCAGACCCACCGACAAGGCTCTCCGTCTTCCCCTTCAGGACGTCTACAAGATTGGTGGTATCGGAACTGTACCAGTTGGTCGTGTAGAAACTGGAGTCCTGAAGCCAGGTACCGTTGTAACATTCGCTCCTGCTGGACTCACCACTGAAGTCAAGTCCGTTGAGATGCACCACGAAGCTCTCGTCGAAGCTGTTCCCGGTGACAACGTTGGTTTCAACGTAAAGAACGTCTCCGTTAAGGAACTCCGTCGTGGATACGTCGCTGGTGACTCAAAGAACAACCCACCCAAGGGAGCCGCCGACTTCAATGCTCAG
		</sequence>
		<sequence>
			<taxon idref="C3.P.dol"/>
			CCTCGATTAAATAATATAAGATTTTGATTTTTACCACCTTCACTAATCTTATTATTATCTAGAAGAATAGTAAACTCAGGGTCAGGAACTGGATGAACTGTATATCCACCCCTATCAAGAAGAATGTCACACTCAGGGGCCTCAGTAGATATGACTATTTTTTCTCTACATCTAGCAGGAATTTCATCAATCCTAGGCGCAATTAATTTTATTTCAACAATAATTAATATAAAATTAAAAAAAATAAAATTTGAACAAATACCTTTGTTTGTATGGGCAGTATCACTAACTGCATTATTACTACTTTTATCATTACCCGTATTAGCAGGAGCTATTACCATACTTCTCACAGACCGTAATTTAAATACATCATTTTTTGACCCATCTGGGGGAGGAGATCCAATTCTATACCAACATTTATTTTGATTTTTTGGACACCCTGAAGTTTACATTCTAATCATTCCAGCATTTGGAATAATCTCACATATTATTTCACAAGATTCAGGAAAAAAAGAAACTTTTGGGACTATTGGTATAATTTATGCTATAATAACAATCGGATTACTAGGATTTGTTGTATGGGCACATCACATATTCACAGTAGGAATAGACGTGGATACACGAGCTTATTTTACAGCAGCTACAATAATTATTGCTATTCCAACAGGAATTAAAATTTTCAGATGATTAGCCACACTATACGGATCAAAAATTTTATTTAATCCATCTATAATGTGAACTGTAGGATTTGTATTCTTATTTACATCAGGAGGATTAACAGGAATTATACTATCAAATTCATCAATTGATTTTTTGAGGGGCTACTGTAATTACTAGATTACTATCAGCAATTCCATATATTGGTTCTTCACTAGTATATTGACTATGGGGAGGATTCTCAGTGGATAATGCAACATTAACACGATTTTTTACTTTTCATTTTATCATCCCCTTCATCATTCTTGCCCTAACTCTAATTCACTTAATATTATTACACGAAACAGGATCAAGAAACCCATTGGGCCTAATAAAAAATTTAGATAAAATCCCATTTCACCCATATTTTTCATTCAAGGATTTATTAGGATTTATTATTATAATTACAATTTTAATTATAATAATCTTAATAGAACCCAACATATTAGGAGACCCAGATAATTTTATACCTGCAAACCCTATAATTACCCCCCTACACATTAAACCAGAATGATATTTTTTATTTGCATATGCAATTTTACGATCAATTCCTAATAAATTAGGGGGAGTAATTGCTTTAATCATATCAATTTTAATTCTAATAATTATACCATTTTATACCTATAAAAATTTTAAAAGATTAACATTCTATCCATTAAATCAAATAATATTTTGATTAATAATTTGTAATATTATTATATTAACGTGAATTGGATACAGACCAGTTGAATTACCATACGATTTAATAGGACAATTTTTCACGATTGTTTATTTTATATATTTTACAATAAACCCATTAATTAATAAAATATGAGATAAACTATTAAATTAATACTACGTGACGATCATCGACGCCCCGGGACACAGAGATTTCATCAAGAACATGATCACCGGTACGTCGCAGGCCGATTGTGCGGTGTTGATCGTAGCCGCCGGTACCGGAGAATTCGAGGCTGGTATTTCGAAGAACGGACAAACCCGAGAGCACGCGCTCCTCGCCTTCACTCTTGGAGTTAAGCAGCTGATCGTCGGAGTGAACAAAATGGACTCAACCGAGCCACCTTACTCAGAGGCCCGTTTTGAGGAAATCAAGAAGGAAGTTTCCTCATACATCAAGAAGATCGGTTACAACCCAGCCGCAGTTGCCTTCGTTCCAATCTCAGGATGGCACGGAGACAACATGCTCGAACCATCCACCAAAATGTCCTGGTTCAAGGGATGGGCCGTCGAGCGCAAGGAAGGAAAGGCTGACGGCAAGTGCCTCATCGAAGCTCTTGACGCTATCCTCCAACCCAGCAGACCCACCGACAAGGCTCTCCGTCTTCCCCTTCAGGATGTCTACAAGATTGGTGGTATCGGAACTGTACCAGTTGGTCGTGTAGAAACTGGAGTCCTGAAGCCAGGTACCGTTGTAACATTCGCTCCTGCTGGACTCACCACTGAAGTCAAGTCCGTTGAGATGCATCACGAAGCTCTCGTCGAAGCTGTTCCCGGTGACAACGTTGGTTTCAACGTTAAGAACGTCTCCGTCAAGGAACTCCGTCGTGGATACGTCGCTGGTGACTCAAAGAACAACCCACCCAAGGGAGCCGCCGACTTCAATGCTCAG
		</sequence>
		<sequence>
			<taxon idref="C4.P.bri"/>
			CCACGATTAAATAACATAAGATTTTGATTTTTGCCCCCTTCATTAATTTTATTATTATCTAGAAGAATAGTAAATTCAGGATCAGGAACAGGATGAACTGTATACCCACCCCTATCAAGAAGAATCTCACATTCAGGAGCATCAGTAGATTTAACTATTTTTTCTCTACATCTAGCAGGAATTTCATCAATTTTAGGAGCAATTAATTTCATCTCAACAATAATTAATATAAAATTAAAAAGAATAAAATTAGAACAAATACCTTTATTTGTATGAGCAGTATCACTAACTGCATTATTACTACTTTTATCACTACCCGTATTAGCAGGAGCTATTACTATACTTCTCACAGATCGTAACTTAAATACATCATTTTTTGATCCATCTGGAGGGGGAGATCCAATTTTATACCAACACTTATTTTGATTCTTTGGTCATCCAGAAGTATATATTCTAATCATCCCAGCATTTGGAATAATCTCTCACATTATTTCACAAGACTCAGGAAAAAAAGAAACTTTTGGAACTATTGGTATAATTTATGCTATATTAACAATTGGATTACTAGGATTTATTGTATGAGCTCACCATATATTTACAGTAGGAATAGATGTAGATACACGAGCTTATTTCACAGCAGCCACTATAATTATTGCAATTCCAACAGGAATTAAAATTTTTAGGTGACTAGCTACACTATACGGATCAAAAATTTTATTCAATCCAGCTATAATATGAACTTTAGGATTTGTATTTTTATTCACATCTGGAGGATTAACAGGAATCATATTGTCAAACTCATCAATTGACATTTTGAGGAGCAACTGTAATTACTAGACTATTATCTGCAATCCCATATATTGGTTCATCATTAGTATACTGATTATGAGGAGGATTTTCAGTAGATAATGCTACATTAAGACGATTTTTTACTTTTCATTTTATTATCCCTTTCATTATTCTTGCCCTAACTCTAATTCACTTAATATTATTGCACGAAACAGGATCAAGAAATCCTCTAGGCTTAATAAGAAATTTAGATAAAATCCCATTTCATCCTTATTTCTCATTCAAAGATTTATTAGGATTTATTATTATAATTACAATTTTAATTATAATAACTTTAATAGAACCTAATATACTAGGAGACCCAGATAATTTTATACCAGCAAACCCTATAATTACCCCTCTTCACATTAAACCAGAATGATATTTTTTATTTGCATATGCAATTTTACGATCAATCCCTAATAAATTAGGGGGGGTAATTGCTTTAATTATATCAATTATAATTTTAATAATTTTACCATTTTATAATTATAAAAACTTTAAAAGATTAACATTCTATCCATTAAATCAAATAATATTTTGATTAATAATTTGTAATATTATTATATTAACATGAATTGGATACAGCCCAGTTGAATCACCTTATGATTTAATAGGACAATTTTTCACAATTATTTATTTTTTATATTTTATAATAAACCCATTAATTACTAAAATATGAGACAAATTTATTAATTAATACTACGTGACGATCATCGACGCCCCGGGACACAGAGATTTCATCAAGAACATGATCACCGGTACGTCGCAGGCCGATTGTGCGGTGTTGATCGTAGCCGCAGGTACCGGAGAATTCGAGGCTGGTATTTCGAAGAACGGACAGACCCGAGAGCACGCGCTCCTCGCCTTCACTCTTGGAGTTAAGCAGCTGATCGTCGGAGTGAACAAAATGGACTCAACCGAGCCACCCTACTCAGAGGCCCGTTTTGAGGAAATCAAGAAGGAAGTTTCCTCCTACATCAAGAAGATCGGTTACAACCCAGCCGCAGTTGCATTCGTTCCCATCTCAGGATGGCACGGAGACAACATGCTCGAACCATCCACCAAAATGTCCTGGTTCAAGGGATGGGCCGTAGAGCGCAAGGAAGGAAAGGCTGACGGCAAATGCCTCATCGAAGCTCTTGACGCTATCCTCCAACCCAGCAGACCCACCGACAAGGCTCTCCGTCTTCCCCTTCAGGACGTCTACAAGATTGGTGGTATCGGAACTGTACCAGTTGGTCGTGTAGAGACTGGAGTCCTGAAGCCAGGTACCGTTGTAACATTCGCTCCTGCTGGACTCACCACTGAAGTCAAGTCCGTTGAGATGCACCACGAAGCTCTCGTCGAAGCTGTTCCCGGTGACAACGTTGGTTTCAACGTTAAGAACGTCTCCGTCAAGGAACTCCGTCGTGGATACGTCGCTGGTGACTCAAAGAACAACCCACCCAAGGGAGCCGCAGACTTCAATGCTCAG
		</sequence>
		<sequence>
			<taxon idref="AX.P.pus"/>
			CCTCGATTAAATAACATAAGATTTTGATTTTTACCACCATCATTAATTTTATTATTATCCAGAAGAATAGTAAATTCAGGATCAGGAACCGGATGAACTGTATACCCCCCCCTATCAAGAAGAATTTCTCATTCAGGGGCATCTGTTGATTTAACTATTTTTTCATTACATCTAGCAGGAATTTCATCAATCTTAGGGGCAATCAATTTTATTTCAACAATAATTAATATAAAATTAAAAAGAATAAAATTTGAACAAACACCTTTATTTGTATGAGCGGTGTCATTAACCGCTCTATTATTACTACTATCTTTACCTGTACTAGCAGGAGCTATTACTATATTACTTACAGACCGTAATTTAAACACATCATTTTTTGATCCATCAGGGGGAGGGGATCCCATTCTATACCAACACCTATTTTGATTTTTTGGACACCCAGAAGTTTATATCCTAATTATCCCAGCATTTGGAATAATTTCACATATTATTTCACAGGATTCAGGGAAAAAAGAAACTTTCGGGACTATTGGAATAATTTATGCCATAATAACAATTGGACTACTAGGGTTTGTAGTTTGAGCTCACCATATATTCACAGTAGGGATAGATGTTGATACACGAGCTTACTTTACAGCGGCTACAATAATTATCGCAATTCCAACTGGAATTAAAATCTTTAGATGATTAGCTACTTTATATGGATCAATAATTATATTTAATCCATCGATAATATGAACTCTTGGATTTGTATTCTTATTTACATCAGGAGGATTAACTGGAATTATATTATCAAATTCATCAATTGATATTTTGAGGGGCAACTGTGATTACTAGATTACTATCCGCAATTCCATATATTGGCTCATCACTAGTATTATGATTATGAGGGGGATTTTCAGTGGATAATGCTACATTAACACGATTTTTTACCTTTCATTTTATTATCCCCTTCATTATTCTTGCTTTAACATTAATTCATTTAATATTATTACATGAAACAGGGTCAAGAAATCCATTAGGATTAATAAAAAATCTAGATAAAATTCCATTTCACCCATACTTTTCATTCAAAGACTTATTAGGATTTATTATTATAATTACAATTTTAATCATAATAGTATTAATAGCCCCCAATATAATAGGAGACCCAGATAATTTTATACCAGCAAACCCTATAATTACCCCCCTTCATATTAAACCAGAATGATATTTTTTATTTGCATATGCAATTTTACGTTCAATTCCAAATAAATTAGGGGGTGTAATTGCCTTAATTATATCAATCTTAATTATTATAATTTTACCATTTTATCACTACAAAAACTTTAAAAGACTAATATTTTATCCACTAAGCCAAATAACTTTCTGAATAATAATTTGCAATATTATATTATTAACATGAATTGGCTACAGACCAGTTGAACCCCCATATGAAATAATAGGTCAAATTTTTACATTAATTTATTTTTTATATTTTATTATAAATCCATTAATAACTAAATTATGAGATAATACTATTAATTAATACTACGTGACGATCATCGACGCCCCGGGACACAGAGATTTCATCAAGAACATGATCACCGGTACGTCGCAGGCCGATTGTGCGGTGTTGATCGTAGCCGCCGGTACCGGAGAATTCGAGGCTGGTATTTCGAAGAACGGACAGACCCGAGAGCACGCGCTCCTCGCCTTCACTCTCGGAGTTAAGCAGCTGATCGTTGGAGTGAACAAAATGGACTCAACCGAGCCACCCTACTCAGAGGCCCGTTTTGAGGAAATCAAGAAGGAAGTCTCCTCCTACATCAAGAAGATCGGTTACAACCCAGCCGCCGTTGCCTTCGTTCCCATCTCAGGATGGCACGGAGACAACATGCTCGAACCATCCACCAAAATGTCCTGGTTCAAGGGATGGGCTGTTGAGCGCAAGGAAGGAAAGGCTGACGGCAAGTGCCTCATCGAAGCTCTCGACGCTATCCTCCAACCCAGCAGACCCACCGACAAGGCTCTCCGTCTTCCCCTTCAGGACGTCTACAAGATCGGTGGTATCGGAACTGTACCAGTTGGTCGTGTAGAAACTGGAGTCCTGAAGCCAGGTACCGTCGTAACATTCGCTCCTGCTGGACTCACCACCGAAGTAAAGTCCGTTGAGATGCACCACGAAGCTCTCGTCGAAGCTGTTCCCGGTGACAACGTTGGTTTCAACGTTAAGAACGTCTCCGTCAAGGAACTCCGTCGTGGATACGTCGCTGGTGACTCAAAGAACAACCCACCCAAGGGAGCCGCCGACTTCAATGCTCAG
		</sequence>
		<sequence>
			<taxon idref="C5.P.aes"/>
			CCTCGATTAAATAATATAAGATTTTGATTTTTACCACCATCATTAATTTTACTATTATCTAGAAGAATAGTAAATTCAGGATCAGGAACCGGATGAACTGTATACCCCCCCCTATCAAGAAGAATTTCTCATTCAGGAGCATCTGTTGATTTAACTATTTTTTCCTTACATCTAGCAGGAATTTCATCAATCTTAGGGGCAATCAATTTTATTTCAACAATAATCAACATAAAATTAAAAAGAATAAAATTTGAACAAACACCTTTATTTGTATGGGCAGTATCATTAACTGCTCTATTATTACTACTATCATTACCTGTACTAGCAGGAGCTATTACTATACTACTTACAGACCGTAATTTAAATACATCATTTTTTGATCCATCAGGAGGAGGAGACCCCATTTTATACCAACACCTATTTTGATTTTTTGGCCACCCAGAAGTATATATCCTAATTATCCCAGCATTTGGAATAATTTCACATATTATTTCACAAGATTCAGGAAAAAAAGAAACTTTCGGGACTATTGGAATAATTTATGCCATAATAACAATCGGACTACTAGGATTTGTAGTTTGAGCTCACCATATATTCACAGTAGGAATAGATGTTGATACACGAGCTTACTTTACAGCAGCTACAATAATTATCGCAATTCCAACTGGAATTAAAATCTTTAGATGGTTAGCTACTTTATATGGATCAATAATTATATTTAATCCATCAATAATATGAACTATTGGATTTGTATTCTTATTTACATCAGGAGGATTAACTGGAATTATATTATCAAATTCATCAATTGATATTTTGAGGGGCAACTGTAATTACTAGATTACTATCCGCAATTCCATATGTTGGTTCATCATTAGTATACTGATTATGGGGAGGATTTTCAGTGGATAATGCTACATTAACACGATTTTTTACCTTTCATTTTATTATCCCTTTCATTATTCTTGCTTTAACAATAATCCATTTAATATTATTGCATGAAACAGGATCAAGAAATCCATTAGGGTTAATAAAAAATATAGATAAAATTCCATTTCACCCATACTTTTCATTTAAAGACTTATTAGGATTTATTATTATAATTACAATTTTAATTATAATAGTATTAATAGCTCCTAATATAATAGGAGACCCAGACAATTTTATACCAGCAAACCCTATAATTACCCCTCTTCATATTAAACCAGAATGATATTTTTTATTTGCATATGCAATTTTACGATCAATTCCAAATAAATTAGGAGGTGTGATTGCCTTAATTATATCAATCTTAATTATTATAATTTTACCATTTTATCACTACAAAAAATTTAAAAGACTAATATTTTATCCACTAAATCAAATAACTTTCTGAATAATAATTTGCAATATCATATTATTAACATGAATTGGCTACAGACCAGTTGAACCCCCATATGAAATAATAGGTCAAATTTTTACATTAATTTATTTTTTATATTTTATTATAAATCCATTAATCACTAAGTTATGAGATAAAACTATTAATTAATACTACGTGACGATCATCGACGCCCCGGGACACAGAGATTTCATCAAGAACATGATCACCGGTACGTCGCAGGCCGATTGTGCGGTGTTGATCGTAGCCGCCGGTACCGGAGAATTCGAGGCTGGTATTTCGAAGAACGGACAGACCCGAGAGCACGCGCTCCTCGCCTTCACTCTTGGAGTTAAGCAGCTGATCGTTGGAGTGAACAAAATGGACTCRACCGAGCCACCCTACTCAGARGCCCGTTTTGAGGAAATCAARAAGGAAGTCTCCTCCTACATCAAGAAGATCGGTTACAACCCAGCCGCCGTTGCCTTCGTTCCCATCTCAGGATGGCACGGAGACAACATGCTCGAACCATCCACCAAAATGTCCTGGTTCAAGGGATGGGCCGTAGAGCGCAAGGAAGGAAAGGCTGACGGCAAGTGCCTCATCGAAGCTCTCGACGCTATCCTCCAACCCAGCAGACCCACCGACAAGGCTCTCCGTCTTCCCCTTCAGGACGTCTACAAGATCGGTGGTATCGGAACTGTACCAGTTGGTCGTGTAGAAACTGGAGTCCTGAAGCCAGGTACCGTTGTAACATTCGCTCCTGCTGGACTCACCACTGAAGTAAAGTCCGTTGAGATGCACCACGAAGCTCTCGTCGAAGCTGTTCCCGGTGACAACGTTGGTTTCAACGTTAAGAACGTCTCCGTCAAGGAACTCCGTCGTGGATACGTCGCTGGTGACTCAAAGAACAACCCACCCAAGGGAGCCGCCGACTTCAATGCTCAG
		</sequence>
		<sequence>
			<taxon idref="C7.P.her"/>
			CCCCGATTAAATAATATAAGATTTTGATTTTTACCGCCATCATTAATTTTATTATTATCTAGAAGAATAGTAAATTCAGGATCAGGAACTGGATGAACTGTATATCCACCCCTATCAAGAAGAATTTCACATTCAGGAGCATCTGTGGATTTAACTATTTTTTCATTACATTTAGCAGGGATTTCATCAATCTTAGGAGCAATTAATTTTATTTCAACAATAATTAATATAAAATTAAAAAGAATAAAATTCGAACAAACACCTTTATTTGTATGAGCTGTATCACTAACTGCTATATTATTACTATTATCTTTACCCGTTCTAGCAGGAGCTATTACTATATTACTTACAGACCGTAATTTAAATACATCATTTTTTGATCCATCAGGAGGAGGAGATCCAATTTTATACCAACACCTATTTTGATTTTTTGGCCACCCAGAAGTTTATATCCTAATTATTCCAGCATTTGGAATAATCTCACATATTATTTCACAAGATTCAGGAAAAAAAGAAACTTTCGGAACTATTGGAATAATTTATGCTATAATAACAATTGGACTACTAGGATTTGTAGTTTGAGCCCACCATATATTCACAGTAGGAATAGATGTTGACACACGAGCTTACTTCACAGCAGCCACAATAATTATTGCAATCCCAACTGGAATTAAAATCTTTAGATGATTAGCTACTTTATATGGATCAATAATTATATTTAATCCATCAATAATATGAACCCTTGGATTTGTATTCTTATTTACATCAGGAGGATTAACCGGAATTATACTATCAAATTCATCAATTGATATTCTGAGGGGCAACTGTAATTACTAGATTATTATCTGCAATCCCATATATCGGTTTATCATTAGTATACTGATTATGGGGAGGATTTTCAGTGGATAATGCTACATTAACACGATTTTTTACCTTTCATTTTATTATTCCTTTCATTATTCTTGCTTTAACATTAATTCATTTAATATTATTACATGAAACAGGATCAAGAAATCCATTAGGGTTAATAAAAAATATAGATAAAATTCCTTTTCACCCATACTTTTCATTTAAAGACTTATTAGGATTTACTATTATAATTACAATTTTAATGATAATAGTATTAATGGCCCCTAATATAATAGGAGATCCAGACAATTTTATACCAGCAAATCCTATGATTACTCCTCTCCATATTAAACCAGAATGATATTTTTTATTTGCATATGCAATTTTACGATCAATTCCAAATAAATTAGGAGGTGTAATTGCCTTAATTATATCAATCTTAATTATTATAATTTTACCATTTTATCACTTAAAAAACTTTAAAAGACTTATATTTTATCCACTAAATCAAATAATTTTCTGAATAATAATTTGTAATATCATATTATTAACATGAATTGGTTATAGACCAGTTGAAATACCATATGAAACAATAGGTCAAATTTTTACATTAATTTATTTTTTATATTTTATTATAAATCCATTAATTACTAAATTATGAGATAATACTATTAATTAATACTACGTGACGATCATCGACGCCCCGGGACACAGAGATTTCATCAAGAACATGATCACCGGTACGTCGCAGGCCGATTGTGCGGTGTTGATCGTAGCCGCCGGTACSGGAGAATTCGAGGCTGGTATTTCGAAGAACGGACAGACCCGAGAGCACGCGCTCCTCGCYTTCACTCTTGGAGTTAAGCAGCTGATCGTTGGAGTGAACAAAATGGACTCRACCGAGCCACCCTACTCAGAGGCCCGTTTTGAGGAAATCAAGAAGGAAGTCTCCTCCTACATCAAGAAGATCGGTTACAACCCAGCCGCCGTTGCCTTCGTTCCCATCTCAGGATGGCACGGAGACAACATGCTCGAACCATCCACCAAAATGTCCTGGTTCAAGGGATGGGCCGTAGAGCGCAAGGAAGGAAAGGCTGACGGCAAGTGCCTCATCGAAGCTCTCGACGCTATCCTCCAACCCAGCAGACCCACCGACAAGGCTCTCCGTCTTCCCCTTCAGGACGTCTACAAGATCGGTGGTATCGGAACTGTACCAGTTGGTCGTGTAGAAACTGGAGTCCTGAAGCCAGGTACCGTTGTAACATTCGCTCCTGCTGGACTCACCACTGAAGTAAAGTCCGTTGAGATGCACCACGAAGCTCTCGTCGAAGCTGTTCCCGGTGACAACGTTGGTTTCAACGTTAAGAACGTCTCCGTCAAGGAACTCCGTCGTGGATACGTCGCTGGTGACTCAAAGAAYAACCCACCCAAGGGAGCCGCCGACTTCAATGCTCAG
		</sequence>
		<sequence>
			<taxon idref="C8.E.atr"/>
			CCTCGATTAAATAATATAAGATTTTGATTTTTACCGCCCTCATTAATTTTACTATTATTTAGAAGAATAGTAAATTCAGGATCAGGAACTGGATGAACTGTTTATCCGCCACTATCCGGAAGAATCTCTCATTCAGGGGCATCAGTAGATCTAACTATTTTCTCACTACATTTAGCAGGAATTTCATCAATTTTAGGAGCAATTAATTTTATTTCAACAATAACTAATATAAAATTAAAAAGAATAAAATTTGAACAAATACCTTTATTTTCATGAGCAGTATCACTAACTGCCCTATTATTACTTTTATCTTTACCAGTATTAGCAGGAGCTATTACTATACTTCTCACAGATCGTAATTTAAATACATCATTTTTTGATCCATCAGGGGGAGGAGATCCAATTTTATATCAACACTTATTTTGATTTTTTGGACACCCAGAAGTTTATATCCTAATTATCCCAGCATTCGGAATAATTTCACATATTATTTCACAAGACTCAGGAAAAAAAGAAACTTTTGGAACTATTGGAATAATTTATGCTATAATAACAATTGGATTACTAGGATTTGTAGTTTGAGCACACCACATATTTACAGTAGGAATAGATGTAGATACACGAGCATACTTTACAGCAGCCACAATAATTATTGCAATCCCAACAGGAATTAAAATCTTCAGATGACTAGCCACTCTTTATGGATCACAAATTTTATTCAACCCAGCTATAATATGAACCCTAGGATTCGTATTTTTATTTACATCAGGAGGATTAACTGGAATTATACTATCAAATTCATCAATTGATATTCTGAGGAGCAACTGTTATTACTAGATTAATATCAGCAATCCCATATATTGGATCATCATTAGTATATTGATTATGAGGGGGATTTTCAGTAGATAATGCTACATTAACACGATTTTTTACATTTCATTTTATTACTCCCTTTATTATTTTTGCATTAACACTAATTCATTTAATATTTTTACATGAAACAGGATCAAGAAATCCATTAGGATTAATAAAAAATTTAGATAAAATTCCATTTCACCCTTACTTTTTATTCAAAGATTTATTAGGATTTATTATTATAATTACAATTTTAATTATATTAATTTTAATAGAACCTAATATATTAGGAGACCCAGATAATTTTATACCAGCAAACCCAATAATTACCCCCCCCCATATCAAACCAGAATGATATTTTTTATTTGCTTATGCAATTTTACGATCAATCCCTAATAAACTAGGAGGTGTAATAGCATTAATCATATCAATTTTAATCCTCATAGTCTTACCATTCTATCAATACAAAAACTTTAAAAGATTAATATTTTACCCATTAAATCAAATAATTTTTTGAATAATAATTTGTAATATTATATTACTAACGTGAATTGGTTACAGACCAGTTGAAATACCATATGAAACTATAGGACAAATATTTACATGAATTTATTTTTTATATTTTATTATAAATCCATTAATAACTAAACTATGAGATAATATCATCAATTAATACTACGTGACGATCATCGACGCCCCGGGACACAGAGATTTCATCAAGAACATGATCACCGGTACGTCGCAGGCCGATTGTGCGGTGTTGATCGTAGCCGCCGGTACCGGAGAATTCGAGGCTGGTATTTCGAAGAACGGACAGACCCGAGAGCACGCGCTCCTCGCCTTCACTCTTGGAGTTAAGCAGCTCATCGTTGGAGTGAACAAAATGGACTCGACCGAGCCGCCCTACTCGGAGGCCCGTTTTGAGGAAATCAAGAAGGAAGTCTCCTCCTACATCAAGAAGATCGGTTACAACCCAGCCGCCGTTGCCTTCGTTCCCATCTCAGGATGGCACGGAGACAACATGCTCGAACCATCCACCAAAATGTCCTGGTTCAAGGGATGGGCCGTAGAGCGCAAGGAAGGAAAGGCTGACGGCAAGTGCCTCATCGAAGCTCTCGACGCTATCCTCCAACCCAGCAGACCCACCGACAAGGCTCTCCGTCTTCCCCTTCAGGACGTCTACAAGATCGGTGGTATCGGAACTGTACCGGTTGGTCGTGTAGAAACTGGAGTCCTGAAGCCAGGTACCGTTGTAACATTCGCTCCTGCTGGACTCACCACCGAAGTAAAGTCCGTTGAGATGCACCACGAAGCTCTCGTCGAGGCTGTTCCCGGTGACAACGTTGGTTTCAACGTAAAGAACGTCTCCGTCAAGGAACTCCGTCGCGGATACGTCGCCGGTGACTCAAAGAACAACCCACCCAAGGGAGCCGCCGACTTCAATGCTCAG
		</sequence>
		<sequence>
			<taxon idref="T2.E.lan"/>
			CCCCGATTAAATAATATAAGATTTTGATTTTTACCCCCCTCACTAATTCTATTACTATCTAGAAGAATAGTAAATTCAGGATCAGGAACTGGATGAACTGTATACCCTCCTCTATCAAGAAGAATTTCTCATTCAGGAGCATCAGTAGACTTAACTATTTTTTCATTACATTTAGCAGGAATTTCATCAATCCTAGGAGCAATTAATTTTATTTCAACAATAATTAATATAAAATTAAAAAGAATAAAATTTGAACAAATACCATTATTTTCATGAGCAGTATCACTAACTGCTTTACTATTACTTCTATCTTTACCTGTATTAGCAGGAGCTATTACTATACTTCTCACAGATCGTAATTTAAATACATCATTTTTTGATCCATCCGGAGGAGGGGATCCAATTCTATATCAACATCTATTCTGATTTTTTGGACACCCAGAAGTTTATATTCTAATTATTCCAGCATTTGGAATAATTTCACATATTATTTCACAAGATTCAGGAAAAAAAGAAACTTTTGGAACAATTGGAATAATTTATGCTATAATAACAATTGGATTACTAGGATTTGTAGTTTGAGCTCACCATATATTTACAGTAGGAATAGATGTTGATACACGAGCCTACTTTACAGCAACTACAATAATTATCGCAATTCCAACAGGAATTAAAATCTTTAGATGACTAGCTACTTTATATGGGTCACAAATTTTATTTAACCCATCTATAATATGAACCCTAGGATTTGTATTCCTATTTACATCAGGGGGACTAACTGGAATTATACTATCAAACTCCTCAATTGATATTCTGGGGAGCAACTGTAATTACTAGATTAATATCAGCAATTCCATATATAGGATCATCACTGGTATACTGATTATGAGGGGGATTTTCAGTAGATAACGCTACACTGACACGATTTTTTACATTTCATTTTATTATCCCCTTTATTATTTTTGCCTTAAGATTAATTCATTTAATATTTCTACACGAAACAGGATCAAGAAATCCATTAGGATTAATAAAAAATATTGATAAAATTCCATTTCACCCCTACTTTTCATTCAAAGATTTATTGGGATTTATTATTATAATTACAATTCTAATTATAATAGTCTTAATAGTACCCAATATATTAGGAGACCCAGATAACTTTATACCAGCAAACCCAATAATCACACCTCTTCACATCAAACCAGAATGATATTTTTTATTTGCATACGCAATTTTACGATCAATCCCTAATAAATTAGGAGGAGTAATAGCTTTAATTATATCAATTTTTATTCTCATAATCTTACCATTTTATCAATTCAGAAAATTTAAAAGACTAATATTTTACCCATTAAATCAAATATTTTTCTGAATAATAATTTGTAACATCATATTACTAACATGAATTGGTTACAGACCAGTTGAAGTACCATATGAAACTATAGGACAAATATTTACATGAATTTATTTTTTATATTTTATTACAAACCCATTAATTAATAAATTATGAGATAATATCATCAATTAATACTACGTGACGATCATCGACGCCCCGGGACACAGAGATTTCATCAAGAACATGATCACCGGTACGTCGCAGGCCGATTGCGCGGTGTTGATCGTAGCCGCCGGTACCGGAGAATTCGAGGCTGGTATTTCGAAGAACGGACAGACCCGAGAGCACGCGCTCCTCGCCTTCACTCTTGGAGTTAAGCAGCTCATCGTTGGAGTGAACAAAATGGACTCGACCGAGCCGCCCTACTCAGAGGCCCGTTTTGAGGAAATCAAGAAGGAAGTCTCCTCCTACATCAAGAAGATCGGTTACAACCCAGCCGCCGTTGCCTTCGTTCCCATCTCAGGATGGCACGGAGACAACATGCTCGAACCATCCACCAAAATGTCCTGGTTCAAGGGATGGGCCGTAGAGCGCAAGGAAGGAAAGGCTGACGGCAAGTGCCTCATCGAAGCTCTCGACGCTATCCTCCAGCCCAGCAGACCCACCGACAAGGCTCTCCGTCTTCCCCTTCAGGACGTCTACAAGATCGGTGGTATCGGAACTGTACCGGTTGGTCGTGTAGAAACTGGAGTCCTGAAGCCAGGTACCGTTGTAACATTCGCTCCTGCTGGACTCACCACTGAAGTAAAGTCCGTTGAGATGCACCACGAAGCTCTCGTCGAGGCTGTTCCCGGTGACAACGTTGGTTTCAACGTAAAGAACGTCTCCGTCAAGGAACTCCGTCGCGGATACGTCGCCGGTGACTCAAAGAACAACCCACCCAAGGGAGCCGCCGACTTCAATGCTCAG
		</sequence>
		<sequence>
			<taxon idref="CX.E.ven"/>
			CCCCGATTAAATAATATAAGATTTTGATTTTTACCCCCCTCACTAATTATATTAATATCTAGAAGAATAGTAAATTCAGGATCAGGAACTGGATGAACTGTATATCCACCTCTATCAAGAAGAATTTCCCACTCAGGGGCATCAGTAGACCTAACTATTTTTTCATTACATTTAGCAGGAATTTCATCAATCCTAGGAGCAATTAATTTTATTTCAACAATAATTAATATAAAATTAAAAAGAATAAAATTTGAACAAATACCATTATTTTCATGAGCAGTATCACTAACTGCTTTACTGTTACTTCTATCTTTACCCGTATTAGCAGGAGCTATTACCATACTTCTCACAGACCGTAATTTAAATACATCATTTTTTGACCCATCAGGTGGGGGAGATCCAATTCTATATCAACATTTATTCTGATTTTTTGGACACCCAGAAGTTTATATCCTAATTATTCCAGCATTTGGAATAATTTCACATATTATTTCACAAGATTCAGGAAAAAAGGAAACTTTTGGAACAATTGGAATAATTTATGCTATGATAACAATTGGATTACTAGGATTTGTAGTTTGAGCTCACCATATATTTACAGTAGGAATAGATGTCGATACACGAGCCTACTTTACAGCAACTACAATAATTATTGCAATTCCAACAGGAATTAAAATCTTTAGATGACTAGCCACTCTATACGGATCACAAATTTTATTTAACCCATCTATAATATGAACCCTAGGATTTGTATTTCTATTTACATCAGGAGGACTAACTGGAATTATACTATCAAATTCCTCAATTGATATTCTGGGGAGCAACTGTAATTACTAGATTAATATCAGCAATTCCATATATAGGATCATCATTAGTATATTGACTATGGGGGGGATTTTCAGTGGATAACGCTACACTAACACGATTTTTTACATTTCATTTTATTATCCCCTTTATTATTTTTGCCTTAAGATTAATTCATTTAATATTTCTACACGAAACAGGATCAAGGAATCCATTAGGACTAATAAAAAATATTGATAAAATCCCATTTCACCCCTACTTTTCATTCAAAGATTTATTAGGATTTATTATTATAATTACAATTCTAATTATAATAGTATTAATAATACCCAATATATTAGGAGACCCAGATAACTTTATACCAGCAAATCCAATAATTACACCTCTCCACATCAAACCAGAATGATACTTTTTATTTGCATATGCAATTTTACGATCAATCCCTAATAAATTAGGAGGGGTAATAGCTTTAATTATATCAATTTTTATCCTCACAATCTTACCATTTTACCAATTCAGAAAATTTAAAAGACTAATATTTTACCCATTAAATCAAATATTTTTCTGAATAATAATTTGTAATATTATATTACTAACATGAATTGGTTACAGACCAGTTGAAATACCATATGAAACCATAGGACAAATATTTACATGAATTTATTTTTTATATTTTATTACAAACCCATTAATTAATAAATTATGAGATAATATCATCAATTAATACTACGTGACGATCATCGACGCCCCGGGACACAGAGATTTCATCAAGAACATGATCACCGGTACGTCGCAGGCCGATTGTGCGGTGTTGATCGTAGCCGCCGGTACCGGAGAATTCGAGGCTGGTATTTCGAAGAACGGACAGACCCGAGAGCACGCGCTCCTCGCCTTCACTCTTGGAGTTAAGCAGCTCATCGTTGGAGTGAACAAAATGGACTCGACCGAGCCGCCCTACTCAGAGGCCCGTTTTGAGGAAATCAAGAAGGAAGTCTCCTCCTACATCAAGAAGATCGGTTACAACCCAGCCGCCGTTGCCTTCGTTCCCATCTCAGGATGGCACGGAGACAACATGCTCGAACCATCCACCAAAATGTCCTGGTTCAAGGGATGGGCCGTAGAGCGCAAGGAAGGAAAGGCTGACGGCAAGTGCCTCATCGAAGCTCTCGACGCTATCCTCCAACCCAGCAGACCCACCGACAAGGCTCTCCGTCTTCCCCTTCAGGACGTCTACAAGATCGGTGGTATCGGAACTGTACCGGTTGGTCGTGTAGAAACTGGAGTCCTGAAGCCAGGTACCGTTGTAACATTCGCTCCTGCTGGACTCACCACTGAAGTAAAGTCCGTTGAGATGCACCACGAAGCTCTCGTCGAGGCTGTTCCCGGTGACAACGTTGGTTTCAACGTAAAGAACGTCTCCGTCAAGGAACTCCGTCGCGGATACGTCGCCGGTGACTCAAAGAACAACCCACCCAAGGGAGCCGCCGACTTCAATGCTCAG
		</sequence>
		<sequence>
			<taxon idref="E5.S.com"/>
			CCTCGTTTAAATAATATAAGATTTTGATTTCTACCCCCATCAATCATTCTTTTATTATCAAGAAGAATAGTAAATTCTGGATCAGGAACAGGATGAACAGTATATCCCCCTCTTTCAAGAAGAATCTCCCATGCCGGAGCATCAGTTGATTTAACAATTTTTTCTCTACATCTAGCTGGAATTTCATCAATTCTTGGTGCAATTAACTTTATTTCAACTATAATTAATATACGAACTACAGGTATAAATTATGAACGAATACCATTATTTATTTGAGCTGTATCACTTACTGCCCTTTTATTACTACTATCTTTACCAGTATTAGCAGGAGCTATTACCATATTATTAACTGACCGTAACCTAAATACTTCATTTTTTGACCCTGCAGGAGGAGGAGATCCTATTTTATACCAACATTTATTTTGATTTTTTGGTCATCCTGAAGTATATATTTTAATTATTCCAGCATTTGGGATAATTTCACACATTATTTCTAATGAATCTGGAAAAAAAGAAACTTTTGGAACATTAGGAATAATTTATGCTATAATAACAATTGGATTATTAGGATTTATTGTATGAGCCCACCATATATTTACTATTGGAATAGATGTTGATACTCGAGCATATTTTACAGCAGCTACAATAATCATTGCTATTCCTACAGGAATTAAAATTTTTAGATGATTAGCAACTTTATACGGATCACAAATCTTATTTAACCCAACTATATTATGAACATTAGGATTTGTATTTCTATTCACATCTGGAGGACTTACAGGAATCATCTTATCAAATTCATCAATTGATATTTTGAGGAGCAACTGTAATTACTAGATTATTATCAGCAATTCCATATATTGGATCAACTATAGTTTATTGATTATGAGGAGGATTTTCAATTGATAACGCAACACTAACACGATTTTTTTCTTTTCACTTTTTAATCCCATTTATCATTTTAGCATTTACATTAATTCATCTTCTTTTCCTTCACGAAACTGGATCAAGTAACCCTTTAGGACTAAACAGAAACCTAGATAAAATCCCATTTCACCCATATTTTACCTTTAAGGATATTTTAGGATTTATAATTATAATTACCTTACTTATATTAATTATTTTAATCTCACCTAATATATTTGGAGACCCAGATAATTTTATTCCTGCAAACCCAATAATTACCCCCCTCCATATTAAACCTGAATGATATTTCTTATTTGCATATGCTATTTTACGATCTATTCCCAATAAATTAGGAGGAGTAATTGCATTAATTATATCAATTTTAATTTTATTAATTATACCATTCTTTCATAATAAAAACTTTAAAAGAATTAACTTTTACCCATTTAATCAAATCTTATTTTGGTTAATATTTAGAAATATTATTTTATTAACTTGAATTGGATACAGACCTGTAGAATATCCTTATGATTCAATAGGACAAATTTTTACAATCTTTTATTTTTCATATTTTTTTATTAATCCTATAATTACTAAATTATGAGATAAAATAATTAATTAATACTACGTCACCATCATTGATGCCCCAGGACACAGAGATTTCATCAAGAACATGATCACTGGTACGTCGCAGGCCGATTGTGCGGTATTGATCGTTGCTGCCGGTACTGGAGAATTCGAAGCTGGTATTTCCAAGAACGGTCAGACCCGTGAACACGCACTTCTCGCTTTCACTCTTGGAGTCAAGCAACTTATCGTTGGAGTCAACAAAATGGACTCCACTGAACCACCCTACTCTGAAGCTCGTTTCGAAGAAATCAAGAAGGAAGTCTCCTCATACATCAAGAAGATCGGTTACAACCCAGCCGCCGTTGCTTTCGTTCCCATCTCTGGATGGCACGGAGACAACATGCTTGAGCCATCCACCAAGATGGGATGGTTCAAGGGATGGGCTGTTGAGCGCAAGGAAGGTAAAGCTGACGGCAAGTGCCTCATTGAAGCTCTTGACGCTATCCTGCCACCCAGCAGACCCACTGACAAGGCTCTCCGTCTTCCCCTTCAGGACGTCTACAAGATTGGTGGTATCGGAACTGTACCAGTTGGTCGTGTAGAAACTGGAGTCTTGAAGCCAGGTACTGTTGTTACATTCGCTCCTGCTGGACTCACCACTGAAGTTAAGTCCGTGGAGATGCACCACGAAGCTCTAGTTGAAGCCGTTCCCGGTGACAACGTTGGTTTTAACGTAAAGAACGTCTCCGTCAAGGAACTCCGTCGTGGATACGTTGCCGGTGACTCTAAGAACAACCCACCCAAGGGCGCTGCTGACTTCAACGCTCAG
		</sequence>
		<sequence>
			<taxon idref="J3.S.nig"/>
			CCACGATTAAATAATATAAGATTTTGATTTTTACCTCCATCACTAATTTTATTACTATCAAGAAGAATAGTAAACTCTGGATCAGGAACAGGATGAACAGTTTATCCACCTTTATCAAGAAGAATTTCACATGCAGGAGCATCAGTTGATTTAACTATTTTTTCTCTTCATTTAGCTGGAATTTCCTCAATTCTAGGAGCAATTAATTTTATTTCAACAATAATTAATATAAAATTAAAGGGAATAAGATTTGAACAAATACCTTTATTCATTTGAGCAGTATCATTAACAGCCTTATTATTACTATTATCATTACCTGTATTAGCTGGAGCTATTACAATACTTCTCACAGATCGTAATCTAAATACATCATTTTTTGATCCATCAGGAGGAGGAGACCCAATTTTATACCAACATTTATTTTGATTTTTTGGTCACCCTGAAGTATATATTTTAATTATTCCTGCATTTGGAATAATTTCACATATTATTTCACAAGAATCAGGAAAAAAAGAAACCTTCGGGACATTAGGAATAATTTACGCAATATTAACTATTGGATTATTAGGATTTGTTGTATGAGCTCATCATATATTTACAGTTGGTATAGATGTTGATACACGAGCCTATTTTACTGCAGTTACAATAATTATTGCTATTCCTACAGGAATTAAAATTTTTAGATGATTAGCAACATTATATGGATCACAAATTATTTTTAATCCCTCAACTTTATGAACATTAGGATTTGTATTTCTATTTACATCAGGAGGATTAACAGGTATTATTTTATCCAATTCTTCAATTGATATTTTGAGGGGCAACAGTAATTACCAGATTATTATCAGCTATTCCATATTTAGGAACATCTTTAGTATATTGATTATGGGGAGGATTTTCTGTTGATAATGCTACATTAACACGATTCTTTACATTCCATTTTATTATTCCATTTATTATTGTTGCTTTAACTATAATTCATTTAATATTTTTACATGAAACAGGGTCAAGAAACCCTATAGGAACAAATAGAAATTTAGATAAAGTCCCATTTCATCCTTATTTTTCTTTCAAAGATATTTTAGGATTTATTATTATAATTACAATATTAATTATAGTAATTTTAATTTCACCAAATATATTTGGAGATCCAGATAATTTTATACCAGCAAATCCTATAATTACACCTTTACATATTAAACCAGAATGATATTTTTTATTTGCTTATGCAATTTTACGTTCAATTCCTAATAAACTAGGAGGAGTAATCGCTTTAATTATATCTATTTTAATTTTAATAATTATACCATTCTATTATATTAAAAATTTTAAAAGATTAATTTTTTATCCAATTAATCAAATTTTATTTTGATTAATAATTTCTAATATTATTTTATTAACTTGAATTGGATTTAGACCTGTAGAATCACCTTATGATTCTATAGGACAAATTTTTACAATTATTTACTTTATATATTTCATTATAAATCCCTTAATTACAAAATTATGAGATAATTTATTAAATTAATACTACGTAACGATCATCGACGCCCCGGGACACAGAGATTTCATCAAGAACATGATCACCGGTACGTCGCAGGCCGATTGTGCGGTGTTGATCGTTGCCGCCGGTACGGGAGAATTCGAGGCTGGTATTTCGAAGAACGGACAGACCCGCGAGCACGCGCTACTCGCCTTCACTCTTGGAGTGAAACAGCTCATCGTCGGAGTCAACAAAATGGACTCCACCGAGCCGCCGTACTCCGAAGCTCGTTTCGAGGAAATCAAGAAGGAAGTATCTTCCTACATCAAGAAGATCGGTTACAACCCGTCCGCCGTTGCTTTCGTTCCAATCTCAGGATGGCACGGAGACAACATGCTCGAACCGTCCACCAAAATGGGATGGTTCAAGGGATGGGCCGTCGAACGCAAGGAAGGAAAGGCCGACGGCAAGTGCCTCATCGAAGCTCTTGACGCCATCCTGCCGCCCAGCAGACCCACCGACAAGGCTCTCCGTCTTCCCCTTCAGGACGTCTACAAGATTGGTGGTATCGGAACGGTACCAGTTGGTCGTGTAGAAACCGGAGTCCTGAAGCCAGGTACCGTTGTGACGTTCGCTCCCGCCGGACTGACGACTGAAGTTAAGTCAGTCGAGATGCATCACGAAGCTCTCGTCGAAGCCGTTCCCGGCGACAACGTTGGTTTCAACGTAAAGAACGTATCCGTCAAGGAACTCCGTCGTGGATACGTAGCTGGTGACTCGAAGAACAACCCACCCAAGGGAGCTGCCGACTTCAACGCTCAG
		</sequence>
		<sequence>
			<taxon idref="H2.M.mon"/>
			CCTCGATTAAATAATATAAGATTTTGATTTTTACCCCCATCACTAATTTTATTATTATCAAGAAGTTTAGTAAATTCAGGATCAGGAACAGGATGAACTGTATATCCACCCCTATCAAGAAGAATTTTCCATGCTGGAGGATCAGTTGATTTAACTATTTTCTCATTACATTTAGCTGGAATTTCTTCCATTCTAGGAGCAATTAATTTTATTTCAACTATAATAAATATAAAAATTAAAGGAATAATATTTGAACAAATACCTTTATTCATTTGAGCAGTATCATTGACTGCATTACTATTACTATTATCATTACCTGTTTTAGCCGGAGCTATCACTATATTATTAACAGACCGTAATTTAAATACTTCCTTCTTTGATCCATCTGGAGGAGGAGATCCTATTTTATACCAACATTTATTTTGATTTTTTGGACACCCAGAAGTATATATTTTAATTATTCCAGCATTTGGTATAATTTCTCACATTATTTCCCAAGACTCAGGAAAAAAAGAAACCTTTGGTACTTTAGGGATAATTTATGCTATAATAACAATTGGTTTACTAGGATTTGTAGTATGAGCTCATCACATATTTACTGTAGGAATAGATGTTGATACACGAGCATATTTTACTGCAGCTACAATAATTATTGCAATTCCCACAGGAATTAAAATTTTTAGTTGATTAGCTACCTTATACGGATCCCAAATTATTTTTAACCCATCAACATTATGAACCCTTGGATTTGTATTCTTATTTACATCGGGTGGATTAACAGGAATTATTTTATCTAATTCATCAATTGACTTTTTGAGGAGCGACTGTAATTACTAGTCTATTATCAGCAATTCCCTATTTAGGTTCATCAATAGTATATTGGTTGTGGGGGGGATTTTCCGTTGAAAATGCTACTTTAACACGATTTTTTACTTTTCATTTTATTATTCCATTTATTATTGTTGCCTTAACTATAATTCATTTAATATTTCTTCATGAAACAGGATCAAATAACCCCCTGGGAATAAATAGAAACTTAGATAAAATCCCATTTCACCCATATTTTTCTTTTAAAGATATATTAGGCTTCATTATTATAATTACACTGCTAATTATAGTAATTTTAATATCTCCAAACTTATTTGGTGACCCAGATAATTTTTTACCTGCAAACCCAATAATCACCCCTCTTCATATTAAACCAGAATGATATTTTCTATTTGCTTATGCAATTTTACGTTCAATCCCTAATAAATTAGGTGGAGTAATTGCTTTAATTATATCAATTTTAATTTTAATAATTATACCATTTTATCATTTAAAAAATTTTAAAAGACTTAACTTCTACCCATTAAATCAATTATTATTTTGGTTAATAATCTCTAATATTATTTTATTAACATGAATTGGTTATAGACCTGTAGAATCCCCTTATGATATTATAGGTCAAATATTTACACTTATTTATTTTTTATTTTTTATTACAAACCCTCTAATTACAAAATTATGAGATAATTTATTAAATTAATACTACGTAACGATCATCGACGCTCCGGGACACAGAGATTTCATCAAGAACATGATCACTGGTACGTCGCAGGCCGATTGTGCGGTGTTGATCGTAGCTGCCGGTACCGGAGAATTCGAGGCTGGTATTTCCAAGAACGGACAAACCCGCGAGCACGCGCTTCTTGCCTTCACTCTTGGAGTCAAGCAGCTCATCGTTGGTGTCAACAAGATGGACTCCACCGAGCCACCATACTCCGAAGCCCGTTTCGAGGAAATCAAGAAGGAAGTATCCTCCTACATCAAGAAGATCGGTTACAACCCAGCCTGTGTTGCTTTCGTTCCCATCTCTGGATGGCACGGAGACAACATGCTTGAGCCATCTACCAAAATGGGATGGTTCAAGGGATGGGCTGTCGAACGCAAGGAAGGAAAGGCTGACGGCAAGTGCCTCATCGAAGCTCTTGACGCTATCCTGCCACCCAGCAGACCSACCGACAAGGCTCTCCGTCTTCCCCTTCAGGACGTCTACAAGATTGGTGGTATCGGAACGGTACCAGTTGGTCGTGTAGAAACTGGAGTCCTGAAGCCAGGTACTGTTGTAACATTCGCTCCTGCCGGACTCACAACTGAAGTAAAGTCCGTTGAGATGCATCACGAAGCTCTCGTCGAAGCTGTTCCCGGTGACAACGTTGGTTTCAACGTAAAGAACGTCTCCGTCAAGGAACTTCGTCGTGGATACGTAGCTGGTGACTCAAAGAACAACCCACCCAAGGGAGCTGCCGACTTCAACGCTCAG
		</sequence>
		<sequence>
			<taxon idref="K7.P.eri"/>
			CCACGATTAAATAACATAAGATTCTGATTTTTACCTCCTTCACTAATTTTATTATTATCAAGAAGAATAGTAAATTCTGGATCAGGAACAGGATGAACAGTTTATCCTCCATTATCAAGAAGAATATCACATGCAGGGGCATCAGTTGATTTAACTATTTTCTCTCTACATTTAGCTGGAATCTCCTCAATTCTAGGAGCCATTAATTTTATTTCAACAATAATTAATATAAAACTAAAAGGAATAAGATTTGAACAAATACCATTATTTATTTGAGCAGTATTATTAACAGCTTTATTATTATTATTATCATTACCTGTCTTAGCTGGAGCTATCACAATACTCCTTACAGACCGTAACTTAAATACCTCATTCTTTGATCCATCAGGTGGAGGAGATCCAATTTTATACCAACATTTATTTTGATTTTTTGGTCACCCTGAAGTATATATTTTAATTATTCCAGCATTCGGAATAATTTCACATATTATTTCACAAGATTCAGGGAAAAAAGAAACCTTCGGAACATTAGGAATAATTTATGCTATAATAACTATTGGATTATTAGGTTTCGTTGTATGAGCCCATCATATATTTACAGTAGGAATAGATGTTGATACACGAGCTTATTTTACTGCAGCCACAATAATTATTGCTATTCCTACAGGAATCAAAATTTTTAGGTGATTAGCAACATTATATGGATCACAAATTATTTTTAATCCTTCTATTATATGAACATTAGGATTTGTATTCTTATTTACATCAGGAGGATTAACAGGTATTATTTTATCTAATTCTTCAATCGACATTTTGAGGAGCAACAGTAATTACTAGATTATTATCAGCTATTCCATATTTAGGAACATCCTTAGTATATTGATTATGAGGAAGATTTTCTATTGATAATGCTACATTAACACGTTTTTTTACATTTCACTTTATTATCCCATTTATTATTATTGCTTTAACTATTATTCACCTAATATTTTTACATGAAACAGGATCAAGAAATCCTATAGGAATAAATAGTAATTTAGACAAAATCCCATTCCACCCTTATTTTTCTTTCAAGGATATTTTAGGTTTTATTATCATAATCACTATATTAATTATAGTAATTTTAATTGCACCAAATATATTTGGAGATCCTGACAATTTTATACCAGCAAATCCTATAGTTACACCTTTACATATTAAACCAGAATGATATTTCTTATTTGCCTATGCAATTTTACGTTCAATTCCTAATAAGTTAGGAGGAGTAATTGCTTTAATTATATCAATTTTAATTTTAATAATTTTACCTTTTTATCACCTTAAAAATTTTAAAAGATTAAATTTTTATCCAGCTAATCAATTTTTATTCTGATTAATAATTTCTAATATCATTTTATTAACTTGAATTGGATTTAGACCTGTAGAATCTCCTTATGATATCATAGGACAAATTTTCACTATAATTTATTTTATATACTTTATTATTAATCCACTAATTACAAAAATATGAGATAATATATTAAATTAATACTACGTTACGATCATCGACGCCCCGGGACACAGAGATTTCATCAAGAACATGATCACCGGAACGTCGCAGGCCGATTGCGCGGTGTTGATCGTTGCCGCAGGTACCGGAGAATTCGAGGCTGGTATTTCCAAGAACGGACAGACCCGCGAACACGCGCTTCTCGCCTTCACTCTTGGAGTAAAGCAGCTCATCGTTGGAGTAAACAAAATGGACTCCACCGAGCCGCCGTACTCCGAAGCTCGTTTCGAGGAAATCAAGAAGGAAGTATCCTCGTACATCAAGAAGATCGGTTACAACCCAGCCGCCGTTGCTTTCGTTCCAATCTCAGGATGGCACGGAGACAACATGCTCGAACCGTCAACCAAAATGGGATGGTTCAAGGGATGGGCTGTCGAACGCAAGGAAGGAAAGGCCGACGGCAAGTGCCTCATCGAAGCTCTTGACGCTATCCTGCCACCCAGCAGACCCACCGACAAGGCTCTACGTCTTCCCCTTCAGGACGTCTACAAGATTGGTGGTATCGGAACKGTACCGGTTGGTCGTGTAGAAACCGGAGTTCTGAAGCCAGGTACCGTCGTAACATTCGCTCCTGCGGGACTCACAACCGAAGTAAAGTCCGTCGAGATGCATCACGAAGCTCTCGTCGAAGCCGTACCCGGYGATAACGTTGGTTTCAACGTGAAGAACGTRTCCGTCAAGGAACTCCGTCGTGGATACGTAGCCGGTGACTCAAAGAACAACCCACCCAAGGGAGCTGCCGACTTCAACGCTCAG
		</sequence>
		<sequence>
			<taxon idref="M6.P.gen"/>
			CCTCGACTAAATAATATAAGATTTTGATTTTTACCCCCTTCATTAATTTTATTATTATCTAGAAGAATAGTAAATTCAGGATCAGGAACTGGATGAACAGTTTATCCACCTTTATCAAGAAGAATTTCTCATGCAGGAGCATCAGTTGATTTAACTATCTTCTCACTTCATTTAGCAGGAATTTCCTCAATTTTAGGAGCAATCAATTTCATTTCCACAATAATTAATATAAAATTAAAAGGAATAAGATTTGAACAAATACCATTATTTATTTGAGCAGTATCATTAACTGCATTATTATTACTTTTATCATTACCTGTTTTAGCTGGAGCTATCACAATACTTCTTACAGATCGTAATTTAAATACATCATTTTTTGATCCATCAGGAGGAGGGGATCCAATCTTATATCAACATTTATTCTGATTCTTTGGTCATCCTGAAGTATATATTCTAATTATTCCAGCATTTGGAATAATTTCACATATTATTTCACAAGACTCAGGAAAAAAAGAAACCTTTGGAACCTTAGGTATAATTTACGCTATATTAACTATTGGACTTTTAGGATTTGTAGTATGAGCTCATCATATATTCACAGTAGGTATAGATGTAGACACACGAGCATATTTTACTGCAGCTACAATAATTATTGCTATTCCTACAGGAATTAAAATTTTCAGATGATTAGCAACATTATATGGATCCCAAATTATTTTTAATCCATCAATTATATGAACCCTTGGATTTGTATTCTTATTTACATCAGGAGGATTAACAGGAATTATTTTATCTAATTCATCAATTGATATTTTGAGGAGCAACAGTAATTACTAGACTATTATCAGCAATCCCATATTTAGGAACATCTCTTGTATATTGATTATGGGGAGGATTTTCTGTTGATAATGCTACTTTAACCCGATTTTTTTCATTTCATTTTATTATCCCATTTATTATTATTGCTTTAACTATTATTCATTTAATATTTTTACATGAAACAGGATCAAGAAATCCTATAGGAATAAATAGAAATTTAGACAAAATTCCATTCCACCCTTATTTTTCATTTAAAGATATATTAGGATTTATTATTATAATTACTATATTAACCTTAGTAATTTTAATCTCACCAAATATATTTGGAGACCCAGATAATTTTATACCAGCAAACCCTATAATTACACCCCTTCATATTAAACCAGAATGATATTTTTTATTTGCTTATGCAATTTTACGTTCAATTCCTAATAAACTAGGAGGAGTAATTGCCTTAATTATATCAATTTTAATTTTAATAATTCTACCATTTTACCATATAAAAAATTTTAAAAGTTTAATTTTTTACCCAATTAATCAATTTATATTCTGATTAATAATTTCAAACATTATTTTATTAACATGAATTGGATTTAGACCTGTAGAATTACCTTATGATATTATAGGGCAAATATTCACATTAATTTACTTTTTATATTTTATTGTTAATCCTTTAATTACAAAAATATGAGATAATATTTTAAGTTAATACTACGTAACGATCATCGACGCCCCGGGACACAGAGATTTCATCAAGAACATGATCACCGGAACGTCGCAGGCCGATTGTGCGGTGTTGATCGTAGCTGCCGGTACCGGAGAGTTCGAGGCTGGTATTTCCAAGAACGGACAGACCCGCGAGCACGCGCTCCTCGCCTTCACTCTTGGAGTCAAGCAGCTCATCGTTGGAGTCAACAAAATGGACTCCACCGAGCCACCATACTCCGAAGCTCGTTTCGAGGAAATCAAGAAGGAAGTATCCTCCTACATCAAGAAGATCGGTTACAACCCAGCCGCCGTTGCTTTCGTTCCCATCTCCGGATGGCACGGAGACAACATGCTTGAGCCATCTACCAAAATGGGATGGTTCAAGGGATGGGCTGTCGAACGCAAGGAAGGAAAGGCTGACGGCAAGTGCCTCATCGAAGCTCTTGACGCTATCCTGCCACCCAGCAGACCCACCGACAAGGCCCTCCGTCTTCCCCTTCAGGACGTCTACAAGATTGGTGGTATCGGAACGGTACCAGTTGGTCGTGTAGAAACTGGAGTCCTGAAGCCAGGTACCGTTGTAACATTCGCTCCTGCTGGACTCACAACTGAAGTCAAGTCCGTCGAGATGCATCACGAAGCTCTCGTCGAAGCCGTTCCCGGCGACAACGTTGGTTTCAACGTAAAGAACGTCTCCGTCAAGGAACTTCGTCGTGGATACGTAGCTGGTGACTCGAAGAACAACCCACCCAAGGGAGCTGCCGACTTCAACGCTCAG
		</sequence>
		<sequence>
			<taxon idref="M5.P.Lyg"/>
			CCACGATTAAATAATATAAGTTTCTGATTTTTACCCCCATCTTTAATCCTTTTACTATCAAGAAGAATAGTAAATTCTGGATCAGGAACAGGATGAACAGTTTATCCCCCTCTATCAAGAAGAATTTCACATGCAGGAGCATCAGTTGATTTAACTATTTTTTCTCTTCATTTAGCCGGAATTTCTTCAATTCTAGGTGCAATTAATTTCATTTCAACAATAATTAATATAAAATTAAAAGGAATAAGATTTGAACAAATACCATTATTTATTTGAGCAGTTTCACTAACAGCATTATTATTACTTTTATCTTTACCTGTATTAGCCGGAGCTATTACAATACTTCTTACAGACCGTAATTTAAATACATCATTCTTTGATCCTTCAGGAGGAGGAGATCCAATTTTATACCAACACTTATTTTGATTTTTTGGACATCCTGAAGTATATATTTTAATTATTCCAGCATTTGGAATAATTTCACATATTATTTCACAAGAATCAGGTAAAAAAGAAACCTTTGGAACATTAGGAATAATTTATGCTATAATAACTATTGGATTACTAGGATTTGTTGTATGAGCCCATCATATATTCACAGTAGGAATAGACGTAGATACACGAGCCTATTTTACTGCAGCAACAATAATTATTGCTATTCCAACAGGAATCAAAATTTTTAGATGATTAGCAACATTATATGGATCACAAATTATTTTTAATCCATCAACTATATGAACACTAGGTTTTGTATTTTTATTTACATCAGGGGGTTTAACAGGTATTATTTTATCTAACTCATCAATTGATATTTTGAGGTGCAACAGTTATTACTAGACTACTTTCAGCTATCCCATACTTAGGGACATCTTTAGTATATTGATTATGAGGGGGATTTTCTGTTGATAATGCTACTTTAACACGTTTCTTTACATTTCACTTTATTATCCCATTCATTATTGTTGCTTTAACTATTATTCACCTAATATTTTTACACGAAACAGGATCAAGAAACCCTATAGGAACAAATAGAAATTTAGATAAAATTCCATTCCACCCTTATTTTTCTTTTAAAGATATTTTAGGGTTTATTATTATAATTACATTACTAATTATAGTAATTTTAATTTCACCTAATATATTTGGTGATCCTGATAATTTTATACCAGCTAATCCTATAATTACACCCCTTCATATTAAACCTGAGTGATATTTTTTATTTGCTTATGCAATTTTACGCTCAATCCCTAATAAATTGGGAGGGGTAATTGCTCTAATTATATCAATTTTAATTCTAATAATTTTACCATTTTACCACCTTAAAAATTTTAAAAGACTAATTTTCTACCCAATTAACCAAATTTTATTCTGATCAATAATTTCTAATATTATTTTATTAACTTGAATTGGATTTAGTCCCGTAGAATCACCTTATGATATTATAGGACAAGTATTTACAATAATTTACTTCATATATTTTATTATAAATCCTTTAATTACAAAAATATGAGATAATTTATTAAATTAATACTACGTGACGATCATCGACGCACCGGGACACAGAGATTTCATCAAGAACATGATCACCGGAACGTCCCAGGCCGATTGCGCGGTGTTGATCGTTGCCGCTGGTACCGGAGAATTCGAAGCTGGTATTTCCAAGAACGGACAGACCCGAGAGCACGCGCTACTCGCCTTCACTCTTGGAGTGAAACAGCTCATCGTCGGAGTCAACAAAATGGACTCAACCGAGCCGCCGTACTCCGAAGCTCGTTTCGAGGAAATCAAGAAGGAAGTGTCCTCGTACATCAAGAAGATCGGTTACAACCCAGCCGCCGTTGCTTTCGTTCCCATCTCAGGATGGCACGGAGACAACATGCTCGAACCATCCACCAAAATGGGATGGTTCAAGGGATGGGCCGTCGAACGCAAGGAAGGAAAGGCCGACGGCAAGTGCCTCATCGAAGCTCTTGACGCCATCCTGCCGCCGAGCAGACCCACCGACAAGGCTCTCCGTCTTCCCCTTCAGGACGTCTACAAGATTGGTGGTATCGGAACGGTACCAGTCGGTCGTGTAGAAACCGGAGTCATCAAGCCAGGTACCGTTGTAACATTCGCTCCCGCCGGACTAACGACTGAAGTCAAGTCAGTCGAGATGCATCACGAAGCTCTCGTCGAAGCCGTACCCGGCGACAACGTTGGTTTCAACGTAAAGAACGTATCGGTCAAGGAACTCCGTCGTGGATACGTAGCTGGTGACTCAAAGAACAACCCACCCAAGGGAGCTGCCGACTTCAACGCTCAG
		</sequence>
		<sequence>
			<taxon idref="F2.P.abi"/>
			CCACGATTAAATAATATAAGATTCTGATTTTTACCCCCTTCATTAATTTTATTACTATCAAGAAGAATAGTAAATTCTGGGTCAGGAACAGGTTGAACAGTTTATCCACCATTATCAAGAAGAATTTCACATGCTGGAGCATCAGTTGATTTAACTATTTTTTCCCTTCATTTAGCTGGAATCTCTTCAATTCTAGGAGCAATTAATTTTATTTCAACAATAATTAATATAAAATTAAAAGGAATAAGATTTGAACAAATACCATTATTTATTTGAGCAGTGTCACTAACTGCCTTATTATTACTATTATCATTACCTGTTCTAGCTGGAGCTATTACTATACTTCTAACAGATCGTAATTTAAATACATCATTCTTCGACCCATCAGGAGGAGGAGATCCAATTTTATACCAACATTTATTTTGATTTTTTGGACACCCTGAAGTATATATTTTAATTATTCCAGCATTTGGAATAATCTCTCATATTATTTCACAAGATTCAGGAAAAAAAGAAACCTTCGGAACATTAGGTATAATTTATGCTATAATAACTATTGGATTATTAGGGTTTGTTGTATGAGCTCACCATATATTTACAGTAGGTATAGATGTAGATACCCGAGCTTATTTTACTGCAGCTACAATAATTATTGCTATCCCTACAGGAATTAAAATTTTTAGATGATTAGCAACTTTATATGGATCACAAATTATTTTTAATCCATCAATTATATGAACATTAGGATTTGTATTCTTATTCACATCAGGAGGTTTAACAGGCATTATTTTATCTAATTCCTCAATTGATATTTTGAGGGGCAACAGTAATTACTAGATTATTATCAGCTATCCCATATTTAGGTACATCCTTAGTATACTGATTATGAGGGGGGTTTTCTGTTGATAATGCTACATTAACACGATTTTTTACATTTCACTTTATTATTCCATTCATTATTGTTGCTTTAACTATTATTCACCTAATATTTTTACATGAAACAGGATCAAGAAATCCTATAGGGACAAATAGAAATTTAGATAAAATTCCATTTCATCCTTATTTTTCTTTTAAAGATATTTTAGGATTTATTATTATAATTACTATATTAATTATAGTAATTTTAATTTCACCTAATATATTTGGAGATCCTGATAATTTTATACCAGCAAATCCAATAATTACCCCCTTACATATCAAACCAGAATGATATTTCTTATTCGCTTATGCAATTTTACGTTCAATTCCTAATAAATTAGGGGGAGTAATAGCTTTAATTATATCAATTTTAATTTTAATAATTTTACCATTTTACCATATTAAAAATTTTAAAAGATTAAATTTCTATCCAGTTAATCAATTCTTATTTTGATTAATAATTTCTAATATTATTTTATTAACTTGAATTGGATTTAGCCCAGTAGAATCCCCTTATGATGTAATAGGACAGATATTTACAATAATTTATTTTACATATTTCGTTATTAATCCCTTAATTACAAAAATATGAGATAATTTATTAAATTAATACTACGTCACGATCATCGACGCCCCGGGACACAGAGATTTCATCAAGAACATGATCACCGGAACGTCGCAGGCCGATTGTGCTGTGTTGATCGTAGCCGCCGGTACCGGAGAATTCGAGGCTGGTATTTCCAAGAACGGACAGACCCGAGAGCACGCGCTACTCGCCTTCACTCTTGGAGTAAAGCAGCTCATCGTCGGAGTGAACAAAATGGACTCCACCGAGCCGCCATACTCCGAAGCTCGTTTCGAGGAAATCAAGAAGGAAGTATCGTCCTACATCAAGAAGATCGGTTACAATCCGGCCGCCGTTGCTTTCGTTCCCATCTCAGGATGGCACGGAGACAACATGCTTGAACCGTCCACCAAAATGGGATGGTTCAAGGGATGGGCTGTCGAACGTAAGGAAGGAAAGGCCGACGGCAAGTGCCTCATCGAAGCTCTTGACGCCATCCTGCCACCCAGCAGACCCACCGACAAGGCTCTCCGTCTTCCCCTTCAGGATGTCTACAAGATTGGTGGTATCGGAACGGTACCAGTTGGTCGTGTAGAAACCGGAGTCCTGAAGCCAGGTACCGTTGTGACRTTCGCTCCCGCCGGACTAACGACTGAAGTAAAGTCAGTCGAGATGCATCACGAAGCTCTCGTCGAAGCCGTTCCCGGCGACAACGTTGGTTTCAACGTAAAGAACGTATCCGTCAAGGAACTCCGTCGTGGATACGTAGCCGGTGACTCGAAGAACAACCCACCCAAGGGAGCTGCCGACTTCAACGCTCAG
		</sequence>
		<sequence>
			<taxon idref="M4.P.alp"/>
			CCACGATTAAATAATATAAGATTCTGATTTTTACCCCCATCTTTAATCCTATTATTATCAAGAAGAATAGTAAATTCTGGGTCAGGAACAGGATGAACAGTATATCCCCCATTATCAAGAAGAATTTCACATGCAGGAGCATCAGTTGATTTAACTATTTTTTCTCTTCACTTAGCAGGTATTTCTTCAATTTTAGGAGCAATTAACTTTATTTCAACAATAATTAATATAAAATTAAAAGGAATAAGATTTGAACAAATACCATTATTTATTTGAGCTGTATCATTAACAGCATTATTACTACTTTTATCTTTACCTGTTCTAGCTGGAGCTATCACAATACTTTTAACAGATCGTAATTTAAATACATCATTCTTTGACCCATCAGGAGGAGGAGATCCAATTTTATATCAACATTTATTTTGATTTTTTGGACACCCTGAAGTTTACATTTTAATTATTCCAGCATTTGGAATAATTTCACATATTATCTCACAAGAATCAGGAAAAAAAGAAACCTTCGGTACATTAGGAATAATTTATGCTATAATAACTATTGGATTATTAGGTTTTGTTGTATGAGCTCACCATATATTTACAGTAGGAATAGATGTAGATACACGAGCTTATTTTACTGCAGCAACAATAATTATTGCTATTCCTACAGGAATCAAAATTTTTAGATGACTAGCAACATTATATGGATCTCAAATTATTTTTAATCCATCAACTTTATGAACTCTAGGATTTGTATTTTTATTTACATCAGGAGGTTTAACAGGTATTATTTTATCTAACTCCTCAATTGATATTTTGAGGAGCAACAGTTATTACTAGATTACTATCAGCTATTCCATACTTAGGTACGTCTTTAGTATATTGATTATGGGGGGGATTTTCTGTTGATAATGCTACTTTAACACGTTTCTTTACATTCCACTTTATTATCCCATTTATTATTGTTGCTTTAACTATTATCCACCTTATATTTTTACATGAAACAGGATCAAGAAATCCTATAGGAACAAATAGAAATTTAGATAAAATTCCATTCCACCCTTATTTTTCTTTTAAAGATATTTTAGGATTTATTATTATAATTACTTTACTAATTATAGTAATTTTAATTTCACCAAATATATTTGGAGATCCTGATAATTTTATACCAGCAAATCCTATAATTACACCCTTACACATTAAACCTGAATGATATTTCTTATTTGCTTATGCAATTTTACGTTCAATTCCTAATAAATTAGGGGGAGTAATCGCTCTAATTATATCAATTTTAATTTTAATAATCTTACCATTTTACCACATTAAAAACTTTAAAAGACTTATTTTCTACCCAATTAATCAATTTTTATTTTGATCAATAATTTCTAATATTATTTTATTAACTTGAATTGGATTTAGCCCTGTAGAATCTCCTTATGATATTATAGGACAAATTTTTACAATAATTTACTTTATATATTTTATTATTAACCCCCTAATTACAAAAATGTGAGATAATTTATTAAATTAATACTACGTTACGATCATCGACGCCCCGGGACACAGAGATTTCATCAAGAACATGATCACCGGAACGTCGCAGGCCGATTGCGCTGTGTTGATCGTAGCAGCAGGTACAGGAGAATTCGAGGCTGGTATTTCCAAGAACGGACAGACCCGCGAACACGCGCTACTCGCCTTCACTCTTGGAGTCAAGCAGCTCATCGTCGGAGTTAACAAAATGGACTCGACCGAGCCACCGTATTCCGAAGCTCGTTTCGAAGAAATCAAGAAGGAAGTATCCTCCTACATCAAGAAGATCGGTTACAACCCAGCCGCCGTAGCTTTCGTTCCAATCTCAGGATGGCACGGAGACAACATGCTTGAGCCGTCAACCAAAATGGGATGGTTCAAGGGATGGGCTGTCGAACGCAAGGAAGGAAAGGCCGACGGCAAGTGCCTCATCGAAGCTCTTGACGCCATCCTGCCGCCCAGCAGACCYACCGACAAGGCTCTCCGTCTTCCCCTCCAGGACGTCTACAAGATTGGTGGTATCGGAACGGTACCAGTTGGTCGTGTAGAAACCGGAGTCATTAAGCCAGGTACCGTTGTAACATTCGCTCCTGCCGGACTAACGACTGAAGTAAAGTCAGTCGAGATGCATCACGAAGCTCTCCTAGAAGCCGTTCCCGGCGACAACGTTGGTTTCAACGTAAAGAACGTATCAGTCAAGGAACTCCGTCGTGGATACGTAGCCGGTGACTCGAAGAACAACCCACCCAAGGGAGCTGCCGACTTCAACGCTCAG
		</sequence>
		<sequence>
			<taxon idref="F3.P.coa"/>
			CCACGACTAAATAATATAAGATTTTGATTTTTGCCCCCGTCTTTAATCCTTTTACTATCAAGAAGAATAGTAAATTCTGGATCAGGAACAGGATGAACAGTTTATCCTCCTTTATCAAGAAGAATTTCACACGCAGGAGCATCAGTTGACTTAACTATTTTTTCTCTCCATTTAGCTGGAATCTCATCAATTTTAGGGGCAATTAATTTTATTTCAACAATAATTAATATAAAACTAAAAGGAATAAGATTTGAACAAATACCATTATTTATTTGAGCAGTATCATTAACAGCATTATTATTACTTTTATCATTACCTGTATTAGCTGGAGCTATTACAATACTATTAACAGACCGTAATTTAAATACATCATTTTTTGATCCATCAGGAGGAGGAGATCCTATTTTATACCAACATTTATTTTGATTCTTTGGACATCCTGAAGTTTATATTTTAATTATTCCAGCTTTCGGAATAATCTCACATATTATTTCACAAGAATCAGGAAAGAAAGAAACTTTCGGAACACTAGGAATAATTTATGCTATAATAACTATTGGATTATTAGGATTCGTTGTATGAGCTCACCATATATTTACAGTAGGAATAGATGTAGATACACGAGCTTATTTTACAGCAGCAACAATAATTATTGCCATTCCTACAGGAATTAAAATTTTTAGGTGATTAGCAACATTATACGGATCACAAATTATTTTTAATCCATCAACTATATGAACTCTAGGATTTGTTTTTTTATTTACATCAGGGGGCTTAACAGGAATTATTTTATCCAATTCATCTATTGATATTTTGAGGAGCAACAGTTATTACTAGACTACTTTCAGCCATTCCATACTTAGGAACATCTTTAGTATATTGATTATGAGGGGGGTTTTCTGTTGATAATGCTACTTTAACACGATTCTTTACTTTTCACTTTATTATTCCATTTATTATTGTTGCTTTAACTATTATTCACCTAATATTTCTACATAAAACAGGGTCAAGAAATCCTATAGGAGTAAATAGAAATTTAGATAAAATTCCATTTCACCCTTATTTTTCTTTTAAAGACATTTTAGGATTTATTATTATAATTACAATATTAATTATAGTAATTTTAATTTCCCCAAATATATTTGGAGACCCTGATAATTTTATACCAGCAAATCCCATAATTACACCCCTACACATTAAACCAGAGTGATATTTCTTATTTGCTTACGCAATTTTACGTTCAATTCCTAATAAATTAGGAGGAGTAATTGCTTTAATCATATCAATTTTAATTTTAATAATTTTACCATTTTATCATCTTAAAAACTTTAAAAGCCTTATTTTCTACCCAATCAATCAATTTTTATTCTGATTTATAATTTCTAATATTATTTTATTAACTTGAATTGGATTTAGCCCTGTAGAATCCCCTTATGATACAATAGGACAAGTATTTACAATAATTTATTTTATATACTTTATTATTAATCCATTAATTACAAAAATATGAGATAATTTATTAAATTAATACTACGTAACGATCATCGACGCCCCGGGACACAGAGATTTCATCAAGAACATGATCACCGGAACGTCGCAGGCCGATTGTGCGGTGTTGATCGTAGCCGCCGGTACCGGAGAGTTCGAGGCTGGTATTTCCAAGAACGGACAGACCCGCGAGCAYGCGCTCCTCGCCTTCACTCTTGGAGTCAAGCAGCTCATCGTCGGAGTAAACAAAATGGATTCGACSGAGCCGCCGTACTCCGAATCTCGTTTCGAAGAAATCAAGAAGGAAGTATCCTCCTACATCAAGAAGATCGGTTACAACCCGGCCGCCGTTGCTTTCGTTCCCATCTCAGGATGGCACGGAGACAACATGCTTGAGCCCTCCAGCAAAATGGGATGGTTCAAGGGATGGGCTGTCGAACGCAAGGAAGGAAAGGCCGACGGCAAGTGCCTCATCGAAGCTCTTGACGCTATCCTGCCGCCCAGCAGACCCACCGACAAGGCTCTCCGTCTTCCCCTTCAGGACGTCTACAAGATTGGTGGTATCGGAACGGTACCAGTTGGTCGTGTAGAAACCGGAGTCCTGAAGCCAGGTACCGTTGTAACATTCGCTCCTGCTGGACTCACAACTGAAGTCAAGTCCGTCGAGATGCATCACGAAGCTCTCGTCGAAGCCGTTCCCGGCGACAACGTTGGTTTCAACGTAAAGAACGTCTCCGTCAAGGAACTCCGTCGTGGATACGTAGCTGGTGACTCAAAGAACAACCCACCCAARGGAGCYGCCGACTTCAACGCTCAG
		</sequence>
		<sequence>
			<taxon idref="K9.P.chl"/>
			CCACGATTAAATAATATAAGATTTTGATTTCTACCCCCATCATTAATTTTATTATTATCTAGAAGATTAGTTAATTCAGGATCAGGAACAGGATGAACAGTTTATCCACCTTTATCCAGAAGTATTTCCCACGCAGGAGCATCTGTAGATTTAACTATTTTCTCACTTCATTTAGCAGGAATCTCATCAATTCTAGGAGCTATTAATTTTATTTCAACAATAATTAATATAAAATTAAAAGGAATAAAATTCGAACAAATACCATTATTTATTTGAGCAGTATCATTAACAGCATTACTTCTATTATTATCATTACCAGTTTTAGCTGGAGCAATTACAATACTTCTTACAGATCGTAATTTAAATACATCATTTTTTGACCCATCAGGCGGAGGAGATCCAATTTTATATCAACATTTATTTTGATTTTTTGGACACCCTGAAGTTTACATTTTAATTATTCCCGCATTTGGTATAATTTCTCATATTATTTCTCAAGAATCAGGAAAAAAAGAAACATTTGGTACATTAGGTATAATTTATGCTATGATAACTATTGGATTATTAGGTTTTGTTGTATGAGCTCATCATATATTTACCGTAGGAATAGATGTAGACACACGAGCTTATTTTACTGCAGCAACTATAATTATTGCAATTCCTACAGGAATTAAAATTTTTAGATGATTAGCAACATTATATGGATCACAAATTATTTTTAATCCATCAACATTATGAACTCTAGGATTTGTATTCTTATTTACATCAGGTGGATTAACAGGAATTATTTTATCAAATTCATCTATTGATTTTTTGAGGAGCAACAGTAATTACAAGATTATTATCAGCAATTCCTTATTTAGGATCATCTCTAGTATATTGATTATGAGGAGGATTTTCTGTTGACAATGCAACATTAACACGATTTTTTACTTTTCACTTTATTATCCCATTCATTATTGTAGCTTTAACTCTTATTCATTTAATATTTCTTCATCAAACAGGATCAAGAAACCCTTTAGGGACAAATAGAAATTTAGATAAAATTCCATTTCACCCATATTTTTCATTTAAAGACATTTTAGGTTTTATTATCATAATTACTTTACTAGTAATAATTGTTTTAATTTCCCCAAATATATTTGGAGATCCTGATAATTTTATACCAGCTAATCCAATAATTACACCTTTACATATTAAACCTGAATGATATTTTTTATTTGCTTATGCCATTTTACGTTCAATTCCAAATAAATTAGGAGGAGTAATTGCCCTAGTTTTATCAATTTTAATTTTAATAATTATACCATTTTATTATATAAAAAACTTCAAAAGATTAATCTTTTATCCAATTAATCAATTTATATTTTGATTAATAATTTCTAATATTATTTTATTAACATGAATTGGTTATAGACCTGTTGAATCACCATATGATACTATAGGACAACTATTCACAATAATTTATTTTTTATATTTTATACTAAATCCTCTAATTACAAAAATATGAGATAATTTATTAAATTAATACTACGTAACGATCATCGACGCCCCGGGACACAGAGATTTCATCAAGAACATGATCACYGGTACGTCGCAGGCCGATTGTGCGGTGTTGATCGTAGCTGCCGGTACCGGAGAATTCGAGGCTGGTATTTCCAAGAACGGACAGACCCGCGAGCACGCGCTTCTCGCCTTCACTCTTGGAGTCAAGCAGCTCATTGTCGGAGTCAACAAAATGGACTCCACCGAGCCACCATACTCTGAAGCTCGTTTCGAGGAAATCAAGAAGGAAGTATCCTCCTACATCAAGAAGATCGGTTACAACCCAGCCGCCGTTGCTTTCGTTCCCATCTCTGGATGGCACGGAGACAACATGCTTGAGCCATCTACCAAAATGGGATGGTTCAAGGGATGGGCCGTCGAACGCAAGGAAGGAAAGGCTGACGGCAAGTGCCTCATCGAAGCTCTTGACGCTATCCTCCCACCCAGCAGACCCACCGACAAGGCTCTCCGTCTTCCCCTTCAGGACGTCTACAAGATTGGTGGTATCGGAACGGTACCAGTTGGTCGTGTAGAAACTGGAGTCTTGAAGCCAGGTACTGTTGTAACATTCGCTCCTGCTGGACTCACAACTGAAGTAAAATCAGTTGAGATGCATCACGAAGCTCTYGTCGAAGCTGTTCCCGGTGACAACGTTGGTTTCAACGTAAAGAACGTCTCCGTCAAGGAACTTCGTCGTGGATACGTAGCTGGTGACTCAAAGAACAACCCACCCAAGGGAGCTGCCGACTTCAACGCTCAG
		</sequence>
		<sequence>
			<taxon idref="L9.N.lit"/>
			CCACGATTAAATAATATAAGATTTTGATTTTTACCCCCTTCACTAATTTTATTACTTTCCAGAAGAATAGTAAACTCAGGATCAGGTACTGGATGAACAGTATACCCCCCCCTATCAAGAAGAATTTCTCATGCAGGAGCATCAGTAGATTTAACTATTTTCTCTCTACATTTAGCCGGAATTTCTTCTATTTTAGGAGCTATTAATTTTATTTCAACCATATTTAATATAAAAATTAAAGGAATAAAATTTGAACAAATACCTTTATTTATTTGAGCAGTTTCACTAACTGCATTATTATTACTTCTATCTTTACCAGTACTAGCTGGAGCTATTACTATACTTCTAACAGATCGTAATTTAAATACATCATTTTTTGACCCATCAGGAGGGGGAGATCCAATTTTATATCAACATTTATTTTGATTTTTTGGACACCCAGAAGTTTATATTTTAATTATTCCAGCATTCGGAATAATTTCACATATTATTTCTCAAGATTCAGGAAAAAAGGAAACTTTTGGTACTCTAGGAATAATTTATGCTATGATAACAATTGGATTATTAGGATTTGTCGTATGAGCTCACCATATATTTACAGTAGGAATAGATGTTGATACACGAGCTTATTTTACAGCAGCTACAATAATCATTGCAATTCCAACAGGAATTAAAATTTTTAGATGATTAGCAACACTTTATGGATCACAAATTATTTTTAATCCATCAATATTATGAACTTTAGGGTTTGTATTTTTATTTACATCAGGTGGATTAACAGGAATTATCTTATCTAATTCATCTATTGATTTTTTGAGGAGCAACAGTAATTACAAGTTTATTATCAGCAATTCCCTACTTAGGAACATCATTAGTATATTGATTATGAGGAGGATTTTCTGTTGATAATGCTACCTTAACACGTTTTTTCACATTTCATTTTATCATTCCTTTCATTATCGTTGCATTAACTTTAATTCATTTAATATTTTTACATCAAACAGGGTCAAGAAATCCACTAGGATTAAATAGAAATTTAGATAAAATTCCATTTCACCCATATTTTTCATTTAAAGATATTTTAGGATTTATTATTATAATTACCATTTTAACTATAGTAATCTTAATTTCACCTAATATATTTGGAGACCCAGATAATTTTATACCAGCAAATCCAATAATTACTCCAATTCATATTAAACCAGAATGATATTTTTTATTTGCATATGCAATTTTACGTTCAATTCCTAATAAATTAGGTGGAGTTATTGCTTTAATTATATCAATTTTAATTTTAATAATTTTACCATTCTACTATTTAAAAAATTTTAAAAGATTAACATTTTACCCTTTAAACCAATTTATATTTTGATTTATAATTTCTAATATTATATTATTAACCTGAATTGGATACAGCCCAGTAGAATCTCCTTATGATAGATTAGGACAATTATTCACATTAATTTATTTTATCTATTTCTTTATTAATCCCCTAATTACTAAATTATGAGATAATTTATTAAATTAATACTACGTAACCATCATCGACGCTCCGGGACACAGAGATTTCATCAAGAACATGATCACCGGTACGTCGCAGGCCGATTGTGCAGTGTTGATCGTAGCTGCCGGTACCGGAGAATTCGAGGCTGGTATTTCCAAGAACGGACAGACCCGCGAGCACGCGCTCCTCGCCTTCACTCTTGGAGTCAAGCAGCTCATTGTCGGAGTTAACAAAATGGACTCCACCGAGCCACCCTACTCCGAGGCTCGTTTCGAGGAAATCAAGAAGGAAGTATCGTCCTACATCAAGAAGATCGGTTATAACCCAGCCGCTGTTGCCTTCGTTCCCATCTCAGGATGGCACGGAGATAACATGCTTGAACCATCAACCAAAATGGGATGGTTCAAGGGATGGGCTGTCGAGCGCAAGGAAGGAAAGGCTGACGGCAAGTGCCTCATCGAAGCTCTTGACGCTATCCTGCCACCCAGCAGACCCACCGACAAGGCTCTCCGTCTTCCCCTTCAGGATGTCTACAAGATTGGTGGTATCGGAACGGTACCAGTTGGTCGTGTAGAAACTGGAGTCCTGAAGCCAGGTACTGTTGTAACATTCGCTCCTGCTGGACTCACAACTGAAGTAAAGTCCGTTGAGATGCACCACGAAGCTCTCGTCGAAGCTGTTCCCGGTGACAACGTTGGTTTCAACGTAAAGAACGTCTCAGTCAAGGAACTCCGTCGTGGATTCGTAGCTGGTGACTCAAAGAACAACCCACCCAAGGGAGCCGCCGACTTCAACGCTCAG
		</sequence>
		<sequence>
			<taxon idref="H8.S.ann"/>
			CCACGATTAAATAATATAAGATTTTGATTTCTCCCCCCATCATTAATTTTATTATTATCAAGTAGAATAGTTAATTCTGGATCAGGAACAGGATGAACTGTCTATCCTCCATTATCAAGAAGAATCTCTCATGCAGGAGCATCAGTTGATATAACTATTTTTTCTTTACATTTAGCAGGTATTTCTTCAATTCTAGGAGCTATTAATTTCATTTCAACAATAATTAATATACGAGTAAAGGGGATAACATTTGAACGAATACCTCTATTTATTTGAGCAGTGTCATTAACAGCTATTCTTTTATTATTATCTTTGCCAGTTTTAGCAGGAGCTATTACAATACTATTAACTGACCGAAATTTAAATACATCATTTTTTGACCCATCAGGAGGAGGTGATCCCATTTTATATCAACACTTATTTTGATTTTTTGGACATCCAGAAGTATATATTTTAATTATTCCAGCATTTGGGATAATTTCTCATATTATTTCACAAGAGTCAGGAAAAAAGGAAACATTTGGAACACTTGGAATAATTTATGCTATAATAACAATTGGATTATTAGGATTTATTGTATGGGCCCATCATATATTTACTGTAGGAATAGATGTAGATACACGAGCATATTTTACAGCAGCAACTATAATCATTGCAATTCCTACAGGAATTAAAATTTTTAGTTGGCTAGCTACATTATATGGATCACAGATTATTTTTAATCCTTCTATACTTTGAACTTTAGGGTTTGTATTCCTCTTTACATCTGGTGGATTAACAGGAATTATTTTATCTAATTCATCAATTGATTTTTTGAGGAGCTACAGTAATTACTAGATTATTATCCGCCATCCCATATTTAGGAACATCAATAGTATATTGATTATGGGGAGGATTTTCAGTAGATAATGCTACATTAACTCGATTCTTTTCATTTCATTTTATTATCCCATTTATTATTTTAGCTTTTACTTTAATTCACCTTATATTTCTTCATGAAACTGGATCTAATAACCCTTTAGGATTGAATAGAAATATAGATAAAATCCCATTTCACCCTTATTTCTCTTTTAAGGACATTTTAGGATTTATTATTATAATTTCAATTTTAGTAATAATTATTTTGATTTCACCAAATTTATTTGGAGATCCTGATAATTTTATAGCAGCTAATCCAATAATTACTCCCATTCATATTAAACCTGAATGGTACTTCCTTTTTGCATATGCAATTTTACGTTCAATCCCTAATAAATTAGGAGGTGTAATTGCTTTAGTTATATCTATTTTAATTTTAATAATTTTACCATTTTATAATAAAATAAATTTTAAAAGTCTAGCTTTCTATCCTTTAAACCAAATTATATTTTGATTTATATTATTTAATGTTATTCTTTTAACATGAATTGGATACAGACCAGTAGAAGCACCTTATGATACATTAGGACAAATTTTTACTATTATTTATTTTTTATTTTTTATTATTAATCCTGTAATTACATATACATGAGATAAAATTTTAAATTAATACTACGTCACGATCATCGACGCCCCGGGACACAGAGATTTCATCAAGAACATGATCACTGGAACGTCGCAGGCCGATTGCGCAGTGTTAATCGTAGCTGCCGGTACTGGAGAGTTTGAGGCTGGTATTTCTAAGAACGGTCAGACGCGCGAGCATGCGCTCCTTGCCTTTACTCTTGGAGTTAAGCAGCTGATCGTCGGAGTCAACAAAATGGACTCCACCGAGCCACCCTACTCCGAGTCTCGTTTTGAGGAAATCAAGAAGGAAGTCTCATCGTACATCAAGAAGATCGGTTACAACCCTGCCGCCGTTGCCTTCGTTCCTATCTCTGGATGGCACGGAGACAACATGCTCGAGCCTTCCACCAAAATGGGATGGTTTAAGGGATGGGCTGTTGAGCGTAAGGAAGGCAAGGCTGACGGCAAATGCCTCATCGAAGCTCTCGACGCTATCCTGCCACCCAGCAGACCCACCGACAAGGCTCTTCGTCTTCCCCTTCAGGACGTCTACAAGATTGGTGGTATCGGAACGGTACCAGTTGGTCGTGTAGAAACTGGAGTCCTGAAACCAGGTACTGTCGTAACATTCGCTCCTGCTGGACTCACCACTGAAGTAAAGTCCGTCGAGATGCACCACGAAGCTCTCGTCGAAGCCGTTCCCGGTGACAACGTCGGTTTCAACGTAAAGAACGTCTCTGTCAAGGAACTCCGTCGTGGATACGTTGCCGGTGATTCAAAGAACAACCCACCCAAGGGCGCTGCCGACTTTACCGCTCAG
		</sequence>
		<sequence>
			<taxon idref="N2.F.cre"/>
			CCTCGATTAAATAATATAAGATTTTGATTTTTACCTCCTTCATTAATTTTACTATTATCTAGAAGAATAGTAAATTCAGGATCAGGAACAGGATGAACTGTTTATCCACCCCTATCAAGAAGAATTTCACATTCAGGAGCATCAGTTGATTTAACAATTTTTTCATTACATTTAGCAGGAATTTCATCAATTTTAGGGGCAATTAATTTTATCTCAACAATGATTAATATAAAACTAAAAGGAATAAAATTTGAACAAATACCTTTATTTATTTGAGCAGTTTCATTAACTGCATTATTACTACTTCTTTCTCTTCCTGTATTAGCTGGAGCTATCACAATACTTCTTACTGATCGTAATCTAAATACATCATTTTTTGACCCATCAGGAGGAGGAGATCCAATTCTATATCAACATTTATTTTGATTTTTTGGACACCCAGAAGTTTATATTCTTATTATTCCAGCTTTTGGAATAATTTCACATATTATTTCACAAGACTCAGGTAAAAAGGAAACCTTTGGAACTTTAGGAATAATTTATGCTATAATAACAATTGGATTACTAGGATTTGTTGTATGAGCTCATCATATATTTACAGTAGGAATAGATGTAGATACACGAGCTTATTTTACAGCAGCCACAATAATTATTGCAATTCCTACAGGAATTAAAATTTTTAGATGATTAGCTACATTATATGGATCACAAATTATTTTTAATCCATCAATAATATGAACTATTGGATTTGTATTCTTATTTACATCTGGAGGATTAACAGGAATTATTTTATCTAATTCATCAATTGATTTTTTGAGGAGCAACAGTTATTACTAGACTCTTATCTGCAATTCCTTACCTAGGAACATCTCTAGTTTATTGATTATGAGGAGGATTCTCAGTAGATAATGCTACCTTAACACGATTTTTCACTTTTCATTTTATTATTCCATTTATTATTCTTGCTTTAACTGTAATTCATTTAATATTTTTACATGAAACTGGATCAAGAAATCCCTTAGGATTAAATAGAAATTTAGATAAAATTCCATTTCATCCTTATTTTTCTTTTAAAGATATATTAGGATTTATTATCATAATTACATTTTTAATCATAGTAGTATTAATTTCACCTAATATATTTGGAGACCCAGATAATTTTATACCAGCAAATCCAATAATTACACCCCTTCACATTAAACCAGAATGATACTTCTTATTTGCTTATGCAATTTTACGATCAATCCCTAATAAATTAGGAGGAGTAATTGCCCTAGTTATATCAATTTTAATTTTAATAATTTTACCTATTTATCATTTTAAAAATTTTAAAAGACTAATATTTTATCCATTAAATCAAATTCTATTTTGAATAATAATTTGTAATATTATACTACTTACTTGAATTGGATATAGCCCTGTTGAATCACCTTATGATACTATAGGACAAATTTTCACACTAATTTATTTTTCTTTTTTTATAGTTAATCCTATAATCACTAAATTATGAGATAATTTAATCAATTAATACTATGTCACGATCATCGACGCCCCAGGACACAGAGATTTCATCAAGAACATGATCACTGGAACGTCGCAGGCCGATTGTGCTGTGTTGATCGTAGCTGCCGGTACCGGAGAGTTCGAGGCTGGTATTTCCAAGAACGGACAGACCCGCGAGCACGCGCTTCTCGCCTTCACTCTTGGAGTCAAGCAGCTCATCGTCGGAGTCAACAAAATGGACTCCACCGAGCCACCCTACTCCGAGGCTCGTTTCGAGGAAATCAAGAAGGAAGTATCCTCGTACATCAAGAAGATCGGTTACAACCCAGCCGCCGTTGCCTTCGTTCCCATCTCCGGATGGCACGGAGACAACATGCTTGAACCCTCCACCAAAATGGGATGGTTCAAGGGATGGGCTGTCGAACGCAAGGAAGGAAAGGCTGACGGCAAGTGCCTCATCGAAGCTCTTGACGCTATCCTGCAACCCAGCAGACCCACCGACAAGGCTCTCCGTCTTCCCCTTCAGGACGTCTACAAGATTGGTGGTATCGGAACGGTACCAGTTGGTCGTGTAGAAACTGGAGTCTTGAAGCCAGGTACCGTTGTAACATTCGCTCCTGCCGGACTCACCACTGAAGTTAAGTCCGTTGAGATGCACCACGAAGCTCTCGTCGAAGCTGTTCCCGGTGACAACGTTGGTTTCAACGTAAAGAACGTCTCCGTCAAGGAACTCCGTCGTGGATACGTCGCTGGTGACTCAAAGAACAACCCACCCAAGGGAGCTGCCGACTTCAACGCTCAG
		</sequence>
		<sequence>
			<taxon idref="L1.T.not"/>
			CCACGATTAAATAATATAAGATTTTGATTCCTTCCACCATCTTTAACCCTCCTTCTATCAAGAAGAATAGTAAACTCAGGATCAGGAACAGGTTGAACAGTATATCCACCCCTATCTAGAAACATATCACATGCAGGAGCATCTGTAGATTTAACAATTTTCTCTCTTCATCTAGCAGGAATTTCATCAATTTTAGGAGCAATTAATTTTATCTCAACTATAATTAATATACGAGTAAAAGGAATAAAATTCGAACGAATACCTTTATTTGTTTGAGCAGTATCTTTAACAGCATTGTTGTTATTATTATCATTACCAGTATTAGCTGGTGCAATTACTATATTATTAACAGATCGAAACCTAAATACTTCATTCTTCGACCCTTCAGGAGGAGGAGACCCAATTCTTTACCAACATCTATTTTGATTTTTTGGACACCCTGAAGTATATATTTTAATTATTCCAGCATTTGGAATAATCTCACACATTATTTCTCAAGAATCAGGAAAAAAAGAAACATTTGGGACATTAGGAATAATTTATGCAATAATAACTATTGGATTATTAGGATTTGTTGTATGAGCACATCATATATTTACAGTAGGAATAGATGTAGATACACGAGCTTATTTTACAGCAGCTACAATAATTATTGCTATTCCTACAGGAATTAAAATTTTTAGATGGTTAGCAACTTTATATGGATCACAATTAATTTTTAACCCATCTATATTATGAACTCTAGGATTTGTATTCTTATTTACTATAGGTGGATTAACAGGAATTATTTTATCAAATTCATCAATTGATATTTTGAGGAGCAACTGTAATTACAAATTTACTATCAGCTATTCCATATCTAGGAATATTTTTAGTAGAATGATTATGGGGGGGATTCTCTGTTGATAATGCAACATTAACACGATTTTTCACCTTTCACTTTATCATCCCATTCATTATTTTAGCTATAACTTTAATTCACTTAATATTCCTACACCATACAGGATCAAGAAACCCTTTAGGAAGAAATAGAAATTTAGATAAAATCCCTTTCCACCCGTATTTTTCATTTAAAGATTTAATTGGTTTCATTATTATATTAATATTATTGACTAATTTAATTCTTATTTCACCAAATATACTAGGAGATCCGGATAATTTTATCCCAGCCAATCCTTTAGTTACACCCCCCCATATTAAACCAGAATGATATTTTTTATTTGCCTACGCTATTTTACGATCAATCCCTAACAAATTAGGAGGAGTTATTGCCTTAGTTATATCAATTCTTATTTTAATAATTTTACCATTTTTTCACTTTAAAAATTTTAAAAGAATAATATTTTATCCTTTAAATCAAATTTTATTTTGAATTCTAATTTCAAATATTATTTTATTGACATGAATTGGAGCTAGACCAGTAGAATCACCTTTTATTATTATTGGTCAAATATTAACTCTAACATATTTCTTATATTTTTTATTAAATCCAATTATTAATATAATATGAGATAACATTTTAAATAAATACTATGTTACGATAATTGACGCCCCTGGTCACAGAGATTTCATCAAGAACATGATCACCGGTACTTCGCAGGCGGATTGCGCGGTGTTGATAGTCGCAGCCGGTACTGGTGAATTCGAAGCTGGTATTTCAAAGAACGGTCAAACCCGAGAGCACGCACTTCTCGCTTTTACTCTTGGAGTTAAACAGCTCATTGTTGGTGTTAACAAAATGGATTCAACTGACCCACCGTACTCAGAGGCTCGTTATGAGGAAATTAAGAAAGAAGTTTCTTCATACATTAAGAAAATCGGCTACAATCCAGCCGCCGTTGCTTTCGTACCTATCTCAGGTTGGCACGGAGACAACATGCTCGAACCATCTAGCAAAATGCCATGGTTCAAGGGATGGGCTGTTGAACGTAAGGAAGGAAAGGCTGACGGCAAGTGCCTCATTGAAGCTCTTGACGCTATCCTACCACCAAGCAGACCCACCGACAAGGCTCTCCGTCTTCCCCTTCAGGACGTCTACAAGATTGGAGGTATTGGAACGGTCCCAGTTGGTCGTGTAGAAACTGGAGTACTGAAGCCTGGTACCGTAGTGACTTTCGCACCTGCGGGACTAACGACTGAAGTTAAATCCGTCGAGATGCATCACGAAGCTCTCGTCGAAGCCGTACCCGGCGACAACGTTGGTTTCAACGTAAAGAACATCTCCGTTAAGGATCTTCGTCGTGGATACGTAGCTGGTGACTCAAAGAACAACCCGCCTAAAGGCGCTGCCGACTTCACCGCTCAG
		</sequence>
		<sequence>
			<taxon idref="N9.E.ova"/>
			CCTCGATTAAATAATATAAGGTTTTGATTTCTACCTCCATCATTAATTCTTCTATTAACAAGAAGATTAGTGAATTCAGGATCAGGGACAGGATGAACTGTTTACCCTCCTTTATCAAATAATATCTCTCATGCAGGTGCATCAGTAGATATAACTATTTTTTCTCTTCATCTAGCAGGAATTTCATCAATTTTAGGAGCAATTAATTTTATTTCTACTATAATTAATATACAAGTAAAAGGAATAAATTTTGAACGAATACCTTTATTTATTTGAGCTGTTTCACTAACAGCTTTATTACTTTTATTATCTTTACCAGTTCTTGCTGGTGCTATTACAATACTTTTAACAGATCGAAATTTAAATACATCATTTTTTGACCCTTCAGGAGGAGGGGATCCAATTTTATACCAACACTTATTTTGATTTTTTGGTCACCCAGAAGTTTATATTTTAATTATTCCTGCATTTGGTATAATTTCTCATATTATTTCACAAGAGTCTGGTAAAAAAGAAACATTTGGCACTTTAGGTATAATTTATGCTATACTTACAATTGGATTATTAGGTTTTGTAGTATGAGCCCATCATATATTCACTGTAGGAATAGATGTTGATACTCGAGCATATTTTACAGCAGCTACTATAATTATTGCAATTCCTACAGGAATTAAAATTTTTAGTTGACTAGCAACTTTATATGGATCCCAAATTATCTTCAGACCTTCTATAATATGAACATTAGGATTTGTATTTTTATTTACAATAGGAGGATTAACAGGAATTATTTTATCTAATTCATCTATTGATTTTCTGAGGAGCTACTGTAATTACCAATTTACTATCCGCTATCCCTTATATTGGTTCAATAATAGTTCAATGATTATGAGGAGGGTTTTCCGTTGATAATGCTACATTAACACGATTTTTCACTCTCCACTTTATTATTCCATTTATTATTTTAGCTATAACAATTATTCATCTATTATTTCTTCATATAACTGGATCAAATAACCCATTAGGAACAAATAGAAATTTAGATAAGATTTCATTCCACCCTTATTTTACTTATAAAGATATTATAGGATTCTTAATTGTAATTATAATAATAAATTTATTGGTTTTAATTTCACCTAATAAATTAGGAGACCCCGATAATTTTATTCCCGCTAATTCACTTATTACACCTCCTCATATTAAACCAGAATGATATTTTTTATTTGCATATGCAATTCTACGATCAATTCCAAACAAATTAGGAGGAGTAATTGCATTAATTTTTTCAATTTTAATTTTAATAATTATACCATTTTTCCATATAAAAAATTTTAAAAGATTAACATTCTACCCAATCAACCAATTCATATTTTGAATAATATTAACTATTGTATTTATATTAACATGAATTGGTGCAAGACCAGTAGAAAATCCTTATATTATCCTAGGTCAAATTTTAACAATTTTATATTTTTTATATTTTATTTTAAATCCTTTTATAACAAAATTATGAGATATTTTATTAAATTAGTACTACGTTACTATCATCGACGCGCCTGGTCACAGAGATTTCATCAAGAACATGATCACCGGCACGTCGCAGGCTGATTGCGCCGTGTTGATCGTAGCTGCTGGAACGGGAGAGTTCGAGGCTGGTATCTCAAAGAACGGACAGACCCGTGAGCACGCGCTCCTCGCCTTCACCCTTGGCGTCAAGCAGCTCATCGTCGGAGTCAACAAAATGGACTCCACCGAGCCCCCGTACTCCGAAGCTCGTTTCGAGGAAATCAAGAAGGAAGTGTCCTCCTACATCAAGAAAATCGGTTACAACCCCGCCGCCGTTGCTTTCGTTCCAATCTCCGGATGGCACGGAGACAACATGCTCGAGCCATCCAGCAAAATGCCCTGGTTCAAGGGATGGGCTGTTGAGCGCAAGGAAGGCAAGGCTGACGGCAAGTGCCTCATCGAAGCTCTCGACGCCATCCTGCCGCCAAGCAGACCCACCGACAAGGCTCTCCGTCTTCCCCTTCAGGACGTCTACAAGATTGGAGGTATCGGAACGGTGCCCGTCGGTCGTGTAGAAACCGGAGTCATCAAACCCGGTACCGTCGTCACTTTTGCTCCCGCTGGACTCACCACTGAAGTAAAGTCCGTCGAGATGCACCACGAAGCTCTCGTTGAAGCTGTCCCCGGTGACAATGTCGGTTTCAACGTCAAGAACGTCTCCGTCAAGGAACTTCGTCGTGGATACGTCGCTGGTGACTCGAAGAACAACCCACCCAAGGGAGCCGCCGACTTCACCGCTCAG
		</sequence>
		<sequence>
			<taxon idref="N8.A.bru"/>
			CCTCGATTAAATAATATAAGATTTTGATTTTTACCTCCCTCAATTAACTTATTATTATTTAGAAGATTAGTAAATTCAGGTTCTGGAACAGGATGAACTATTTATCCTCCATTATCAAGAAGAATTTCCCATGCAGGAGCATCAGTAGATTTAACTATTTTTTCTCTCCATTTAGCAGGAATTTCTTCTATTTTAGGTGCTATTAATTTTATTTCAACAATAATTAATATACGTATTAAAGGAATAAAATTAGAACAAATACCATTATTTATTTGAGCTGTTTCATTAACAGCTCTTTTATTATTATTATCATTACCTGTATTAGCTGGTGCCATTACAATATTACTTACTGATCGAAACTTAAATACTTCATTTTTTGATCCTTCTGGTGGAGGAGACCCAATTTTATATCAACATCTATTTTGATTTTTTGGTCATCCTGAAGTTTATATTCTTATTATTCCAGCTTTTGGAATAATTTCACATATTATTTCTCAAGAAGCTGGAAAAAAAGAAACATTTGGAACATTAGGAATAATCTATGCTATACTAACTATTGGATTATTAGGATTTGTAGTTTGAGCTCATCATATATTTACTGTTGGTATGGATGTTGATACTCGAGCATATTTTACTGCAGCAACTATGATTATTGCTATTCCCACAGGAATTAAAGTATTTAGATGATTAGCAACATTATATGGATCACAATTAATTTTTAATCCTTCAATAATTTGAATTTTAGGATTTATTTTTTTATTTACTTTAGGAGGATTAACAGGAATTTTATTATCAAATTCATCAATTGATATTTTGAGGAGCAACTGTTATTACAAATTTACTATCAGCAGTTCCATATCTAGGAATATTTTTAGTTCAATGATTATGAGGAGGATTTTCAGTAGATAATGCAACTCTTACTCGATTTTTTACATTTCATTTTATTATTCCATTTATTATTTTAGCCTTAACTATAATTCATTTAATATTTCTACATCAAACAGGTTCAAGAAACCCATTAGGAACAAAAAAAGACTTAGATAAAATTCCTTTTCACCCTTATTTTTCATTTAAAGATATTATTGGATTTATTATTATAATATTTATATTAATTTTATTAATTTTAATTTCACCTAATTTATTAGGAGATCCAGATAATTTTATTCCAGCTAATCCATTAATTACTCCTCCTCATATTAAACCAGAATGATATTTTTTATTTGCTTATGCAATTTTACGATCAATTCCCAATAAATTAGGAGGAGTAATTGCATTAATTACTTCTATCATAATTTTAATAATTATACCTTTTTTTCATATAAAAAATTTTAAAAGATTATCATTTTATCCTCTAAATCAAATTTTATTTTGAATTATAGTTTCTAACGTAATTTTATTAACATGAATTGGAGCCAATCCAGTAGAAACTCCATTTATTATTATTGGACAAATTTTAACTATAACTTATTTTTTATATTTCTTTATAAATCCTATTTTAACTAATATATGAGATTACTTACTATTTAAATACTACGTAACGATCATCGACGCTCCTGGACACAGAGATTTCATCAAGAACATGATCACTGGAACCTCGCAGGCCGATTGCGCTGTGTTGATCGTAGCAGCCGGTACCGGAGAATTCGAGGCCGGTATTTCAAAGAACGGTCAAACCCGTGAGCACGCACTTCTCGCTTTCACCCTTGGAGTGAAACAGCTCATCGTTGGAGTCAACAAAATGGATTCCACCGAACCCCCATACTCTGAAGCTCGTTTCGAGGAAATCAAGAAGGAAGTTTCCTCCTACATCAAGAAAATCGGTTACAACCCGGCTGCTGTAGCTTTCGTTCCTATCTCTGGATGGCACGGAGACAACATGCTTGAACCATCCAGCAAAATGCCATGGTTCAAGGGATGGGCCGTAGAACGCAAGGAAGGCAAGGCTGATGGCAAATGCCTCATTGAAGCTCTCGATGCTATCCTACCACCTAGCAGACCCACCGACAAGGCTCTCCGTCTTCCCCTTCAGGATGTCTACAAGATTGGAGGTATTGGAACAGTACCAGTTGGTCGTGTAGAAACTGGAGTCTTGAAGCCTGGTACCGTCGTGACTTTCGCGCCTGCCGGACTTACGACTGAAGTAAAATCCGTCGAAATGCACCACGAAGCTCTCGTCGAAGCCGTACCCGGTGACAACGTTGGTTTCAACGTAAAGAACATCTCCGTCAAGGATCTTCGTCGTGGATACGTCGCTGGCGACTCCAAGAACAACCCGCCCAAGGGCGCTGCCGACTTTACCGCTCAG
		</sequence>
	</alignment>
	
	
	<!-- The unique patterns for CoI -->
	<patterns id="patterns_CoI" from="1" to="810">
		<alignment idref="alignment"/>
	</patterns>
	
	<!-- The unique patterns for Cytb -->
	<patterns id="patterns_Cytb" from="811" to="1528">
		<alignment idref="alignment"/>
	</patterns>
	
	<!-- The unique patterns for EF1a -->
	<patterns id="patterns_EF1a" from="1529" to="2305">
		<alignment idref="alignment"/>
	</patterns>


	<!-- A prior on the distribution node heights defined given                  -->
	<!-- a Yule speciation process (a pure birth process).                       -->
	<yuleModel id="yule" units="substitutions">
		<birthRate>
			<parameter id="yule.birthRate" value="1.0" lower="0.0" upper="Infinity"/>
		</birthRate>
	</yuleModel>
	<!-- This is a simple constant population size coalescent model              -->
	<!-- that is used to generate an initial tree for the chain.                 -->
	<constantSize id="initialDemo" units="substitutions">
		<populationSize>
			<parameter id="initialDemo.popSize" value="100.0"/>
		</populationSize>
	</constantSize>
	
	<!-- Generate a random starting tree under the coalescent process            -->
	<coalescentTree id="startingTree">
		<taxa idref="taxa"/>
		<constantSize idref="initialDemo"/>
	</coalescentTree>
	
	<treeModel id="treeModel">
		<coalescentTree idref="startingTree"/>
		<rootHeight>
			<parameter id="treeModel.rootHeight"/>
		</rootHeight>
		<nodeHeights internalNodes="true">
			<parameter id="treeModel.internalNodeHeights"/>
		</nodeHeights>
		<nodeHeights internalNodes="true" rootNode="true">
			<parameter id="treeModel.allInternalNodeHeights"/>
		</nodeHeights>
	</treeModel>
	
	<speciationLikelihood id="speciation">
		<model>
			<yuleModel idref="yule"/>
		</model>
		<speciesTree>
			<treeModel idref="treeModel"/>
		</speciesTree>
	</speciationLikelihood>
	
	<!-- The uncorrelated relaxed clock (Drummond, Ho, Phillips & Rambaut, 2006) -->
	<discretizedBranchRates id="branchRates">
		<treeModel idref="treeModel"/>
		<distribution>
			<logNormalDistributionModel meanInRealSpace="true">
				<mean>
					<parameter id="ucld.mean" value="1.0"/>
				</mean>
				<stdev>
					<parameter id="ucld.stdev" value="0.1" lower="0.0" upper="10.0"/>
				</stdev>
			</logNormalDistributionModel>
		</distribution>
		<rateCategories>
			<parameter id="branchRates.categories" dimension="278"/>
		</rateCategories>
	</discretizedBranchRates>
	
	<rateStatistic id="meanRate" name="meanRate" mode="mean" internal="true" external="true">
		<treeModel idref="treeModel"/>
		<discretizedBranchRates idref="branchRates"/>
	</rateStatistic>
	
	<rateStatistic id="coefficientOfVariation" name="coefficientOfVariation" mode="coefficientOfVariation" internal="true" external="true">
		<treeModel idref="treeModel"/>
		<discretizedBranchRates idref="branchRates"/>
	</rateStatistic>
	
	<rateCovarianceStatistic id="covariance" name="covariance">
		<treeModel idref="treeModel"/>
		<discretizedBranchRates idref="branchRates"/>
	</rateCovarianceStatistic>
	
	<!-- The general time reversible (GTR) substitution model -->
	<gtrModel id="gtr_CoI">
		<frequencies>
			<frequencyModel dataType="nucleotide">
				<patterns idref="patterns_CoI"/>
				<frequencies>
					<parameter id="gtr_CoI.frequencies" dimension="4"/>
				</frequencies>
			</frequencyModel>
		</frequencies>
		<rateAC>
			<parameter id="gtr_CoI.ac" value="1.0" lower="1.0E-8" upper="Infinity"/>
		</rateAC>
		<rateAG>
			<parameter id="gtr_CoI.ag" value="1.0" lower="1.0E-8" upper="Infinity"/>
		</rateAG>
		<rateAT>
			<parameter id="gtr_CoI.at" value="1.0" lower="1.0E-8" upper="Infinity"/>
		</rateAT>
		<rateCG>
			<parameter id="gtr_CoI.cg" value="1.0" lower="1.0E-8" upper="Infinity"/>
		</rateCG>
		<rateGT>
			<parameter id="gtr_CoI.gt" value="1.0" lower="1.0E-8" upper="Infinity"/>
		</rateGT>
	</gtrModel>

		
	<!-- The general time reversible (GTR) substitution model -->
	<gtrModel id="gtr_Cytb">
		<frequencies>
			<frequencyModel dataType="nucleotide">
				<patterns idref="patterns_Cytb"/>
				<frequencies>
					<parameter id="gtr_Cytb.frequencies" dimension="4"/>
				</frequencies>
			</frequencyModel>
		</frequencies>
		<rateAC>
			<parameter id="gtr_Cytb.ac" value="1.0" lower="1.0E-8" upper="Infinity"/>
		</rateAC>
		<rateAG>
			<parameter id="gtr_Cytb.ag" value="1.0" lower="1.0E-8" upper="Infinity"/>
		</rateAG>
		<rateAT>
			<parameter id="gtr_Cytb.at" value="1.0" lower="1.0E-8" upper="Infinity"/>
		</rateAT>
		<rateCG>
			<parameter id="gtr_Cytb.cg" value="1.0" lower="1.0E-8" upper="Infinity"/>
		</rateCG>
		<rateGT>
			<parameter id="gtr_Cytb.gt" value="1.0" lower="1.0E-8" upper="Infinity"/>
		</rateGT>
	</gtrModel>

	<!-- The general time reversible (GTR) substitution model -->
	<gtrModel id="gtr_EF1a">
		<frequencies>
			<frequencyModel dataType="nucleotide">
				<patterns idref="patterns_EF1a"/>
				<frequencies>
					<parameter id="gtr_EF1a.frequencies" dimension="4"/>
				</frequencies>
			</frequencyModel>
		</frequencies>
		<rateAC>
			<parameter id="gtr_EF1a.ac" value="1.0" lower="1.0E-8" upper="Infinity"/>
		</rateAC>
		<rateAG>
			<parameter id="gtr_EF1a.ag" value="1.0" lower="1.0E-8" upper="Infinity"/>
		</rateAG>
		<rateAT>
			<parameter id="gtr_EF1a.at" value="1.0" lower="1.0E-8" upper="Infinity"/>
		</rateAT>
		<rateCG>
			<parameter id="gtr_EF1a.cg" value="1.0" lower="1.0E-8" upper="Infinity"/>
		</rateCG>
		<rateGT>
			<parameter id="gtr_EF1a.gt" value="1.0" lower="1.0E-8" upper="Infinity"/>
		</rateGT>
	</gtrModel>
	
	
	<!-- site model                                                              -->
	<siteModel id="siteModel_CoI">
		<substitutionModel>
			<gtrModel idref="gtr_CoI"/>
		</substitutionModel>
		<relativeRate>
			<parameter id="siteModel_CoI.mu" value="1.0" lower="0.0" upper="Infinity"/>
		</relativeRate>
		<gammaShape gammaCategories="4">
			<parameter id="siteModel_CoI.alpha" value="0.5" lower="0.0" upper="Infinity"/>
		</gammaShape>
		<proportionInvariant>
			<parameter id="siteModel_CoI.pInv" value="0.5" lower="0.0" upper="1.0"/>
		</proportionInvariant>
	</siteModel>
	
	<!-- site model                                                              -->
	<siteModel id="siteModel_Cytb">
		<substitutionModel>
			<gtrModel idref="gtr_Cytb"/>
		</substitutionModel>
		<relativeRate>
			<parameter id="siteModel_Cytb.mu" value="1.0" lower="0.0" upper="Infinity"/>
		</relativeRate>
		<gammaShape gammaCategories="4">
			<parameter id="siteModel_Cytb.alpha" value="0.5" lower="0.0" upper="Infinity"/>
		</gammaShape>
		<proportionInvariant>
			<parameter id="siteModel_Cytb.pInv" value="0.5" lower="0.0" upper="1.0"/>
		</proportionInvariant>
	</siteModel>
	

	<!-- site model                                                              -->
	<siteModel id="siteModel_EF1a">
		<substitutionModel>
			<gtrModel idref="gtr_EF1a"/>
		</substitutionModel>
		<relativeRate>
			<parameter id="siteModel_EF1a.mu" value="1.0" lower="0.0" upper="Infinity"/>
		</relativeRate>
		<gammaShape gammaCategories="4">
			<parameter id="siteModel_EF1a.alpha" value="0.5" lower="0.0" upper="Infinity"/>
		</gammaShape>
		<proportionInvariant>
			<parameter id="siteModel_EF1a.pInv" value="0.5" lower="0.0" upper="1.0"/>
		</proportionInvariant>
	</siteModel>
	

	<compoundParameter id="allMus">
		<parameter idref="siteModel_CoI.mu"/>
		<parameter idref="siteModel_Cytb.mu"/>
		<parameter idref="siteModel_EF1a.mu"/>
	</compoundParameter>
	
	<treeLikelihood id="treeLikelihood_CoI">
		<patterns idref="patterns_CoI"/>
		<treeModel idref="treeModel"/>
		<siteModel idref="siteModel_CoI"/>
		<discretizedBranchRates idref="branchRates"/>
	</treeLikelihood>

	
	<treeLikelihood id="treeLikelihood_Cytb">
		<patterns idref="patterns_Cytb"/>
		<treeModel idref="treeModel"/>
		<siteModel idref="siteModel_Cytb"/>
		<discretizedBranchRates idref="branchRates"/>
	</treeLikelihood>

	<treeLikelihood id="treeLikelihood_EF1a">
		<patterns idref="patterns_EF1a"/>
		<treeModel idref="treeModel"/>
		<siteModel idref="siteModel_EF1a"/>
		<discretizedBranchRates idref="branchRates"/>
	</treeLikelihood>

	
	<operators id="operators">
		<scaleOperator scaleFactor="0.75" weight="1">
			<parameter idref="gtr_CoI.ac"/>
		</scaleOperator>
		<scaleOperator scaleFactor="0.75" weight="1">
			<parameter idref="gtr_CoI.ag"/>
		</scaleOperator>
		<scaleOperator scaleFactor="0.75" weight="1">
			<parameter idref="gtr_CoI.at"/>
		</scaleOperator>
		<scaleOperator scaleFactor="0.75" weight="1">
			<parameter idref="gtr_CoI.cg"/>
		</scaleOperator>
		<scaleOperator scaleFactor="0.75" weight="1">
			<parameter idref="gtr_CoI.gt"/>
		</scaleOperator>
		<scaleOperator scaleFactor="0.75" weight="1">
			<parameter idref="gtr_Cytb.ac"/>
		</scaleOperator>
		<scaleOperator scaleFactor="0.75" weight="1">
			<parameter idref="gtr_Cytb.ag"/>
		</scaleOperator>
		<scaleOperator scaleFactor="0.75" weight="1">
			<parameter idref="gtr_Cytb.at"/>
		</scaleOperator>
		<scaleOperator scaleFactor="0.75" weight="1">
			<parameter idref="gtr_Cytb.cg"/>
		</scaleOperator>
		<scaleOperator scaleFactor="0.75" weight="1">
			<parameter idref="gtr_Cytb.gt"/>
		</scaleOperator>
		<scaleOperator scaleFactor="0.75" weight="1">
			<parameter idref="gtr_EF1a.ac"/>
		</scaleOperator>
		<scaleOperator scaleFactor="0.75" weight="1">
			<parameter idref="gtr_EF1a.ag"/>
		</scaleOperator>
		<scaleOperator scaleFactor="0.75" weight="1">
			<parameter idref="gtr_EF1a.at"/>
		</scaleOperator>
		<scaleOperator scaleFactor="0.75" weight="1">
			<parameter idref="gtr_EF1a.cg"/>
		</scaleOperator>
		<scaleOperator scaleFactor="0.75" weight="1">
			<parameter idref="gtr_EF1a.gt"/>
		</scaleOperator>
		<scaleOperator scaleFactor="0.75" weight="1">
			<parameter idref="siteModel_CoI.alpha"/>
		</scaleOperator>
		<scaleOperator scaleFactor="0.75" weight="1">
			<parameter idref="siteModel_Cytb.alpha"/>
		</scaleOperator>
		<scaleOperator scaleFactor="0.75" weight="1">
			<parameter idref="siteModel_EF1a.alpha"/>
		</scaleOperator>
		<scaleOperator scaleFactor="0.75" weight="1">
			<parameter idref="siteModel_CoI.pInv"/>
		</scaleOperator>
		<scaleOperator scaleFactor="0.75" weight="1">
			<parameter idref="siteModel_Cytb.pInv"/>
		</scaleOperator>
		<scaleOperator scaleFactor="0.75" weight="1">
			<parameter idref="siteModel_EF1a.pInv"/>
		</scaleOperator>
		<deltaExchange delta="0.75" parameterWeights="810 718 777" weight="1">
			<parameter idref="allMus"/>
		</deltaExchange>
		<scaleOperator scaleFactor="0.75" weight="3">
			<parameter idref="ucld.stdev"/>
		</scaleOperator>
		<swapOperator size="1" weight="10" autoOptimize="false">
			<parameter idref="branchRates.categories"/>
		</swapOperator>
		<randomWalkIntegerOperator windowSize="1.0" weight="10">
			<parameter idref="branchRates.categories"/>
		</randomWalkIntegerOperator>
		<uniformIntegerOperator weight="10">
			<parameter idref="branchRates.categories"/>
		</uniformIntegerOperator>
		<scaleOperator scaleFactor="0.75" weight="3">
			<parameter idref="yule.birthRate"/>
		</scaleOperator>
		<scaleOperator scaleFactor="0.75" weight="3">
			<parameter idref="treeModel.rootHeight"/>
		</scaleOperator>

		<uniformOperator weight="70">
			<parameter idref="treeModel.internalNodeHeights"/>
		</uniformOperator>

		<subtreeSlide size="0.01" gaussian="true" weight="70">
			<treeModel idref="treeModel"/>
		</subtreeSlide>

		<narrowExchange weight="70">
			<treeModel idref="treeModel"/>
		</narrowExchange>

		<wideExchange weight="1">
			<treeModel idref="treeModel"/>
		</wideExchange>

		<wilsonBalding weight="1">
			<treeModel idref="treeModel"/>
		</wilsonBalding>

	</operators>
	
	<mcmc id="mcmc" chainLength="80000000" autoOptimize="true">
		<posterior id="posterior">
			<prior id="prior">
				<jeffreysPrior>
					<parameter idref="gtr_CoI.ac"/>
				</jeffreysPrior>
				<jeffreysPrior>
					<parameter idref="gtr_CoI.ag"/>
				</jeffreysPrior>
				<jeffreysPrior>
					<parameter idref="gtr_CoI.at"/>
				</jeffreysPrior>
				<jeffreysPrior>
					<parameter idref="gtr_CoI.cg"/>
				</jeffreysPrior>
				<jeffreysPrior>
					<parameter idref="gtr_CoI.gt"/>
				</jeffreysPrior>
				<jeffreysPrior>
					<parameter idref="gtr_Cytb.ac"/>
				</jeffreysPrior>
				<jeffreysPrior>
					<parameter idref="gtr_Cytb.ag"/>
				</jeffreysPrior>
				<jeffreysPrior>
					<parameter idref="gtr_Cytb.at"/>
				</jeffreysPrior>
				<jeffreysPrior>
					<parameter idref="gtr_Cytb.cg"/>
				</jeffreysPrior>
				<jeffreysPrior>
					<parameter idref="gtr_Cytb.gt"/>
				</jeffreysPrior>
				<jeffreysPrior>
					<parameter idref="gtr_EF1a.ac"/>
				</jeffreysPrior>
				<jeffreysPrior>
					<parameter idref="gtr_EF1a.ag"/>
				</jeffreysPrior>
				<jeffreysPrior>
					<parameter idref="gtr_EF1a.at"/>
				</jeffreysPrior>
				<jeffreysPrior>
					<parameter idref="gtr_EF1a.cg"/>
				</jeffreysPrior>
				<jeffreysPrior>
					<parameter idref="gtr_EF1a.gt"/>
				</jeffreysPrior>
				<speciationLikelihood idref="speciation"/>
			</prior>
			<likelihood id="likelihood">
				<treeLikelihood idref="treeLikelihood_CoI"/>
				<treeLikelihood idref="treeLikelihood_Cytb"/>
				<treeLikelihood idref="treeLikelihood_EF1a"/>
				</likelihood>
		</posterior>

		<operators idref="operators"/>
		<log id="screenLog" logEvery="1000">
			<column label="Posterior" dp="4" width="12">
				<posterior idref="posterior"/>
			</column>
			<column label="Prior" dp="4" width="12">
				<prior idref="prior"/>
			</column>
			<column label="Likelihood" dp="4" width="12">
				<likelihood idref="likelihood"/>
			</column>
			<column label="Root Height" sf="6" width="12">
				<parameter idref="treeModel.rootHeight"/>
			</column>
			<column label="Rate" sf="6" width="12">
				<rateStatistic idref="meanRate"/>
			</column>
		</log>

		<log id="fileLog" logEvery="1000" fileName="HiNem_3par_xml.log.txt">
			<posterior idref="posterior"/>
			<prior idref="prior"/>
			<likelihood idref="likelihood"/>
			<rateStatistic idref="meanRate"/>
			<parameter idref="treeModel.rootHeight"/>
			<parameter idref="yule.birthRate"/>
			<parameter idref="siteModel_CoI.mu"/>
			<parameter idref="siteModel_Cytb.mu"/>
			<parameter idref="siteModel_EF1a.mu"/>
			<parameter idref="gtr_CoI.ac"/>
			<parameter idref="gtr_CoI.ag"/>
			<parameter idref="gtr_CoI.at"/>
			<parameter idref="gtr_CoI.cg"/>
			<parameter idref="gtr_CoI.gt"/>
			<parameter idref="gtr_Cytb.ac"/>
			<parameter idref="gtr_Cytb.ag"/>
			<parameter idref="gtr_Cytb.at"/>
			<parameter idref="gtr_Cytb.cg"/>
			<parameter idref="gtr_Cytb.gt"/>
			<parameter idref="gtr_EF1a.ac"/>
			<parameter idref="gtr_EF1a.ag"/>
			<parameter idref="gtr_EF1a.at"/>
			<parameter idref="gtr_EF1a.cg"/>
			<parameter idref="gtr_EF1a.gt"/>
			<parameter idref="siteModel_CoI.alpha"/>
			<parameter idref="siteModel_Cytb.alpha"/>
			<parameter idref="siteModel_EF1a.alpha"/>
			<parameter idref="siteModel_CoI.pInv"/>
			<parameter idref="siteModel_Cytb.pInv"/>
			<parameter idref="siteModel_EF1a.pInv"/>
			<parameter idref="ucld.mean"/>
			<parameter idref="ucld.stdev"/>
			<rateStatistic idref="coefficientOfVariation"/>
			<rateCovarianceStatistic idref="covariance"/>
			<treeLikelihood idref="treeLikelihood_CoI"/>
			<treeLikelihood idref="treeLikelihood_Cytb"/>
			<treeLikelihood idref="treeLikelihood_EF1a"/>
			<speciationLikelihood idref="speciation"/>
		</log>
		<logTree id="treeFileLog" logEvery="1000" nexusFormat="true" fileName="HiNem_3par_xml.trees.txt" sortTranslationTable="true">
			<treeModel idref="treeModel"/>
			<discretizedBranchRates idref="branchRates"/>
			<posterior idref="posterior"/>
		</logTree>
		<logTree id="substTreeFileLog" logEvery="1000" nexusFormat="true" fileName="HiNem_3par_xml(subst).trees.txt" branchLengths="substitutions">
			<treeModel idref="treeModel"/>
			<discretizedBranchRates idref="branchRates"/>
		</logTree>
	</mcmc>
	
	<report>
		<property name="timer">
			<object idref="mcmc"/>
		</property>
	</report>
	
</beast>
